# Supplementary material for: Human CRB1 and CRB2 form homo- and heteromeric protein complexes in the retina
Source: Life Sci Alliance. 2024 Apr 3;7(6):e202302440. doi: 10.26508/lsa.202302440 (PMC10992996; doi:10.26508/lsa.202302440)
Supplement: Supplementary file 1 [file LSA-2023-02440_TableS1.xlsx]

## Sheet: Legend
CRB2 interactors after SDS wash without porcine retina
6 biological replicates each, CRB2 and GFP (control)
filtered for minimum 4 valid values
median
Permutation based FDR < 0.05
bait
significantly different (T-test positive, log2 ratio (CRB2/GFP)>2)
Uniprot sus scrofa proteome database (January 2020; 49793 entries)
Human CRB2 (hCRB2), CRB1 (hCRB1), CRB3 (hCRB3) and GFP sequence were added to the database

## Sheet: Supplementaltable1_CRB2_noreti
Protein IDs	Majority protein IDs	Protein names	Gene names	log2 ratio (CRB2 x/y GFP)	log2 median GFP	log2 median CRB2	Student's T-test Significant GFP_LB_CRB2_LB	Student's T-test significant	Peptides	Razor + unique peptides	Unique peptides	Sequence coverage [%]	Unique + razor sequence coverage [%]	Unique sequence coverage [%]	Mol. weight [kDa]	Q-value	Score	Intensity	MS/MS count	-Log Student's T-test p-value GFP_LB_CRB2_LB	Student's T-test q-value GFP_LB_CRB2_LB	Student's T-test Difference GFP_LB_CRB2_LB	Student's T-test Test statistic GFP_LB_CRB2_LB
hCRB2;A0A5G2Q8Z6;F1SKU3	hCRB2	Crumbs cell polarity complex component 2	CRB2	32.4034	0	32.4034	+	GFP_LB_CRB2_LB	70	70	70	63.4	63.4	63.4	134.26	0	323.31	40.3203	4524	5.8292	0	-27.7122	-9.33915
A0A287BKB0;A0A287AEY4	A0A287BKB0;A0A287AEY4	ORC ubiquitin ligase 1	OBI1	25.5287	0	25.5287	+	GFP_LB_CRB2_LB	13	13	13	20.7	20.7	20.7	80.436	0	323.31	31.0924	103	2.90389	0.00352756	-18.2863	-4.00567
F1RKZ7;A0A5G2R6F9	F1RKZ7	Uncharacterized protein	SDF2L1	25.3366	0	25.3366	+	GFP_LB_CRB2_LB	7	7	7	41.1	41.1	41.1	27.103	0	13.704	29.986	64	16.7596	0	-25.1623	-121.573
F1SFB0	F1SFB0	Guanine nucleotide-binding protein subunit gamma	GNGT1	25.272	0	25.272	+	GFP_LB_CRB2_LB	7	6	6	44.9	33.7	33.7	10.13	0	100.52	33.3811	96	2.18369	0.0227456	-16.7453	-3.01069
A0A2C9F373;A5GFZ5	A0A2C9F373;A5GFZ5	Dolichol-phosphate mannosyltransferase subunit 1 (EC 2.4.1.83) (Dolichol-phosphate mannose synthase subunit 1) (DPM synthase subunit 1) (Dolichyl-phosphate beta-D-mannosyltransferase subunit 1) (Mannose-P-dolichol synthase subunit 1) (MPD synthase subunit 1)	DPM1	25.1607	0	25.1607			6	6	6	24	24	24	28.769	0	6.1828	30.6171	19	0.843258	0.412784	-8.66159	-1.12485
F1S8U4;A0A5G2R0F4;A0A5G2QNY1;A0A5G2QI11;A0A5G2QH55	F1S8U4;A0A5G2R0F4;A0A5G2QNY1;A0A5G2QI11	Mitochondrial ribosomal protein L43	MRPL43	25.0458	0	25.0458	+	GFP_LB_CRB2_LB	5	5	5	33.3	33.3	33.3	17.703	0	24.859	30.3596	46	17.2048	0	-25.039	-134.704
A0A287AKI0;A0A287BLS0;A0A287BE21;A0A5G2QA20	A0A287AKI0;A0A287BLS0;A0A287BE21;A0A5G2QA20	BCL2 associated transcription factor 1	BCLAF1	24.9981	0	24.9981	+	GFP_LB_CRB2_LB	24	23	2	24.8	24.8	3.3	106.31	0	263	32.4278	221	2.83303	0.00360305	-17.7775	-3.90487
A0A5G2R1T0;F1S0M9	A0A5G2R1T0;F1S0M9	Peptidylprolyl isomerase (EC 5.2.1.8)	FKBP10	24.9509	0	24.9509	+	GFP_LB_CRB2_LB	9	9	9	15.6	15.6	15.6	63.78	0	36.615	31.0906	92	19.7993	0	-25.0044	-244.853
A0A287A0K2	A0A287A0K2	39S ribosomal protein L49, mitochondrial	MRPL49	24.8131	0	24.8131	+	GFP_LB_CRB2_LB	3	3	3	22.3	22.3	22.3	18.904	0	212.26	30.1752	59	3.98719	4.93827e-05	-21.1441	-5.6724
A0A5G2QZ56;A0A5G2QCM3;K7GP19	A0A5G2QZ56;A0A5G2QCM3;K7GP19	39S ribosomal protein L13, mitochondrial (Mitochondrial ribosomal protein L13)	MRPL13	24.6908	0	24.6908	+	GFP_LB_CRB2_LB	5	5	5	23.3	23.3	23.3	21.488	0	89.322	29.8194	46	3.87401	0.000285714	-20.7274	-5.48512
A0A5G2QI55;K7GKA5	A0A5G2QI55;K7GKA5	Dolichyl-diphosphooligosaccharide--protein glycosyltransferase subunit MAGT1 (Magnesium transporter protein 1)	MAGT1	24.5577	0	24.5577	+	GFP_LB_CRB2_LB	4	4	4	11.5	11.5	11.5	40.627	0	34.205	28.7341	36	19.1529	0	-24.4846	-210.987
I3LUL2	I3LUL2	Zinc finger protein 768	ZNF768	24.5522	0	24.5522	+	GFP_LB_CRB2_LB	13	13	12	22.8	22.8	21.2	62.147	0	31.728	30.7492	88	13.764	0	-24.5138	-60.9362
A0A480XMR2;A0A287AZL4	A0A480XMR2;A0A287AZL4	CDGSH iron sulfur domain 3	CISD3	24.5074	0	24.5074	+	GFP_LB_CRB2_LB	4	4	4	25.2	25.2	25.2	13.74	0	6.3835	30.2443	47	18.9697	0	-24.4874	-202.271
A0A5G2RG26;F1RSH0	A0A5G2RG26;F1RSH0	39S ribosomal protein L15, mitochondrial	MRPL15	24.5007	0	24.5007	+	GFP_LB_CRB2_LB	8	8	8	35.5	35.5	35.5	33.427	0	9.944	30.1853	45	16.1336	0	-24.5113	-105.241
Q8HZV3;A0A5S6GXI4;A0A5G2RNI6;A0A5G2QD61;A0A5G2Q7U7;F1RMX9	Q8HZV3;A0A5S6GXI4	Transferrin receptor protein 1 (TR) (TfR) (TfR1) (Trfr) (CD antigen CD71)	TFRC	24.4981	0	24.4981	+	GFP_LB_CRB2_LB	13	13	13	22.7	22.7	22.7	86.121	0	140.57	30.5229	76	15.1139	0	-24.3214	-83.1965
F1SRT0	F1SRT0	39S ribosomal protein L46, mitochondrial	MRPL46	24.4912	0	24.4912	+	GFP_LB_CRB2_LB	5	5	5	20.8	20.8	20.8	32.168	0	32.52	29.4276	27	14.7876	0	-24.4629	-77.1672
A0A5G2QGH3;A0A5G2QJK4;P61958;A7WLI0;A0A287AD21	A0A5G2QGH3;A0A5G2QJK4;P61958;A7WLI0;A0A287AD21	Small ubiquitin-related modifier 4 (SUMO-4)	SUMO4	24.4879	0	24.4879	+	GFP_LB_CRB2_LB	2	2	2	31	31	31	8.1111	0	8.5168	30.6926	38	2.33491	0.017	-16.6469	-3.21524
A0A287BFV2;A0A286ZP86;I3LMJ3;F1RFA9	A0A287BFV2;A0A286ZP86;I3LMJ3;F1RFA9	TNF receptor associated factor 7	TRAF7	24.4517	0	24.4517	+	GFP_LB_CRB2_LB	27	27	27	48.7	48.7	48.7	83.278	0	130.07	31.8471	171	19.0024	0	-24.5581	-203.798
A0A287B5G3;A0A287AN66;A0A5K1TZ87;A0A287B651	A0A287B5G3;A0A287AN66	BTB domain-containing protein	IVNS1ABP	24.4137	0	24.4137	+	GFP_LB_CRB2_LB	19	19	19	39.4	39.4	39.4	74.214	0	51.624	31.0683	97	15.4742	0	-24.3273	-90.4034
F1RHJ1;A0A287B305	F1RHJ1;A0A287B305	Mitochondrial ribosomal protein L24	MRPL24	24.3232	0	24.3232	+	GFP_LB_CRB2_LB	5	5	5	28.7	28.7	28.7	24.851	0	7.767	29.0714	40	3.96248	4.87805e-05	-20.61	-5.6312
A0A5G2RBH4;B1PEY3;A0A5G2R318;A0A5G2QJ24;F2Z5P1;A0A5G2R9I5	A0A5G2RBH4;B1PEY3;A0A5G2R318;A0A5G2QJ24;F2Z5P1;A0A5G2R9I5	Histone H2A	H2AZ2	24.2912	0	24.2912	+	GFP_LB_CRB2_LB	4	4	2	33.6	33.6	20.2	12.719	0	7.2698	31.721	50	2.29263	0.0175346	-16.6535	-3.15789
A0A5K1VE26;A0A287A2Y0;F1SV47	A0A5K1VE26;A0A287A2Y0;F1SV47	Thyroid hormone receptor associated protein 3	THRAP3	24.2392	0	24.2392	+	GFP_LB_CRB2_LB	32	32	31	31.6	31.6	31.6	109.03	0	323.31	32.9058	294	4.56511	0	-20.9675	-6.68817
A1Z623	A1Z623	Selenoprotein F (15 kDa selenoprotein)	SELENOF SEP15	24.2375	0	24.2375	+	GFP_LB_CRB2_LB	6	6	6	33.3	33.3	33.3	17.843	0	198.17	31.249	84	16.6603	0	-24.3416	-118.821
F1RT79;A0A5G2QW26;A0A5G2QVI3;A0A5G2QK13;A0A5G2QV57	F1RT79;A0A5G2QW26;A0A5G2QVI3;A0A5G2QK13;A0A5G2QV57	Mitochondrial ribosomal protein L27	MRPL27	24.1994	0	24.1994	+	GFP_LB_CRB2_LB	4	4	4	33.8	33.8	33.8	15.916	0	6.2999	29.9484	39	3.56911	0.00231373	-20.169	-4.99738
A0A287A143;F1RRN2	A0A287A143	Ribosomal_L2 domain-containing protein	MRPL2	24.1554	0	24.1554	+	GFP_LB_CRB2_LB	3	3	3	16	16	16	33.216	0	42.288	29.4697	36	2.29489	0.0182781	-16.3165	-3.16095
I3LTC4	I3LTC4	Uncharacterized protein	MRPL32	24.0294	0	24.0294	+	GFP_LB_CRB2_LB	4	4	4	23.2	23.2	23.2	23.53	0	27.271	29.2585	39	15.3449	0	-23.8797	-87.7474
F2Z567;A0A5K1VDT5;A0A5G2R4W2;K7GNY4	F2Z567;A0A5K1VDT5;A0A5G2R4W2;K7GNY4	60S ribosomal protein L8	RPL8	24.0231	0	24.0231			10	10	10	51.8	51.8	51.8	28.024	0	63.312	30.2708	62	1.28925	0.169056	-11.8995	-1.79581
F1SMS8	F1SMS8	Lectin, mannose binding 1 (Protein ERGIC-53)	LMAN1	23.9646	0	23.9646	+	GFP_LB_CRB2_LB	14	14	14	32.4	32.4	32.4	58.317	0	90.748	30.6304	94	2.84619	0.00363077	-17.1251	-3.92353
A0A287AJM3;F1SHP6;A0A287ANF1;A0A480W4M0;A0A287BI43	A0A287AJM3;F1SHP6;A0A287ANF1;A0A480W4M0;A0A287BI43	Mitochondrial ribosomal protein L39	MRPL39	23.9264	0	23.9264	+	GFP_LB_CRB2_LB	9	9	9	33.8	33.8	33.8	33.349	0	21.901	29.8555	57	17.0368	0	-24.0211	-129.59
A0A286ZTW8;A0A5G2QIA8;A0A0R4J8D7	A0A286ZTW8;A0A5G2QIA8;A0A0R4J8D7	39S ribosomal protein L28, mitochondrial	MRPL28	23.8218	0	23.8218	+	GFP_LB_CRB2_LB	4	4	4	16.4	16.4	16.4	30.1	0	4.8263	29.213	33	15.7097	0	-23.9651	-95.4465
A0A5S6HA49;P62844;A0A287AMU5	A0A5S6HA49;P62844;A0A287AMU5	40S ribosomal protein S15 (RIG protein)	RPS15 RIG	23.7801	0	23.7801	+	GFP_LB_CRB2_LB	4	4	4	31.2	31.2	31.2	16.57	0	12.057	29.322	31	3.56973	0.00238384	-19.877	-4.99834
A0A286ZZB7	A0A286ZZB7	H1.4 linker histone, cluster member	H1-4	23.7741	0	23.7741	+	GFP_LB_CRB2_LB	12	6	6	31.9	20.3	20.3	21.026	0	21.138	30.843	64	2.29567	0.0191389	-15.9358	-3.16201
A0A5G2R0I7;A0A286ZMR4;F1RU54	A0A5G2R0I7;A0A286ZMR4;F1RU54	Mitochondrial ribosomal protein L11	MRPL11	23.7661	0	23.7661	+	GFP_LB_CRB2_LB	6	6	6	29.5	29.5	29.5	20.693	0	20.467	29.4923	41	3.56865	0.00226923	-20.0075	-4.99666
F1SM93	F1SM93	6-pyruvoyl tetrahydrobiopterin synthase (PTP synthase) (PTPS) (EC 4.2.3.12)	PTS	23.6971	0	23.6971	+	GFP_LB_CRB2_LB	3	3	3	17.8	17.8	17.8	16.535	0	17.19	28.0809	28	3.56796	0.00224762	-19.8461	-4.99559
F1RFV5;A0A5G2R4Y9	F1RFV5	Proteasome subunit beta (EC 3.4.25.1)	PSMB6	23.688	0	23.688	+	GFP_LB_CRB2_LB	6	6	6	30.3	30.3	30.3	25.692	0	8.6023	29.3524	39	3.76035	0.000615385	-20.0593	-5.30054
F1RNB1;A0A5G2R193	F1RNB1;A0A5G2R193	Stromal cell derived factor 2	SDF2	23.6509	0	23.6509	+	GFP_LB_CRB2_LB	7	7	7	39.3	39.3	39.3	23.178	0	157.25	30.4693	129	4.02382	0	-20.1277	-5.73377
F1S116;A0A287BAH8;A0A287B214	F1S116	Methylcytosine dioxygenase TET (EC 1.14.11.n2)	TET2	23.6174	0	23.6174	+	GFP_LB_CRB2_LB	12	12	12	7.9	7.9	7.9	225.71	0	60.136	29.6389	81	18.7643	0	-23.5585	-192.923
A0A5G2QWG2;A0A5G2R6T3;F1RK86;I3LMN3;A0A5G2RBS4;A0A5G2QPW0;A0A287A4T8	A0A5G2QWG2;A0A5G2R6T3;F1RK86;I3LMN3;A0A5G2RBS4;A0A5G2QPW0;A0A287A4T8	Glyoxylate reductase 1 homolog (Nuclear protein NP60) (Putative oxidoreductase GLYR1)	GLYR1	23.5678	0	23.5678	+	GFP_LB_CRB2_LB	10	10	10	34.7	34.7	34.7	51.525	0	79.64	30.166	37	2.29549	0.0187755	-15.8173	-3.16177
F1RS50;A0A286ZRE7	F1RS50;A0A286ZRE7	Ubiquitinyl hydrolase 1 (EC 3.4.19.12)	OTUD4	23.5655	0	23.5655	+	GFP_LB_CRB2_LB	22	22	22	27.2	27.2	27.2	121.29	0	56.686	30.6811	91	12.4495	0	-23.5271	-44.9753
A1XQT2	A1XQT2	Cytochrome c oxidase subunit 6C (Cytochrome c oxidase polypeptide VIc)	COX6C	23.5207	0	23.5207			6	6	6	51.3	51.3	51.3	8.8001	0	28.01	31.73	71	1.39802	0.132056	-12.4604	-1.94822
A0A5G2R2Y1;F1SSL6;A0A5G2QWE9	A0A5G2R2Y1;F1SSL6;A0A5G2QWE9	Proteasome subunit alpha type	PSMA3	23.5027	0	23.5027	+	GFP_LB_CRB2_LB	6	6	6	33	33	33	26.029	0	40.145	29.276	50	3.65257	0.00123404	-19.6585	-5.12857
A0A287BAB5	A0A287BAB5	Uncharacterized protein		23.4824	0	23.4824	+	GFP_LB_CRB2_LB	5	5	5	69.8	69.8	69.8	10.086	0	29.893	28.57	23	2.29564	0.0190345	-15.7726	-3.16197
Q29223	Q29223	60S ribosomal protein L34	RPL34	23.3943	0	23.3943	+	GFP_LB_CRB2_LB	5	5	5	29.1	29.1	29.1	13.293	0	6.0867	29.9683	63	2.21742	0.0211018	-15.5358	-3.05619
A1XQU9;A0A287BQP4;A0A5G2Q7Q1;F1SMQ1	A1XQU9;A0A287BQP4;A0A5G2Q7Q1;F1SMQ1	40S ribosomal protein S20	RPS20	23.3432	0	23.3432	+	GFP_LB_CRB2_LB	4	4	4	28.6	28.6	28.6	13.333	0	65.623	31.6507	86	15.9147	0	-23.579	-100.064
F1RI89	F1RI89	39S ribosomal protein L16, mitochondrial	MRPL16	23.2758	0	23.2758	+	GFP_LB_CRB2_LB	5	5	5	23.5	23.5	23.5	28.658	0	13.103	29.2337	37	17.4966	0	-23.2631	-144.068
I3LLW7;A0A287BG93;A0A287AU53;A0A287AW91;A0A287AYC6;A0A286ZXQ5	I3LLW7;A0A287BG93;A0A287AU53;A0A287AW91;A0A287AYC6;A0A286ZXQ5	SpaA domain-containing protein	LOC100626015	23.1779	0	23.1779	+	GFP_LB_CRB2_LB	23	23	23	27.7	27.7	27.7	128.84	0	181.04	30.3502	167	17.5041	0	-23.275	-144.317
A0A287B1D4;F1RRF2;A0A5G2R7N8;A0A5G2QVI8;A0A5G2RB33	A0A287B1D4;F1RRF2;A0A5G2R7N8;A0A5G2QVI8;A0A5G2RB33	Dolichyl-diphosphooligosaccharide--protein glycotransferase (EC 2.4.99.18)	STT3B	23.143	0	23.143	+	GFP_LB_CRB2_LB	10	10	10	16.2	16.2	16.2	85.159	0	25.455	29.1008	89	16.3693	0	-23.092	-111.115
A0A287BQE3;F2Z5C8	A0A287BQE3;F2Z5C8	Signal peptidase complex subunit 3 (EC 3.4.-.-)	SPCS3	23.1311	0	23.1311	+	GFP_LB_CRB2_LB	3	3	3	19.8	19.8	19.8	18.451	0.0008244	2.4417	28.1515	10	15.91	0	-23.2367	-99.9553
I3LS52;A0A5G2QTS9	I3LS52;A0A5G2QTS9	Centrosomal protein of 76 kDa	CEP76	23.1149	0	23.1149	+	GFP_LB_CRB2_LB	8	8	8	14.4	14.4	14.4	74.387	0	8.8444	28.2054	16	15.6403	0	-23.0484	-93.931
A0A287BT04;A0A287A6G5;I3L7I0	A0A287BT04;A0A287A6G5;I3L7I0	Procollagen-proline 3-dioxygenase (EC 1.14.11.7)	P3H1	23.0704	0	23.0704	+	GFP_LB_CRB2_LB	5	5	4	7.8	7.8	6.5	78.078	0	7.1652	27.1293	15	2.29555	0.0189041	-15.4708	-3.16184
I3LPI1	I3LPI1	TATA-box binding protein associated factor 6 like	TAF6L	23.0505	0	23.0505	+	GFP_LB_CRB2_LB	6	6	6	12.3	12.3	12.3	64.547	0	5.5045	27.695	24	18.8485	0	-23.027	-196.702
A0A287B2T8;A0A287AI01;A0A287AT82;I3LIP6;F1RT90;A0A5G2REF2	A0A287B2T8;A0A287AI01;A0A287AT82;I3LIP6	Aspartate beta-hydroxylase	ASPH	23.0273	0	23.0273			8	8	6	18.3	18.3	11.8	81.665	0	52.313	29.226	78	0.916245	0.336	-8.27509	-1.2421
A0A287B1H5;A0A286ZXP3;A0A5G2QJB8;F1SGB6;A0A287BFC7	A0A287B1H5;A0A286ZXP3;A0A5G2QJB8;F1SGB6;A0A287BFC7	Importin 8	IPO8	23.0176	0	23.0176	+	GFP_LB_CRB2_LB	9	9	8	9.7	9.7	8.6	113.79	0	33.015	28.5566	47	18.6258	0	-22.9797	-186.866
A0A287BPP9;I3LQ51	A0A287BPP9;I3LQ51	Proteasome subunit beta (EC 3.4.25.1)	PSMB1	22.9931	0	22.9931	+	GFP_LB_CRB2_LB	7	7	7	38.6	38.6	38.6	26.33	0	13.808	29.3424	36	14.9077	0	-22.989	-79.3349
A0A287ATT2;A0A287B9G9;A0A287A2V7;A0A286ZJL9;A0A287B9X9	A0A287ATT2;A0A287B9G9;A0A287A2V7;A0A286ZJL9;A0A287B9X9	Uncharacterized protein		22.978	0	22.978	+	GFP_LB_CRB2_LB	3	3	3	9.5	9.5	9.5	38.847	0	7.6583	29.841	42	3.55159	0.00234234	-19.2499	-4.97005
A0A480J9Z6;A0A5G2QN84;A0A5G2QYL4	A0A480J9Z6;A0A5G2QN84;A0A5G2QYL4	39S ribosomal protein L48, mitochondrial (39S ribosomal protein L48, mitochondrial isoform 1) (Mitochondrial ribosomal protein L48)	MRPL48	22.9656	0	22.9656	+	GFP_LB_CRB2_LB	4	4	4	16	16	16	29.896	0	31.947	28.6619	45	14.2119	0	-22.7535	-67.5718
A0A287B4G4;A0A5G2QQK3;A0A5G2QVC6;I3LKU0;A0A5G2R1K1	A0A287B4G4;A0A5G2QQK3;A0A5G2QVC6;I3LKU0;A0A5G2R1K1	Rac family small GTPase 2	RAC2	22.9057	0	22.9057			8	8	3	46.2	46.2	15.8	21.104	0	9.2012	30.3866	60	1.28716	0.169362	-11.4574	-1.79287
A0A5G2QSW6;F1RYJ9;A0A5G2QNU0	A0A5G2QSW6;F1RYJ9;A0A5G2QNU0	E2F transcription factor 7	E2F7	22.8945	0	22.8945	+	GFP_LB_CRB2_LB	6	6	6	7.7	7.7	7.7	98.333	0	102.16	27.2027	13	19.3129	0	-22.9213	-218.906
I3L5B2;A0A287A9Y6;A0A5G2QTT1	I3L5B2;A0A287A9Y6;A0A5G2QTT1	40S ribosomal protein S7	RPS7	22.8853	0	22.8853	+	GFP_LB_CRB2_LB	9	9	9	29.3	29.3	29.3	20.875	0	7.4283	29.9894	33	3.67194	0.00107527	-19.3246	-5.15926
A0A287BMW6;A0A5G2R381	A0A287BMW6;A0A5G2R381	Complex I-ESSS (NADH dehydrogenase [ubiquinone] 1 beta subcomplex subunit 11, mitochondrial) (NADH-ubiquinone oxidoreductase ESSS subunit)	NDUFB11	22.8695	0	22.8695	+	GFP_LB_CRB2_LB	3	3	3	26.2	26.2	26.2	18.442	0	6.7469	29.1049	29	2.29369	0.0174937	-15.576	-3.15933
A0A286ZUJ8	A0A286ZUJ8	Phosphatidylinositol-4,5-bisphosphate 4-phosphatase (EC 3.1.3.78)	PIP4P1	22.7911	0	22.7911	+	GFP_LB_CRB2_LB	4	3	3	13.7	10.2	10.2	30.153	0	4.9693	26.4318	16	17.279	0	-22.6323	-137.025
F2Z502;A0A5G2QDE9;A0A287A2B7;A0A287ABG6;A0A5G2QSU3;A0A287B1Q1;A0A286ZRD2;A0A287B7M1;A0A5G2QGU4;A0A5G2RGQ6;F1RMT3;A0A287AQ22;A0A287AMF2;A0A287BCY3;A0A287A1M5;A0A287A8U1;A0A287A6E7;I3LKP9;A0A287AUE1	F2Z502	Zinc finger protein 471	ZNF471	22.7826	0	22.7826	+	GFP_LB_CRB2_LB	10	10	7	45.6	45.6	31.8	30.283	0	12.045	28.8622	55	13.7904	0	-22.6266	-61.3076
A0A286ZNA8;A0A287B3A4	A0A286ZNA8;A0A287B3A4	Spectrin beta chain	SPTBN2	22.7162	0	22.7162	+	GFP_LB_CRB2_LB	23	23	15	12.9	12.9	9.4	270.48	0	29.73	31.0405	106	3.81714	0.000363636	-19.1463	-5.39233
F1S3W0	F1S3W0	Cytochrome b-c1 complex subunit 6	LOC100524873	22.71	0	22.71			6	6	6	67	67	67	10.671	0	13.881	30.1469	55	1.31959	0.158973	-11.6507	-1.83861
I3LBK9;A0A5G2QZH9;A0A5G2QXQ7	I3LBK9;A0A5G2QZH9;A0A5G2QXQ7	Uncharacterized protein	DNAJC3	22.7024	0	22.7024	+	GFP_LB_CRB2_LB	7	7	7	17.7	17.7	17.7	57.653	0	24.313	28.7531	32	17.4918	0	-22.6423	-143.911
A0A286ZLK9	A0A286ZLK9	Interphotoreceptor matrix proteoglycan 2	IMPG2	22.6965	0	22.6965			7	7	7	10.2	10.2	10.2	138.6	0	80.752	30.9302	80	0.858527	0.401824	-8.07026	-1.14972
A0A287A2R1;A0A5G2RFW9	A0A287A2R1;A0A5G2RFW9	Mesencephalic astrocyte derived neurotrophic factor	MANF	22.6594	0	22.6594	+	GFP_LB_CRB2_LB	8	8	8	44.8	44.8	44.8	20.702	0	9.583	29.2944	38	16.2344	0	-22.8854	-107.715
F1RS44;A0A286ZZ05;A0A286ZPH3	F1RS44;A0A286ZZ05;A0A286ZPH3	N-glycanase 1 (EC 3.5.1.52) (Peptide-N(4)-(N-acetyl-beta-glucosaminyl)asparagine amidase) (Peptide:N-glycanase)	NGLY1	22.5761	0	22.5761	+	GFP_LB_CRB2_LB	11	11	11	21.2	21.2	21.2	78.203	0	52.779	28.5263	45	17.9671	0	-22.4596	-160.561
A0A287AQY8;F1SH04;A0A287BP73;A0A286ZLW2;A0A287AKZ6;A0A287A602	A0A287AQY8;F1SH04;A0A287BP73;A0A286ZLW2;A0A287AKZ6;A0A287A602	Periphilin 1	PPHLN1	22.5361	0	22.5361	+	GFP_LB_CRB2_LB	3	3	3	9.1	9.1	9.1	36.874	0	6.1989	27.081	10	3.56993	0.00240816	-18.8047	-4.99867
I3LA84;A0A5G2QE34	I3LA84;A0A5G2QE34	Procollagen-lysine 5-dioxygenase (EC 1.14.11.4)	PLOD3	22.4987	0	22.4987	+	GFP_LB_CRB2_LB	7	7	7	11.6	11.6	11.6	84.57	0	9.1908	28.2859	30	3.76393	0.000539326	-18.9585	-5.30629
F1RU38;A0A5G2QLQ9;A0A287BLY0	F1RU38;A0A5G2QLQ9;A0A287BLY0	Splicing factor 3b subunit 2	SF3B2	22.4929	0	22.4929	+	GFP_LB_CRB2_LB	30	30	30	39.9	39.9	39.9	100.13	0	177.3	31.8294	211	4.13507	0	-18.853	-5.92256
F2Z5B7;A0A5G2Q9T7	F2Z5B7;A0A5G2Q9T7	40S ribosomal protein S27	RPS27L	22.4352	0	22.4352	+	GFP_LB_CRB2_LB	5	3	3	40.5	15.5	15.5	9.4771	0	4.2763	27.8851	12	2.12513	0.0256136	-15.2231	-2.93184
A0A5G2Q9P2;F1SGR6;A0A5G2QM08;A0A5G2QRK9;A0A5G2R0V8	A0A5G2Q9P2;F1SGR6;A0A5G2QM08;A0A5G2QRK9	F-box protein 3	FBXO3	22.4198	0	22.4198	+	GFP_LB_CRB2_LB	10	10	10	34	34	34	47.458	0	65.744	29.0697	74	16.2207	0	-22.3433	-107.375
F2Z5V2;A0A5G2QI78	F2Z5V2	Small nuclear ribonucleoprotein G (snRNP-G)	SNRPG	22.4033	0	22.4033	+	GFP_LB_CRB2_LB	3	3	3	26.3	26.3	26.3	8.496	0	5.1102	29.3714	33	2.29468	0.0180392	-15.1631	-3.16066
A0A5G2R1Q1;F1SB67	A0A5G2R1Q1;F1SB67	Insulin like growth factor 2 receptor	IGF2R	22.394	0	22.394	+	GFP_LB_CRB2_LB	5	5	5	2.6	2.6	2.6	268.32	0	5.8024	27.0162	19	2.29523	0.0185235	-15.1309	-3.16142
F1SNY4;A0A5G2QVY8;A0A5G2R8H0;K7GLB8;A0A5G2R0S4	F1SNY4;A0A5G2QVY8;A0A5G2R8H0;K7GLB8;A0A5G2R0S4	PPM-type phosphatase domain-containing protein	TAB1	22.3911	0	22.3911	+	GFP_LB_CRB2_LB	25	25	25	61.7	61.7	61.7	54.63	0	131.15	33.0659	265	4.44228	0	-19.4346	-6.46339
F1SHP1;A0A5G2R7E9	F1SHP1;A0A5G2R7E9	ADAM metallopeptidase with thrombospondin type 1 motif 1	ADAMTS1	22.3883	0	22.3883	+	GFP_LB_CRB2_LB	6	6	6	8.8	8.8	8.8	99.421	0	17.853	26.6579	17	3.57058	0.00245833	-18.7102	-4.99968
F1SM78;A0A5K1VGZ2;A0A480VPY4;F2Z5V6;P29269;A0A5G2R5L7	F1SM78;A0A5K1VGZ2;A0A480VPY4;F2Z5V6	Myosin regulatory light polypeptide 9 (20 kDa myosin light chain) (LC20) (Myosin regulatory light chain 2, smooth muscle isoform) (Myosin regulatory light chain 9)	MYL9 MYRL2	22.3725	0	22.3725			5	5	5	35.5	35.5	35.5	19.779	0	27.842	30.2636	59	0.850504	0.408053	-7.78141	-1.13667
A0A287AB47;A0A286ZT11;I3LEZ7;A0A287BPX4	A0A287AB47;A0A286ZT11;I3LEZ7;A0A287BPX4	Histone deacetylase 6	HDAC6	22.321	0	22.321			21	21	21	30.4	30.4	30.4	117.07	0	108.03	31.5829	167	0.861313	0.398644	-7.6456	-1.15423
A0A286ZU00;A0A286ZM27;A0A287AHW6;A0A287BLH5;A0A287ACV3	A0A286ZU00;A0A286ZM27;A0A287AHW6;A0A287BLH5;A0A287ACV3	RNA helicase (EC 3.6.4.13)	DDX5	22.317	0	22.317	+	GFP_LB_CRB2_LB	16	9	9	30.8	16.6	16.6	60.575	0	7.7025	29.5355	45	2.31846	0.0180709	-15.0288	-3.19292
K9IVV3;A0A287BF25	K9IVV3;A0A287BF25	Transmembrane 9 superfamily member	TM9SF2	22.3138	0	22.3138	+	GFP_LB_CRB2_LB	6	6	6	15.1	15.1	15.1	75.835	0	14.638	27.722	21	3.56747	0.00222642	-18.6444	-4.99482
I3LQ01	I3LQ01	Calmegin	CLGN	22.3129	0	22.3129	+	GFP_LB_CRB2_LB	22	21	21	42	40	40	69.766	0	150.73	31.2603	125	18.0766	0	-22.404	-164.662
A0A287AFF5	A0A287AFF5	Peptidyl-prolyl cis-trans isomerase (PPIase) (EC 5.2.1.8)	PPIL1	22.3062	0	22.3062	+	GFP_LB_CRB2_LB	4	4	4	31.3	31.3	31.3	18.237	0	7.9997	28.4608	22	14.8164	0	-22.5366	-77.6815
A0A287B435;A0A5G2RNC8;A0A287AWR9;F1RS27	A0A287B435;A0A5G2RNC8;A0A287AWR9	Proline and serine rich 1	PROSER1	22.3046	0	22.3046	+	GFP_LB_CRB2_LB	3	3	3	4.6	4.6	4.6	90.412	0	6.6062	27.5894	18	3.57036	0.00243299	-18.5971	-4.99934
A0A481CWD2;F1S8E9;A0A5G2RC05	A0A481CWD2;F1S8E9;A0A5G2RC05	Nicalin	NCLN	22.2588	0	22.2588	+	GFP_LB_CRB2_LB	9	9	9	19.6	19.6	19.6	62.968	0	10.407	27.9928	33	3.56918	0.00233663	-18.6358	-4.99749
A0A5G2QYU2;A0A5G2R9G8;F1RYJ8;A0A5G2R9M9	A0A5G2QYU2;A0A5G2R9G8;F1RYJ8	Uncharacterized protein	CSRP2	22.2071	0	22.2071	+	GFP_LB_CRB2_LB	6	6	6	40.4	40.4	40.4	20.92	0	17.66	29.536	81	14.7916	0	-22.4712	-77.2387
A0A287AXP9;F1S940;A0A287AVY2	A0A287AXP9;F1S940;A0A287AVY2	Uncharacterized protein	COLGALT1	22.1962	0	22.1962	+	GFP_LB_CRB2_LB	7	7	4	12	12	5.9	71.747	0	5.4698	27.4022	28	19.6378	0	-22.2979	-235.914
A0A287A4W6;A0A5G2QNH8;A0A287BED8	A0A287A4W6;A0A5G2QNH8	Transmembrane protein 19	TMEM19	22.1928	0	22.1928	+	GFP_LB_CRB2_LB	5	5	5	27	27	27	24.132	0	13.488	29.0543	56	2.39824	0.0121151	-15.0537	-3.3014
A0A287AMS8;F1RNI3;A0A286ZLJ6	A0A287AMS8;F1RNI3;A0A286ZLJ6	Pre-mRNA-processing factor 31 (U4/U6 small nuclear ribonucleoprotein Prp31)	PRPF31	22.1819	0	22.1819	+	GFP_LB_CRB2_LB	20	20	20	43.3	43.3	43.3	55.321	0	146.02	33.2487	166	2.45151	0.00942029	-15.157	-3.37418
O46560;A0A286ZIG4	O46560;A0A286ZIG4	Pyridoxal kinase (EC 2.7.1.35) (Pyridoxine kinase)	PDXK PKH	22.1655	0	22.1655			7	7	7	30.4	30.4	30.4	35.613	0	11.274	30.3095	93	0.839184	0.414744	-7.64516	-1.11818
A0A5G2RI25;A0A5G2QAL2;A0A287AUX6;F1S543;A0A5G2RBX4;Q08094;A0A5G2R5G3;I3LUJ5	A0A5G2RI25;A0A5G2QAL2;A0A287AUX6;F1S543	Calponin-2 (Calponin H2, smooth muscle) (Neutral calponin) (Fragment)	CNN2	22.1576	0	22.1576	+	GFP_LB_CRB2_LB	6	6	6	28.4	28.4	28.4	31.166	0	11.73	28.5358	26	2.09433	0.0284469	-15.1907	-2.89043
A0A287A334	A0A287A334	Spindlin family member 3	SPIN3	22.1545	0	22.1545	+	GFP_LB_CRB2_LB	12	7	6	42.5	24.9	22.1	40.317	0	11.374	28.1646	30	2.29487	0.0181579	-14.9379	-3.16093
F1SAJ5;A0A287AZJ4;A0A287A790;A0A287A5V9	F1SAJ5;A0A287AZJ4;A0A287A790;A0A287A5V9	RNA helicase (EC 3.6.4.13)	DDX6	22.0904	0	22.0904	+	GFP_LB_CRB2_LB	7	7	7	22.8	22.8	22.8	54.372	0	82.505	29.6831	58	3.5567	0.00225455	-18.6287	-4.97801
I3LQA8;A0A5G2R1L7	I3LQA8;A0A5G2R1L7	Microtubule associated protein RP/EB family member 3	MAPRE3	22.0677	0	22.0677			9	9	4	35.9	35.9	17.4	31.98	0	70.978	30.893	90	1.37006	0.142138	-11.7214	-1.9093
F1SLY7	F1SLY7	Saposin B-type domain-containing protein	CNPY2	22.0634	0	22.0634			7	7	7	51.6	51.6	51.6	20.665	0	9.1479	28.7156	43	0.866501	0.392041	-7.80455	-1.16263
A0A287BRX9;A0A287BGA1;F1S212	A0A287BRX9;A0A287BGA1;F1S212	Receptor protein-tyrosine kinase (EC 2.7.10.1)	DDR2	22.0494	0	22.0494	+	GFP_LB_CRB2_LB	8	8	8	14.5	14.5	14.5	96.48	0	10.557	26.9123	16	3.56954	0.00236	-18.4849	-4.99805
F1RGI2	F1RGI2	Platelet activating factor acetylhydrolase 1b catalytic subunit 3 (Platelet-activating factor acetylhydrolase IB subunit gamma)	PAFAH1B3	22.0477	0	22.0477			7	7	7	41.4	41.4	41.4	26.042	0	14.579	29.8847	69	1.34	0.152775	-11.4196	-1.86726
A0A480SMR6;F1RSM2;A0A5G2RF93	A0A480SMR6;F1RSM2;A0A5G2RF93	Proteasome 26S subunit, non-ATPase 12	PSMD12	22.0477	0	22.0477	+	GFP_LB_CRB2_LB	14	14	14	33.3	33.3	33.3	53.024	0	26.379	29.8554	85	2.12753	0.0256914	-15.0348	-2.93508
A0A5G2R790;A1X898;A0A5G2R849;A0A5G2QBH8;F6QB76;A0A286ZUW5;A0A5G2QP57	A0A5G2R790;A1X898;A0A5G2R849;A0A5G2QBH8;F6QB76;A0A286ZUW5;A0A5G2QP57	Procollagen-proline 4-dioxygenase (EC 1.14.11.2)	P4HA1	22.0404	0	22.0404	+	GFP_LB_CRB2_LB	8	8	8	20.2	20.2	20.2	57.931	0	16.287	28.335	49	18.2116	0	-22.0633	-169.864
A0A287ACV5	A0A287ACV5	L-serine-phosphatidylethanolamine phosphatidyltransferase (EC 2.7.8.29)	PTDSS1	22.0081	0	22.0081	+	GFP_LB_CRB2_LB	6	6	6	18.2	18.2	18.2	55.336	0	10.604	27.3407	33	2.2957	0.0192727	-14.7396	-3.16205
F1SUG4;A0A5G2R2Y3;A0A5G2R1M4	F1SUG4;A0A5G2R2Y3	Ubiquitin-like domain-containing protein	ELOB	21.9927	0	21.9927			6	6	6	52.5	52.5	52.5	13.17	0	13.339	29.7177	30	0.845683	0.410282	-7.66616	-1.12881
I3LMX3	I3LMX3	DNA polymerase delta interacting protein 2 (Polymerase delta-interacting protein 2 isoform 1)	POLDIP2	21.9875	0	21.9875			7	7	7	22.6	22.6	22.6	41.81	0	17.668	27.3521	25	0.91866	0.335185	-7.93603	-1.24591
I3LJD2;A0A286ZT23;A0A287BP10	I3LJD2;A0A286ZT23;A0A287BP10	Lectin, mannose binding 2 like	LMAN2L	21.9774	0	21.9774	+	GFP_LB_CRB2_LB	4	4	4	17.3	17.3	17.3	43.942	0	12.776	28.0668	17	3.56885	0.00229126	-18.3975	-4.99697
A0A286ZJW8;A0A5G2R8R6	A0A286ZJW8;A0A5G2R8R6	PHD finger protein 5A	PHF5A	21.9462	0	21.9462	+	GFP_LB_CRB2_LB	5	5	5	38.1	38.1	38.1	15.792	0	17.936	29.7369	57	2.2949	0.0184	-14.8328	-3.16096
F1SDG0	F1SDG0	Splicing factor 3b subunit 4	SF3B4	21.9273	0	21.9273	+	GFP_LB_CRB2_LB	5	5	5	21.7	21.7	21.7	44.385	0	22.217	28.699	41	2.29457	0.0178065	-14.8701	-3.16051
F1SKG1	F1SKG1	Inhibin subunit beta E	INHBE	21.9201	0	21.9201	+	GFP_LB_CRB2_LB	3	3	3	8	8	8	38.425	0	4.92	26.7079	25	16.9601	0	-21.9161	-127.32
A0A5G2R889;A0A5G2QRI5;K7GPM1;A0A5K1V6L8;F1RYJ4	A0A5G2R889;A0A5G2QRI5;K7GPM1;A0A5K1V6L8;F1RYJ4	Integrin subunit alpha V	ITGAV	21.8968	0	21.8968	+	GFP_LB_CRB2_LB	17	17	17	24.1	24.1	24.1	111.05	0	40.976	29.3097	81	2.62534	0.00478195	-15.4114	-3.61369
F1S405;A0A286ZWQ1	F1S405;A0A286ZWQ1	Latent transforming growth factor beta binding protein 1	LTBP1	21.8161	0	21.8161	+	GFP_LB_CRB2_LB	10	10	10	11.5	11.5	11.5	148.2	0	56.163	27.9144	52	16.2378	0	-21.777	-107.799
A0A5G2QGB1;A0A287BPJ7;F1SDN2;A0A5G2QGJ8;A0A5G2QPP5;A0A5G2R343;A0A5G2RB89;A0A5G2QL38;A0A5G2REA8	A0A5G2QGB1;A0A287BPJ7;F1SDN2;A0A5G2QGJ8;A0A5G2QPP5;A0A5G2R343;A0A5G2RB89;A0A5G2QL38;A0A5G2REA8	Uncharacterized protein	HADHB	21.7819	0	21.7819			17	17	17	41.9	41.9	41.9	49.432	0	29.676	30.0744	82	0.876942	0.379269	-7.74286	-1.17946
A6M931;A0A5G2QFK1;A0A5S8KY97	A6M931;A0A5G2QFK1;A0A5S8KY97	Eukaryotic initiation factor 4A-III (eIF-4A-III) (eIF4A-III) (EC 3.6.4.13) (ATP-dependent RNA helicase DDX48) (ATP-dependent RNA helicase eIF4A-3) (DEAD box protein 48) (Eukaryotic translation initiation factor 4A isoform 3) [Cleaved into: Eukaryotic initiation factor 4A-III, N-terminally processed]	EIF4A3 DDX48	21.7627	0	21.7627			9	7	7	28	21.9	21.9	46.84	0	28.832	28.8106	46	1.35448	0.146782	-11.0593	-1.88754
A0A5G2R7B7;A0A5G2R863;A0A287AYN4;I3LPL7	A0A5G2R7B7;A0A5G2R863;A0A287AYN4;I3LPL7	Golgi apparatus protein 1	GLG1	21.7485	0	21.7485	+	GFP_LB_CRB2_LB	23	23	23	25.9	25.9	25.9	132.65	0	33.018	30.0633	134	4.0552	0	-18.708	-5.78665
A0A5G2QZD1;F1S8S6	A0A5G2QZD1;F1S8S6	WD repeat domain 26	WDR26	21.7284	0	21.7284	+	GFP_LB_CRB2_LB	8	8	8	18.3	18.3	18.3	69.474	0	12.011	28.2284	34	17.5035	0	-21.6778	-144.299
I3LFW6;A0A5G2R7H3;A0A5G2QFJ7;A0A5G2QXY1;A0A5G2QIZ7;A0A5G2RJK2;A0A287BSL7;A0A5G2QPC7	I3LFW6;A0A5G2R7H3;A0A5G2QFJ7;A0A5G2QXY1;A0A5G2QIZ7;A0A5G2RJK2;A0A287BSL7;A0A5G2QPC7	Ubiquitin conjugating enzyme E2 V1	UBE2V1	21.725	0	21.725			6	6	4	43.5	43.5	29.9	16.495	0	61.605	30.5455	56	1.3239	0.15792	-11.4568	-1.84467
F1RZ28;A0A5G2QEC7;A0A5G2QAN6	F1RZ28;A0A5G2QEC7	S10_plectin domain-containing protein	NUDT3	21.7173	0	21.7173			6	6	2	20.1	20.1	6.1	27.359	0	10.677	29.9854	76	1.36653	0.142862	-11.3991	-1.90436
P17741;F1RJ01	P17741;F1RJ01	High mobility group protein B2 (High mobility group protein 2) (HMG-2)	HMGB2 HMG2	21.7123	0	21.7123	+	GFP_LB_CRB2_LB	9	7	7	37.1	27.1	27.1	24.133	0	20.856	30.0877	56	2.2861	0.0177178	-15.0222	-3.14904
A0A287BEH3;F1SDV5	A0A287BEH3;F1SDV5	Elastin microfibril interfacer 3	EMILIN3	21.7061	0	21.7061	+	GFP_LB_CRB2_LB	5	5	5	7.2	7.2	7.2	81.096	0	4.4937	26.6857	20	3.56725	0.00220561	-18.0887	-4.99448
A0A287AEE8;F1SB08;I3LVI7	A0A287AEE8;F1SB08;I3LVI7	Uncharacterized protein	NOTCH2	21.7025	0	21.7025	+	GFP_LB_CRB2_LB	11	11	11	7.5	7.5	7.5	256.17	0	21.557	26.5434	32	16.1503	0	-21.604	-105.647
P04574;A0A5S6GT88	P04574;A0A5S6GT88	Calpain small subunit 1 (CSS1) (Calcium-activated neutral proteinase small subunit) (CANP small subunit) (Calcium-dependent protease small subunit) (CDPS) (Calcium-dependent protease small subunit 1) (Calpain regulatory subunit)	CAPNS1 CAPN4	21.7022	0	21.7022	+	GFP_LB_CRB2_LB	4	4	4	17.7	17.7	17.7	28.068	0	4.7722	28.9653	18	2.28986	0.0174907	-15.0173	-3.15413
A0A286ZYI4;A0A287B0P2;A0A5G2R4W4;A0A287ARF1;A0A287BM33;A0A287A1Z3;F1SQJ5	A0A286ZYI4;A0A287B0P2;A0A5G2R4W4;A0A287ARF1;A0A287BM33;A0A287A1Z3;F1SQJ5	Endoplasmic reticulum lectin 1	ERLEC1	21.6992	0	21.6992	+	GFP_LB_CRB2_LB	9	9	9	26.4	26.4	26.4	50.02	0	11.022	27.8598	39	15.2154	0	-21.812	-85.1671
P63221	P63221	40S ribosomal protein S21	RPS21	21.6678	0	21.6678			6	6	6	63.9	63.9	63.9	9.1113	0	58.628	31.0348	91	1.38314	0.136944	-11.4074	-1.92752
F2Z5M5;A0A5G2QHL3;A0A5G2QBW9;A0A287AKE5;A0A5G2QCX8;A0A5G2R043	F2Z5M5;A0A5G2QHL3;A0A5G2QBW9;A0A287AKE5;A0A5G2QCX8;A0A5G2R043	Protein lin-7 homolog	LIN7C	21.6637	0	21.6637	+	GFP_LB_CRB2_LB	9	9	5	49.7	49.7	26.4	21.834	0	34.665	31.1525	78	3.53674	0.00247788	-18.6241	-4.94695
B8XTR1;A0A287A835	B8XTR1;A0A287A835	1-acylglycerol-3-phosphate O-acyltransferase 3	AGPAT3	21.5327	0	21.5327			13	13	13	31.6	31.6	31.6	43.361	0	17.946	30.1741	97	0.886241	0.366955	-7.77483	-1.19438
A0A287BCU6;A0A287A4S9;A0A287AB98;F1SQK4;A0A287B7U3;A0A287BNN0;I3LK17	A0A287BCU6;A0A287A4S9;A0A287AB98;F1SQK4;A0A287B7U3;A0A287BNN0;I3LK17	Coiled-coil domain containing 88A	CCDC88A	21.52	0	21.52	+	GFP_LB_CRB2_LB	27	27	27	19.7	19.7	19.7	201.83	0	282.6	29.6611	106	16.6282	0	-21.5136	-117.945
A0A5G2R4V1;A0A5G2QYW7;F1S2Z9;A0A480EIY3	A0A5G2R4V1;A0A5G2QYW7;F1S2Z9;A0A480EIY3	Protein odr-4 homolog	ODR4	21.5029	0	21.5029	+	GFP_LB_CRB2_LB	4	4	4	12.3	12.3	12.3	47.274	0	5.2748	27.0574	23	2.29459	0.0179221	-14.5337	-3.16055
A0A287ARZ1	A0A287ARZ1	Thioredoxin domain containing 5	TXNDC5	21.4926	0	21.4926	+	GFP_LB_CRB2_LB	9	9	9	27.8	27.8	27.8	47.14	0	56.89	28.902	58	3.5609	0.00223853	-18.2151	-4.98457
F1RQS5	F1RQS5	Cell division cycle 5 like (Cell division cycle 5-like protein)	CDC5L	21.3648	0	21.3648			10	10	10	16.6	16.6	16.6	92.221	0	9.641	28.3118	24	1.33561	0.153919	-10.8181	-1.8611
I3LHU9;A0A5G2QQ04;A0A5G2RLN7;A0A5G2QFL4;A0A5G2RH38;F1SUQ3;A0A287ACB6	I3LHU9;A0A5G2QQ04;A0A5G2RLN7;A0A5G2QFL4;A0A5G2RH38;F1SUQ3	ER membrane protein complex subunit 1	EMC1	21.3637	0	21.3637	+	GFP_LB_CRB2_LB	5	5	5	7.9	7.9	7.9	109.78	0	11.037	27.5447	23	2.294	0.0176923	-14.5436	-3.15975
F6PYE5;B8XH67;A0A5G2R543;A0A287AAH4	F6PYE5;B8XH67;A0A5G2R543;A0A287AAH4	Na(+)/H(+) exchange regulatory cofactor NHE-RF	SLC9A3R1	21.2683	0	21.2683	+	GFP_LB_CRB2_LB	10	10	10	36.6	36.6	36.6	38.641	0	22.089	29.7721	70	2.02247	0.0367253	-14.4823	-2.79393
A1E295;A0A287BF94;A0A5S6GR81	A1E295;A0A287BF94;A0A5S6GR81	Cathepsin B (EC 3.4.22.1) [Cleaved into: Cathepsin B light chain	CTSB	21.2555	0	21.2555			7	7	7	30.4	30.4	30.4	36.9	0	23.227	29.5983	57	0.82998	0.424579	-7.31454	-1.10307
I3L5V7;A0A287A6Y3;F1SFD6;A0A287AU23	I3L5V7;A0A287A6Y3	Glia maturation factor	GMFG	21.2462	0	21.2462	+	GFP_LB_CRB2_LB	4	4	3	44.6	44.6	37.7	15.188	0	15.968	28.166	33	2.28903	0.0173827	-14.7489	-3.15302
A0A287BM74;A0A287A717;F1SHH8	A0A287BM74;A0A287A717;F1SHH8	Tetratricopeptide repeat domain 17	TTC17	21.2371	0	21.2371	+	GFP_LB_CRB2_LB	5	5	5	5.3	5.3	5.3	123.06	0	5.968	26.6967	11	16.5424	0	-21.4407	-115.637
A0A286ZSA8;A0A5G2RBU6;A0A287AC46;A0A286ZUC4;F1SRA3;A0A286ZN11;A0A287BNM0;A0A5G2QZX9;A0A5G2RFG9	A0A286ZSA8;A0A5G2RBU6;A0A287AC46;A0A286ZUC4;F1SRA3;A0A286ZN11;A0A287BNM0;A0A5G2QZX9	Trinucleotide repeat containing adaptor 6B	TNRC6B	21.2184	0	21.2184	+	GFP_LB_CRB2_LB	30	30	30	30.7	30.7	30.7	182.35	0	135.37	29.5972	111	16.545	0	-21.2182	-115.708
A0A5G2R4J3;A0A287B5N1;F1S5C4	A0A5G2R4J3;A0A287B5N1;F1S5C4	Slit guidance ligand 2	SLIT2	21.1837	0	21.1837	+	GFP_LB_CRB2_LB	12	12	12	12.1	12.1	12.1	169.54	0	13.536	26.2015	15	15.5097	0	-21.3782	-91.1463
F1RFI2;A0A287B5G9;A0A287B6H9;A0A286ZWT0	F1RFI2;A0A287B5G9;A0A287B6H9;A0A286ZWT0	AP complex subunit beta	AP1B1	21.1014	0	21.1014	+	GFP_LB_CRB2_LB	17	8	8	19.5	10	10	104.82	0	9.2993	29.456	30	2.28045	0.0180244	-14.7192	-3.14139
F1SR76;A0A287B1J1;A0A287A7C2;A0A5G2R9H6;A0A287ALM0	F1SR76;A0A287B1J1;A0A287A7C2;A0A5G2R9H6;A0A287ALM0	Aspartyl aminopeptidase (EC 3.4.11.21)	DNPEP	21.0958	0	21.0958			6	6	6	19.6	19.6	19.6	48.244	0	9.5746	28.5231	49	0.84754	0.408487	-7.39292	-1.13184
A0A287A078;F1S663;A0A5G2REQ7	A0A287A078;F1S663	Laminin subunit gamma 1	LAMC1	21.0695	0	21.0695	+	GFP_LB_CRB2_LB	11	11	11	9.6	9.6	9.6	177.54	0	15.977	26.2639	31	17.2002	0	-21.1013	-134.559
A0A287A5U5;B0LXP4;B0LXP5;A0A5G2QY77	A0A287A5U5;B0LXP4;B0LXP5;A0A5G2QY77	Mitogen-activated protein kinase kinase kinase 7 (EC 2.7.11.25)	MAP3K7	21.0663	0	21.0663	+	GFP_LB_CRB2_LB	17	17	17	42.8	42.8	42.8	63.828	0	305.42	30.3956	110	12.3058	0	-21.411	-43.5052
F1SAM2;F1SAM0	F1SAM2;F1SAM0	Desmocollin 1	DSC1	20.8718	0	20.8718	+	GFP_LB_CRB2_LB	3	3	3	3.6	3.6	3.6	93.783	0	4.7307	26.9455	13	2.29046	0.01755	-14.4335	-3.15495
F1S8H4;A0A5G2QKY3;A0A287BL77	F1S8H4;A0A5G2QKY3;A0A287BL77	N6-L-threonylcarbamoyladenine synthase (EC 2.3.1.234)	OSGEP	20.8238	0	20.8238			6	6	6	27.8	27.8	27.8	36.446	0	7.7371	27.7037	30	0.886759	0.367021	-7.47934	-1.19521
A0A287AE06;A0A480NRZ3;F1RLQ2;Q3ZD69;A0A287B1C7;A0A287BCB7	A0A287AE06;A0A480NRZ3;F1RLQ2;Q3ZD69;A0A287B1C7;A0A287BCB7	Prelamin-A/C [Cleaved into: Lamin-A/C]	LMNA	20.7355	0	20.7355			16	15	15	27.6	26.4	26.4	74.232	0	20.817	29.3957	63	0.853988	0.404709	-7.20316	-1.14234
A0A287A1V7;F1RWC5;A0A286ZUB7;A0A287BQM1	A0A287A1V7;F1RWC5;A0A286ZUB7	Kinesin-like protein	KIF5B	20.678	0	20.678			27	27	21	34.3	34.3	26.8	109.04	0	71.649	30.9385	178	0.843137	0.411609	-7.32201	-1.12465
F1SKD5;I3LRX7;A0A5G2QIR4;A0A5G2QXP8	F1SKD5;I3LRX7	Ubiquitin specific peptidase 15	USP15	20.6069	0	20.6069	+	GFP_LB_CRB2_LB	25	25	25	36.7	36.7	36.7	106.08	0	102.36	31.1451	147	19.1532	0	-20.5846	-210.998
A0A287AK10;A0A287A4R9;A0A287AAH9	A0A287AK10;A0A287A4R9;A0A287AAH9	Cytoskeleton associated protein 5	CKAP5	20.5328	0	20.5328	+	GFP_LB_CRB2_LB	15	15	15	9.9	9.9	9.9	230.06	0	20.208	28.9475	59	2.05668	0.0330166	-13.8836	-2.83985
A0A287BB73;F1SD91;A0A5G2Q837;A0A287AGB2	A0A287BB73;F1SD91	Coiled-coil domain containing 88C	CCDC88C	20.4484	0	20.4484	+	GFP_LB_CRB2_LB	5	5	5	3.1	3.1	3.1	206.96	0.0015867	2.0234	25.623	7	2.29529	0.0186486	-13.7575	-3.1615
A0A287A5S6;Q9N0Y9;A0A5G2R425;A0A287B0G6	A0A287A5S6;Q9N0Y9;A0A5G2R425;A0A287B0G6	Tropomodulin 3	TMOD3	20.4451	0	20.4451	+	GFP_LB_CRB2_LB	16	16	14	54.3	54.3	49.4	38.849	0	45.105	30.688	113	2.54523	0.00601481	-14.1963	-3.50288
F1RUL1	F1RUL1	RNA binding motif protein 17 (Splicing factor 45)	RBM17	20.1751	0	20.1751	+	GFP_LB_CRB2_LB	13	13	13	37.2	37.2	37.2	44.931	0	88.985	29.9765	77	3.5635	0.00218519	-17.0425	-4.98863
F1RYL5;A0A480VPL1;A0A287A001;A0A287ALX0	F1RYL5;A0A480VPL1;A0A287A001;A0A287ALX0	DnaJ homolog subfamily C member 10	DNAJC10	20.0716	0	20.0716	+	GFP_LB_CRB2_LB	24	24	24	31.8	31.8	31.8	86.186	0	98.465	31.6689	134	15.0321	0	-19.8479	-81.6435
A0A287B5D6;F1RGQ6;A0A287B555;A0A287A1A0	A0A287B5D6;F1RGQ6;A0A287B555;A0A287A1A0	Ankyrin repeat and FYVE domain containing 1	ANKFY1	19.8492	0	19.8492	+	GFP_LB_CRB2_LB	36	36	36	36.2	36.2	36.2	129.9	0	323.31	32.241	222	4.13907	0	-16.9866	-5.9294
A0A286ZLI2;A0A287ASU9;A0A286ZVG5	A0A286ZLI2	Tyrosine-protein kinase (EC 2.7.10.2)	TYK2	19.4685	0	19.4685	+	GFP_LB_CRB2_LB	55	55	54	54.1	54.1	53.4	133.06	0	235.3	32.9567	324	4.14288	0	-16.6113	-5.93595
A0A287BSM7;F1SKE6;A0A287A4B2;A0A5G2QIA3	A0A287BSM7;F1SKE6;A0A287A4B2;A0A5G2QIA3	U2 snRNP associated SURP domain containing	U2SURP	18.0322	0	18.0322	+	GFP_LB_CRB2_LB	22	22	22	29	29	29	111.55	0	83.018	30.1495	88	2.29369	0.0176051	-12.228	-3.15933
A0A287BH74;A0A287BH12;A0A287BBC4;A0A286ZLT0;A0A287BEX9;A0A287BPV2;A0A287BNQ7;A0A5G2Q8K8;F1S848	A0A287BH74;A0A287BH12;A0A287BBC4;A0A286ZLT0;A0A287BEX9;A0A287BPV2	5'-nucleotidase, cytosolic II	NT5C2	17.4047	0	17.4047	+	GFP_LB_CRB2_LB	16	16	16	38.5	38.5	38.5	65.075	0	109.05	31.44	114	3.53584	0.00245614	-15.059	-4.94555
A0A287B9Y1;F1RQJ4;A0A5G2RD08;A0A5G2QLB9;A0A5G2QD09;A0A5G2QEQ4;F1RP50	A0A287B9Y1;F1RQJ4;A0A5G2RD08;A0A5G2QLB9	UDP-glucose glycoprotein glucosyltransferase 2	UGGT2	9.08428	16.1015	25.1858	+	GFP_LB_CRB2_LB	53	53	53	44.3	44.3	44.3	176.62	0	323.31	34.1686	525	2.92446	0.00355556	-14.1819	-4.03509
A0A287AT83	A0A287AT83	Eukaryotic translation initiation factor 4B (Eukaryotic translation initiation factor 4B isoform 1)	EIF4B	6.63727	21.4927	28.13	+	GFP_LB_CRB2_LB	47	47	47	67.8	67.8	67.8	69.51	0	323.31	35.7588	580	2.1022	0.0272584	-13.4202	-2.90101
K7GNC8;A0A480LAI1	K7GNC8;A0A480LAI1	RNA binding motif protein 10	RBM10	5.87728	22.3423	28.2196			58	58	54	59	59	57.7	103.36	0	323.31	35.8295	954	1.79066	0.0560606	-9.3742	-2.4828
A0A287AG39;A0A286ZSF8;A0A287AT45;A0A287BQ44;I3LBT8;A0A287BAW7	A0A287AG39;A0A286ZSF8;A0A287AT45;A0A287BQ44;I3LBT8	Small nuclear ribonucleoprotein-associated protein	SNRPN	5.57959	20.2704	25.85	+	GFP_LB_CRB2_LB	8	8	8	25.5	25.5	25.5	23.67	0	36.873	31.0454	106	2.27386	0.0181818	-15.0074	-3.13247
A0A5G2QW92;A0A287BQU7;Q29329	A0A5G2QW92;A0A287BQU7	Small nuclear ribonucleoprotein Sm D2 (Sm-D2) (snRNP core protein D2) (Fragment)	SNRPD2	5.10605	21.5688	26.6749	+	GFP_LB_CRB2_LB	9	9	9	57.1	57.1	57.1	16.038	0	43.781	32.5498	139	1.90475	0.0459058	-12.125	-2.63599
K7GSL3;K7GKQ6;Q27HV0;A0A287A095;A0A5G2QMA6;A0A286ZY96	K7GSL3;K7GKQ6;Q27HV0;A0A287A095;A0A5G2QMA6	UDP-N-acetylglucosamine--peptide N-acetylglucosaminyltransferase 110 kDa subunit (EC 2.4.1.255) (O-GlcNAc transferase subunit p110) (O-linked N-acetylglucosamine transferase 110 kDa subunit) (OGT)	OGT	4.95935	19.0799	24.0392			26	26	5	29.3	29.3	4.6	116.94	0	122.28	31.0762	179	1.82472	0.0524082	-8.07412	-2.52857
A0A5G2QRJ6;A0A5G2QYG3;A0A5G2Q7A2	A0A5G2QRJ6;A0A5G2QYG3;A0A5G2Q7A2	Chloride channel, nucleotide sensitive 1A (Chloride conductance regulatory protein ICln) (Methylosome subunit pICln)	CLNS1A	4.68758	23.5156	28.2031			6	6	2	51.5	51.5	18.6	18.288	0	306.28	33.1612	241	1.55888	0.098322	-8.52409	-2.16939
A0A5G2QV25;F2Z4Y0	A0A5G2QV25;F2Z4Y0	Small nuclear ribonucleoprotein Sm D3 (snRNP core protein D3)	SNRPD3	4.58269	22.0897	26.6724	+	GFP_LB_CRB2_LB	5	5	5	55.8	55.8	55.8	13.203	0	50.236	31.9909	144	7.36156	0	-4.38629	-13.6375
F2Z5J5;A0A5G2QSB8	F2Z5J5;A0A5G2QSB8	Enhancer of rudimentary homolog	ERH	4.57792	23.5568	28.1347	+	GFP_LB_CRB2_LB	5	5	5	39.4	39.4	39.4	12.259	0	323.31	33.7846	181	8.16638	0	-4.42147	-16.5385
A0A286ZHW0;F1SMZ9;A0A287AV35;A0A287BQW4;A0A287A8G7	A0A286ZHW0;F1SMZ9;A0A287AV35	Splicing factor 3b subunit 1	SF3B1	4.56712	17.6003	22.1674			42	42	42	38.7	38.7	38.7	145.83	0	309.04	32.4116	373	1.51583	0.106705	-6.59117	-2.11059
F2Z5G9	F2Z5G9	Small nuclear ribonucleoprotein Sm D1 (snRNP core protein D1)	SNRPD1	4.53578	21.7404	26.2762			5	5	5	54.6	54.6	54.6	13.281	0	40.106	32.3347	124	1.76776	0.05916	-11.4593	-2.45201
F1RW76;A0A5G2QNG9;A0A287A9Y2	F1RW76;A0A5G2QNG9;A0A287A9Y2	Serine/threonine-protein kinase RIO1 (EC 2.7.11.1)	RIOK1	4.50015	21.6148	26.115			9	9	9	16.8	16.8	16.8	60.036	0	82.914	31.2262	79	1.77331	0.0584322	-11.3997	-2.45947
A0A5G2RGM3;A0A287ATT7;A0A286ZU25;F1S8D4	A0A5G2RGM3;A0A287ATT7;A0A286ZU25;F1S8D4	WD repeat domain 77	WDR77	4.48705	26.1079	30.5949	+	GFP_LB_CRB2_LB	15	15	15	60.4	60.4	60.4	35.766	0	248.62	35.9126	397	6.06361	0	-4.62203	-9.90954
A0A287AS37;A0A5G2RFZ4;A0A5G2QHI4	A0A287AS37;A0A5G2RFZ4;A0A5G2QHI4	MOB kinase activator 2	MOB2	4.28635	19.7515	24.0378	+	GFP_LB_CRB2_LB	6	6	6	33.3	33.3	33.3	26.43	0	224.94	30.49	79	1.96817	0.0408602	-13.2602	-2.72106
F1S441;A0A286ZSW6;A0A287AXF5;A0A286ZLE4;A0A287ASN5;A0A287AME1;A0A5G2QQK5	F1S441;A0A286ZSW6;A0A287AXF5;A0A286ZLE4;A0A287ASN5;A0A287AME1;A0A5G2QQK5	Calnexin	CANX	4.12827	24.084	28.2123	+	GFP_LB_CRB2_LB	44	44	43	54.2	54.2	53.2	63.165	0	323.31	36.3297	829	6.43771	0	-4.09974	-10.88
F1SFJ8	F1SFJ8	DnaJ homolog subfamily B member 11	DNAJB11	3.68775	22.8556	26.5433	+	GFP_LB_CRB2_LB	13	13	13	35.2	35.2	35.2	40.497	0	284.43	32.9506	252	8.53417	0	-3.67569	-18.0469
F1SGC7	F1SGC7	Mitochondrial ribosomal protein L47	MRPL47	3.58071	20.2624	23.8431	+	GFP_LB_CRB2_LB	7	7	7	21.4	21.4	21.4	30.026	0	33.687	29.8608	40	1.98518	0.0393297	-13.1593	-2.74389
F1SAD9	F1SAD9	Protein disulfide-isomerase (EC 5.3.4.1)	PDIA4	3.54063	20.5243	24.0649	+	GFP_LB_CRB2_LB	19	19	19	29.6	29.6	29.6	72.908	0	73.602	30.6606	133	1.91425	0.0455661	-13.1012	-2.64874
I3LR45;A0A5G2R793;A0A287BLN5	I3LR45;A0A5G2R793;A0A287BLN5	39S ribosomal protein L9, mitochondrial	MRPL9	3.42486	20.9167	24.3416	+	GFP_LB_CRB2_LB	5	5	5	16.8	16.8	16.8	30.318	0	13.978	29.8015	45	1.95589	0.0417754	-13.3035	-2.7046
P62831	P62831	60S ribosomal protein L23 (Ribosomal protein L17)	RPL23	3.42061	23.4917	26.9123	+	GFP_LB_CRB2_LB	14	14	14	74.3	74.3	74.3	14.865	0	95.277	33.339	217	7.15777	0	-3.46609	-12.9809
A0A286ZUJ2;A0A286ZLB6	A0A286ZUJ2;A0A286ZLB6	Spindlin-1	SPIN1	3.2395	23.5037	26.7432	+	GFP_LB_CRB2_LB	17	17	11	66.8	66.8	41.6	29.587	0	154.61	33.9371	356	6.30662	0	-3.4421	-10.5311
A0A287AF82;F1RYS1;A0A5G2Q966;A0A481ANC3;A0A287AAV8	A0A287AF82;F1RYS1;A0A5G2Q966;A0A481ANC3;A0A287AAV8	Uncharacterized protein	MRPL1	3.19741	20.4921	23.6896	+	GFP_LB_CRB2_LB	5	5	5	17.1	17.1	17.1	34.322	0	6.2588	29.347	29	1.8995	0.0458446	-12.8452	-2.62895
A0A287ARV8	A0A287ARV8	Mitochondrial ribosomal protein L12	MRPL12	3.06064	22.7225	25.7831			7	7	7	43.9	43.9	43.9	21.237	0	84.127	31.9472	117	1.28665	0.168841	-6.81166	-1.79214
F1SQU2;A0A287BA54;A0A287BR14;I3LKK5;A0A287AN91	F1SQU2;A0A287BA54;A0A287BR14;I3LKK5;A0A287AN91	SCY1 like pseudokinase 2	SCYL2	2.96685	18.5556	21.5224			24	24	24	34	34	34	103.55	0	141.25	31.6647	179	1.55808	0.0979612	-8.69535	-2.1683
I3LN61	I3LN61	Serine/threonine kinase 38 like	STK38L	2.96008	22.9867	25.9468	+	GFP_LB_CRB2_LB	30	24	24	55.1	49.8	49.8	57.074	0	139.71	33.1679	335	3.9432	0.000144578	-3.41161	-5.5992
F1RMQ4	F1RMQ4	39S ribosomal protein L17, mitochondrial	MRPL17	2.82816	21.1502	23.9783			5	5	5	24.9	24.9	24.9	19.24	0	4.3357	29.7132	32	1.47305	0.114381	-9.31655	-2.05189
F1SQ01;K7GLN4;A0A5G2QBQ4	F1SQ01;K7GLN4;A0A5G2QBQ4	Peroxiredoxin 4	PRDX4	2.81936	21.535	24.3544			9	7	7	48.2	42.6	42.6	30.555	0	27.011	30.692	99	1.84111	0.0512821	-13.0577	-2.55059
F1RN28;A0A286ZKW2;A0A5G2QSW0;A0A5G2QYA0	F1RN28;A0A286ZKW2;A0A5G2QSW0;A0A5G2QYA0	Paraspeckle component 1	PSPC1	2.81098	21.098	23.9089	+	GFP_LB_CRB2_LB	23	22	22	57.5	56.1	56.1	55.493	0	59.161	32.0731	228	6.79616	0	-3.05166	-11.8851
A0A287AMH1;F1SUM1;A0A5G2QVY3;A0A287AVQ7;A0A5G2QPS3;A0A287BAV3	A0A287AMH1;F1SUM1	Microtubule associated protein 6	MAP6	2.78557	17.9452	20.7308			20	20	20	40.4	40.4	40.4	83.715	0	151.13	30.426	119	0.568709	0.594176	-4.12831	-0.634641
A0A5G2R6J1;A0A5G2RG54;A0A286ZS69	A0A5G2R6J1	Proteasome subunit beta (EC 3.4.25.1)	PSMB2	2.7714	20.5741	23.3455			3	3	3	15.9	15.9	15.9	22.78	0	7.5711	28.7133	37	1.84555	0.0511959	-12.458	-2.55655
F1S3D5;A0A5G2QCB5	F1S3D5;A0A5G2QCB5	Lectin, mannose binding 2	LMAN2	2.59755	20.6761	23.2737			9	9	9	34.5	34.5	34.5	40.419	0	52.039	30.2653	96	1.49737	0.109703	-9.23955	-2.0853
A0A5G2R3D6;F1RQC9;A0A287AF90;A0A5G2QLT3;A0A5G2R263	A0A5G2R3D6;F1RQC9;A0A287AF90;A0A5G2QLT3;A0A5G2R263	39S ribosomal protein L22, mitochondrial	MRPL22	2.58237	21.7527	24.3351			5	5	5	25.1	25.1	25.1	24.064	0	29.578	29.985	64	1.17623	0.203415	-5.98308	-1.63407
F1S031	F1S031	NADH dehydrogenase [ubiquinone] iron-sulfur protein 6, mitochondrial	NDUFS6	2.39643	20.1594	22.5559			5	5	5	53.7	53.7	53.7	13.329	0	193.75	29.8681	75	0.921229	0.336118	-7.82068	-1.24996
A0A287BIL8;P34935	A0A287BIL8	Endoplasmic reticulum chaperone BiP (EC 3.6.4.10) (78 kDa glucose-regulated protein) (GRP-78) (Binding-immunoglobulin protein) (BiP) (Heat shock protein 70 family protein 5) (HSP70 family protein 5) (Heat shock protein family A member 5) (Immunoglobulin heavy chain-binding protein) (Fragment)	HSPA5 GRP78	2.39182	26.3689	28.7608	+	GFP_LB_CRB2_LB	47	47	45	61.8	61.8	61.8	73.008	0	323.31	36.5867	1446	7.89946	0	-2.55289	-15.5186
A0A5G2QC54	A0A5G2QC54	Protein-serine/threonine phosphatase (EC 3.1.3.16)	PPM1B	2.38273	22.5149	24.8977	+	GFP_LB_CRB2_LB	23	23	2	68.1	68.1	9.3	42.724	0	323.31	35.5926	549	5.36821	0	-2.46763	-8.29455
A0A287BPU3;A0A287BRP6;A0A5G2QQ72;A0A287A8P3;F1RX83;A0A5G2RBR4	A0A287BPU3;A0A287BRP6;A0A5G2QQ72;A0A287A8P3	ER lipid raft associated 2	ERLIN2	2.24269	21.5921	23.8348			10	10	10	30.1	30.1	30.1	37.817	0	37.685	30.0307	76	1.14876	0.214908	-5.79089	-1.59411
A0A287BTE0;A0A5G2QA32;A0A286ZN59;A0A287B7C9;F1RHU6;A0A286ZP03	A0A287BTE0;A0A5G2QA32;A0A286ZN59;A0A287B7C9;F1RHU6;A0A286ZP03	Protein arginine methyltransferase 1	PRMT1	2.2129	22.0008	24.2137	+	GFP_LB_CRB2_LB	16	16	15	52.7	52.7	50.7	43.393	0	72.709	32.1382	254	5.10656	0	-2.24136	-7.74339
Q9GMB0;A0A287BR84;A0A287BFC9;F1SPG2;A0A5G2R686	Q9GMB0;A0A287BR84;A0A287BFC9;F1SPG2;A0A5G2R686	Dolichyl-diphosphooligosaccharide--protein glycosyltransferase subunit 1 (Dolichyl-diphosphooligosaccharide--protein glycosyltransferase 67 kDa subunit) (Ribophorin I) (RPN-I) (Ribophorin-1)	RPN1	2.21085	20.9925	23.2034	+	GFP_LB_CRB2_LB	25	25	25	51.2	51.2	51.2	68.694	0	109.48	31.5886	221	2.96468	0.003392	-2.49162	-4.0928
A0A287B4Y1;A0A5G2R7S2;B6CVD6;A0A5G2QTP9	A0A287B4Y1;A0A5G2R7S2;B6CVD6;A0A5G2QTP9	Endoplasmic reticulum protein 44	ERP44	2.1489	20.9424	23.0913			12	12	12	37.3	37.3	37.3	42.788	0	229.58	30.8049	142	1.11643	0.230095	-5.43572	-1.54672
P83884;A0A287AX39;A0A5G2QB10;A0A5S6FZC1;F1RT21	P83884;A0A287AX39;A0A5G2QB10;A0A5S6FZC1;F1RT21	60S ribosomal protein L36a (60S ribosomal protein L44)	RPL36A RPL44	2.14498	23.2461	25.3911			9	9	9	41.5	41.5	41.5	12.441	0	8.5172	30.839	60	1.41365	0.127604	-9.74563	-1.96989
F1RY93;A0A287ANE9	F1RY93;A0A287ANE9	Serine/threonine kinase 38	STK38	2.13342	26.4275	28.5609	+	GFP_LB_CRB2_LB	33	33	27	64.5	64.5	57.3	55.126	0	323.31	35.8227	876	5.00335	0	-2.12091	-7.53369
A0A286ZVG1;A0A287AWT9	A0A286ZVG1;A0A287AWT9	Uncharacterized protein	PGAM5	1.99572	22.6934	24.6891	+	GFP_LB_CRB2_LB	17	17	13	56.9	56.9	40.6	31.9	0	34.189	31.9611	145	5.76657	0	-1.91671	-9.19139
A0A287AEH0	A0A287AEH0	Proteasome 26S subunit, non-ATPase 7	PSMD7	1.98347	20.1855	22.169			11	11	11	38.3	38.3	38.3	37.011	0	63.563	30.2385	119	1.39095	0.13414	-8.51187	-1.93838
A0A286ZIH0;A0A287BGS6;F1SAI8;A0A286ZZF0;A0A5G2R315;A0A287A6R6;A0A5G2RCW9;A0A286ZX11	A0A286ZIH0;A0A287BGS6;F1SAI8;A0A286ZZF0;A0A5G2R315;A0A287A6R6;A0A5G2RCW9;A0A286ZX11	Hypoxia up-regulated 1	HYOU1	1.91282	20.9979	22.9107			20	20	20	29.7	29.7	29.7	104.93	0	138.3	30.9417	250	1.04839	0.262554	-5.15506	-1.44552
A0A5G2QE08;A0A287AGD1;A0A286ZYY3;A0A5G2RGW8;F1SUH2;A0A287A622	A0A5G2QE08;A0A287AGD1;A0A286ZYY3;A0A5G2RGW8;F1SUH2	Cell division cycle and apoptosis regulator 1	CCAR1	1.86893	18.2908	20.1597			27	27	27	28.1	28.1	28.1	131	0	161.49	31.3326	167	0.190217	0.982645	1.30454	0.383556
P60982;A0A5G2REA6;A0A5G2RAG2;A0A5S6IF30	P60982;A0A5G2REA6;A0A5G2RAG2;A0A5S6IF30	Destrin (Actin-depolymerizing factor) (ADF)	DSTN DSN	1.86347	22.8077	24.6711	+	GFP_LB_CRB2_LB	12	11	11	66.7	62.4	62.4	18.506	0	83.373	31.5173	136	3.70677	0.000956522	-2.20295	-5.21467
I3LLF2;Q9GL01;I3LRG0;F1SEM2	I3LLF2;Q9GL01;I3LRG0;F1SEM2	Dolichyl-diphosphooligosaccharide--protein glycosyltransferase subunit 2 (Dolichyl-diphosphooligosaccharide--protein glycosyltransferase 63 kDa subunit) (Ribophorin II) (RPN-II) (Ribophorin-2)	RPN2	1.85909	21.7216	23.5807	+	GFP_LB_CRB2_LB	11	11	11	25	25	25	68.916	0	26.773	30.8658	119	3.3981	0.00297436	-2.15086	-4.73368
A0A287A5N6;A0A287AE56;A0A286ZMZ2	A0A287A5N6;A0A287AE56;A0A286ZMZ2	Cleavage and polyadenylation specificity factor subunit 6	CPSF6	1.83886	20.0006	21.8394			12	12	12	26.5	26.5	26.5	63.47	0	143.48	30.4402	106	1.71618	0.068199	-11.3161	-2.38254
A0A287AJX7	A0A287AJX7	Uncharacterized protein	HNRNPL	1.82819	22.635	24.4632	+	GFP_LB_CRB2_LB	15	15	11	45.2	45.2	33.9	50.326	0	126.94	32.4105	283	3.23801	0.00313333	-1.67752	-4.49266
A0A287B771;F1RQ91;A0A5G2QCJ9	A0A287B771;F1RQ91	40S ribosomal protein S4	RPS4X	1.794	23.0315	24.8255	+	GFP_LB_CRB2_LB	17	17	17	56.3	56.3	56.3	29.597	0	164.02	32.6952	269	5.95861	0	-1.81752	-9.6506
A0A287APX1;Q29095;A0A5G2QNJ7	A0A287APX1;Q29095;A0A5G2QNJ7	Prostaglandin-H2 D-isomerase (EC 5.3.99.2) (Glutathione-independent PGD synthase) (Lipocalin-type prostaglandin-D synthase) (Prostaglandin-D2 synthase) (PGD2 synthase) (PGDS) (PGDS2)	PTGDS	1.77942	21.0705	22.8499			6	6	6	44	44	44	19.685	0	73.042	29.9539	67	0.527546	0.650438	-3.90517	-0.551217
A0A286ZVL0;F1S8L9;A0A286ZP67;A0A287AGF7;A0A286ZJR3;A0A5G2QGD3	A0A286ZVL0;F1S8L9;A0A286ZP67;A0A287AGF7;A0A286ZJR3;A0A5G2QGD3	Heterogeneous nuclear ribonucleoprotein U	HNRNPU	1.77404	22.4377	24.2118	+	GFP_LB_CRB2_LB	29	29	29	36.6	36.6	36.6	90.665	0	253.29	33.1572	396	3.47741	0.00275862	-1.49711	-4.85514
Q29195;A0A287AEG8;A0A5G2R1D5;A0A5S6H8S8;F1SI10;A0A5G2RCJ3	Q29195;A0A287AEG8;A0A5G2R1D5;A0A5S6H8S8;F1SI10;A0A5G2RCJ3	60S ribosomal protein L10 (Protein QM homolog) (Ribosomal protein L10)	RPL10 QM	1.75004	22.267	24.017	+	GFP_LB_CRB2_LB	7	7	7	34.1	34.1	34.1	24.603	0	39.078	30.6803	111	4.1453	0	-1.70872	-5.94009
A0A287B088;Q29384	A0A287B088;Q29384	Proteasome subunit beta type-4 (EC 3.4.25.1) (Macropain beta chain) (Multicatalytic endopeptidase complex beta chain) (Proteasome beta chain) (Proteasome chain 3) (Fragment)	PSMB4	1.74135	20.9267	22.6681			4	4	4	25	25	25	29.053	0	8.1246	29.0744	40	0.35413	0.693151	-0.990979	-0.148485
A0A287ARU4;A0A5G2R017;A0A5G2R6J9;A0A5G2RC35;A0A287AGI9	A0A287ARU4;A0A5G2R017;A0A5G2R6J9;A0A5G2RC35	S-phase kinase-associated protein 1	SKP1	1.72329	21.6138	23.3371			11	11	11	72.7	72.7	72.7	18.876	0	323.31	31.6863	119	0.659922	0.559346	-4.98594	-0.80847
O02772;F1STV2;I3LTW5;A0A287B9U4	O02772	Fatty acid-binding protein, heart (Fatty acid-binding protein 3) (Heart-type fatty acid-binding protein) (H-FABP)	FABP3	1.67663	20.4242	22.1009			7	7	7	47.4	47.4	47.4	14.749	0	12.831	29.246	29	0.565071	0.598466	-4.26806	-0.627407
A0A287ACV7;F1SEQ7	A0A287ACV7;F1SEQ7	Peroxiredoxin like 2A	PRXL2A	1.67648	18.615	20.2914			8	8	8	31.7	31.7	31.7	24.361	0	67.531	28.998	74	0.954361	0.30707	-7.41831	-1.30184
A0A286ZXS0;A0A287BJQ1	A0A286ZXS0;A0A287BJQ1	Spectrin alpha, non-erythrocytic 1	SPTAN1	1.67205	22.2351	23.9072	+	GFP_LB_CRB2_LB	166	166	2	70.7	70.7	1	274.65	0	323.31	36.2277	2704	2.53374	0.00611765	-1.81457	-3.48705
A0A287BF06;A0A5G2QQ40	A0A287BF06;A0A5G2QQ40	40S ribosomal protein S27	RPS27	1.66664	24.5646	26.2313	+	GFP_LB_CRB2_LB	5	5	3	40.5	40.5	15.5	9.461	0	47.773	32.051	101	4.22913	0	-1.57763	-6.08503
I3LGX0	I3LGX0	Peptidyl-prolyl cis-trans isomerase (PPIase) (EC 5.2.1.8)	PPIL4	1.65133	21.3409	22.9922	+	GFP_LB_CRB2_LB	11	11	11	25.7	25.7	25.7	57.556	0	24.854	29.4113	69	4.86325	0	-1.75984	-7.25567
I3L770;F1RUH0;A0A287AA97;K7GNJ7	I3L770;F1RUH0;A0A287AA97;K7GNJ7	HECT-type E3 ubiquitin transferase (EC 2.3.2.26)	HUWE1	1.63773	20.4057	22.0434			35	35	35	12.3	12.3	12.3	482.59	0	71.513	30.3726	130	0.0981647	1	5.42225	0.870162
F1SK03;K7GMF9;A0A5G2QP78;A0A5G2QPR2;A0A5G2QM04;P15145;A0A5G2QI26	F1SK03;K7GMF9;A0A5G2QP78;A0A5G2QPR2;A0A5G2QM04;P15145;A0A5G2QI26	Aminopeptidase N (AP-N) (pAPN) (EC 3.4.11.2) (Alanyl aminopeptidase) (Aminopeptidase M) (AP-M) (Microsomal aminopeptidase) (gp130) (CD antigen CD13)	ANPEP	1.62893	19.2318	20.8607			9	9	9	13.5	13.5	13.5	106.58	0	28.623	29.4743	87	0.551523	0.612774	-3.93446	-0.600238
A0A287AKR4;A0A286ZPT9;A0A5G2QJ07	A0A287AKR4;A0A286ZPT9	Complexin 2	CPLX2	1.61712	19.7273	21.3444			6	6	6	39.9	39.9	39.9	18.437	0	38.189	29.1564	100	0.554017	0.61104	-4.08816	-0.605267
A0A287AME4;A0A5G2QH77;A0A5G2R2N9	A0A287AME4;A0A5G2QH77;A0A5G2R2N9	Ribosomal protein L37a	RPL37A	1.61205	21.4576	23.0697			4	4	4	51.1	51.1	51.1	10.275	0	9.7494	29.2182	48	1.33328	0.154339	-8.51885	-1.85784
I3L9X2;A0A287AIK1;A0A5G2QMI4	I3L9X2;A0A287AIK1;A0A5G2QMI4	IGF-II mRNA-binding protein 1 (Insulin-like growth factor 2 mRNA-binding protein 1) (VICKZ family member 1)	IGF2BP1	1.58978	21.2414	22.8312	+	GFP_LB_CRB2_LB	12	12	10	26.7	26.7	22.7	63.495	0	44.081	28.3697	75	2.22291	0.0208675	-1.19168	-3.06361
F1S9H9;A0A286ZW71	F1S9H9	Low molecular weight cytosolic acid phosphatase (EC 3.1.3.2) (EC 3.1.3.48) (Low molecular weight phosphotyrosine protein phosphatase)	ACP1	1.58475	21.7114	23.2962			6	6	2	27	27	12.2	25.627	0	17.961	29.8006	65	1.04795	0.261747	-5.25439	-1.44485
F1RKI3;A0A5G2QRR5	F1RKI3;A0A5G2QRR5	Histidine triad nucleotide binding protein 1	HINT1	1.57801	21.9032	23.4812			6	6	6	77.8	77.8	77.8	13.725	0	44.504	30.7345	100	0.912581	0.339162	-8.09423	-1.2363
A0A287AGM8	A0A287AGM8	Dolichyl-diphosphooligosaccharide--protein glycosyltransferase 48 kDa subunit (Oligosaccharyl transferase 48 kDa subunit)	DDOST	1.56245	22.0344	23.5968	+	GFP_LB_CRB2_LB	12	12	2	33.6	33.6	9.2	48.767	0	75.721	30.411	106	3.52752	0.00253913	-1.6594	-4.93263
Q6SA96;F2Z512;I3LMI4;A0A286ZS50;A0A5G2QXF6;A0A286ZLV4	Q6SA96;F2Z512;I3LMI4;A0A286ZS50	40S ribosomal protein S23	RPS23	1.55285	23.5003	25.0531	+	GFP_LB_CRB2_LB	8	8	8	51	51	51	15.816	0	11.033	31.4994	102	5.20311	0	-1.4206	-7.94346
F1RKW8;A0A5G2QZX3;A0A287AV98	F1RKW8;A0A5G2QZX3;A0A287AV98	Proteasome 26S subunit, non-ATPase 11	PSMD11	1.50433	21.222	22.7263			16	16	16	44.7	44.7	44.7	47.362	0	98.519	30.9349	153	1.63543	0.0832709	-1.33765	-2.27341
A0A5G2RA90;A0A5G2R6R2;A0A5G2Q895;A0A5K1UH01	A0A5G2RA90;A0A5G2R6R2;A0A5G2Q895;A0A5K1UH01	Protein disulfide isomerase family A member 6	PDIA6	1.49459	21.8846	23.3792	+	GFP_LB_CRB2_LB	11	11	11	40.6	40.6	40.6	47.63	0	58.149	31.1295	120	3.14027	0.00327869	-1.71842	-4.34805
A0A286ZXG4;F1SFE6;A0A287BG14	A0A286ZXG4;F1SFE6;A0A287BG14	Proteasome 26S subunit, ATPase 6	PSMC6	1.47866	21.3231	22.8017	+	GFP_LB_CRB2_LB	14	14	14	44.7	44.7	44.7	45.855	0	62.63	31.2532	188	3.76099	0.000622222	-1.62166	-5.30156
A0A5G2QI19;F2Z5L7;A0A5G2QQW4	A0A5G2QI19;F2Z5L7;A0A5G2QQW4	Proteasome subunit alpha type	PSMA1	1.46408	22.1987	23.6628	+	GFP_LB_CRB2_LB	9	9	9	36.4	36.4	36.4	30.224	0	33.052	30.308	120	3.04636	0.00335484	-1.62932	-4.21084
Q29092	Q29092	Endoplasmin (94 kDa glucose-regulated protein) (GRP-94) (98 kDa protein kinase) (PPK 98) (ppk98) (Heat shock protein 90 kDa beta member 1) (gp96 homolog)	HSP90B1 GRP94 TRA1	1.46238	23.1821	24.6445	+	GFP_LB_CRB2_LB	34	33	2	45.6	43.9	3.5	92.47	0	220.5	33.3001	435	2.51723	0.00645255	-1.7304	-3.46432
A0A287BF97;I3LT08;F1SEV8	A0A287BF97;I3LT08;F1SEV8	Uncharacterized protein	EEF1D	1.45797	19.385	20.843			17	17	9	35.6	35.6	21.8	74.866	0	272.54	31.5895	157	0.537869	0.634485	-3.80981	-0.572473
I3LJ87;A0A287ASU4;A0A5G2QQM9;A0A5G2RA75	I3LJ87;A0A287ASU4;A0A5G2QQM9	40S ribosomal protein S2	RPS2	1.44461	22.4652	23.9099	+	GFP_LB_CRB2_LB	12	12	12	46.6	46.6	46.6	29.132	0	57.181	31.3805	133	3.82923	0.000372093	-1.39106	-5.41199
A0A287BNE4	A0A287BNE4	Ubiquitin conjugating enzyme E2 M	UBE2M	1.42995	20.0689	21.4989			6	6	6	31.6	31.6	31.6	24.728	0	31.487	28.8547	45	0.558335	0.607173	-4.1175	-0.613944
A0A287B4P8	A0A287B4P8	26S proteasome AAA-ATPase subunit RPT3 (26S proteasome regulatory subunit 6B) (Proteasome 26S subunit ATPase 4)	PSMC4	1.41129	21.4708	22.8821	+	GFP_LB_CRB2_LB	19	19	19	56.2	56.2	56.2	47.366	0	146.91	31.2507	227	3.54799	0.00232143	-1.67079	-4.96445
A0A5G2Q9I2;A0A286ZT52;A0A5G2QSU8;F1SID4	A0A5G2Q9I2;A0A286ZT52;A0A5G2QSU8;F1SID4	AAA domain-containing protein	PSMC3	1.41039	21.7943	23.2047	+	GFP_LB_CRB2_LB	19	19	19	42.1	42.1	42.1	57.125	0	41.448	31.0561	148	3.8233	0.000367816	-1.59432	-5.40234
A0A5G2QSK9;F1SV40;A0A5G2R8K9	A0A5G2QSK9;F1SV40;A0A5G2R8K9	Splicing factor 3a subunit 3	SF3A3	1.40629	20.18	21.5863			11	11	11	24.4	24.4	24.4	58.127	0	57.31	29.6989	108	0.651008	0.561994	-4.49078	-0.792062
M3V815;I3L693;A0A287AGF0	M3V815;I3L693;A0A287AGF0	Heterogeneous nuclear ribonucleoprotein R (Heterogeneous nuclear ribonucleoprotein R isoform X2) (Heterogeneous nuclear ribonucleoprotein R tv2)	HNRNPR	1.40312	21.4835	22.8866	+	GFP_LB_CRB2_LB	22	22	17	42.5	42.5	34.9	70.929	0	138.45	31.5595	239	1.99489	0.0388043	-1.07842	-2.75691
F1RGC9;A0A287B7X9;A0A5G2QRG6;A0A5G2R0W9;A0A5G2QHX0;A0A5G2R6X9	F1RGC9;A0A287B7X9;A0A5G2QRG6;A0A5G2R0W9;A0A5G2QHX0;A0A5G2R6X9	26S proteasome non-ATPase regulatory subunit 13 (26S proteasome regulatory subunit RPN9) (26S proteasome regulatory subunit S11) (26S proteasome regulatory subunit p40.5)	PSMD13	1.40241	21.0457	22.4481			17	17	17	48.4	48.4	48.4	42.867	0	22.238	30.7362	102	0.141774	1	2.30487	0.607541
A0A287ACP7;F1RFD3;I3LQZ7	A0A287ACP7;F1RFD3;I3LQZ7	Splicing factor 3a subunit 1	SF3A1	1.37348	20.1165	21.49			17	17	17	26.3	26.3	26.3	80.768	0	61.447	30.4548	109	1.22519	0.186373	-1.12494	-1.70463
A0A5G2R1I2;A0A5G2QL81;A0A5G2QYN2;A0A287BIV4;A0A5G2QCU1	A0A5G2R1I2;A0A5G2QL81;A0A5G2QYN2	Proteasome subunit alpha type	PSMA4	1.36043	22.293	23.6534			8	8	8	34.5	34.5	34.5	29.483	0	36.645	30.1115	96	1.00529	0.281313	-5.11831	-1.38025
F1SGF1	F1SGF1	26S proteasome non-ATPase regulatory subunit 6 (26S proteasome regulatory subunit RPN7)	PSMD6	1.3456	20.6231	21.9687			12	12	12	23.6	23.6	23.6	52.205	0	120.33	30.0914	73	0.658347	0.559506	-4.66688	-0.805579
A0A287BD17;F1SU06	A0A287BD17;F1SU06	Heterochromatin protein 1-binding protein 3	HP1BP3	1.3182	18.4756	19.7938			15	15	15	29	29	29	59.141	0	52.318	31.1149	110	0.567313	0.595377	-3.95866	-0.631868
A0A287ADE6;A0A287A014;F1SB47;A0A287A951;A0A287BRC7	A0A287ADE6;A0A287A014	40S ribosomal protein S15a	RPS15A	1.31355	23.9291	25.2426	+	GFP_LB_CRB2_LB	9	9	9	71.5	71.5	71.5	14.839	0	17.477	31.6494	89	4.35422	0	-1.46534	-6.30532
F1SQR4;A0A5G2R9M0	F1SQR4	Sm domain-containing protein	SNRPF	1.28481	22.4607	23.7455			3	3	3	48.8	48.8	48.8	9.7251	0	78.619	29.9796	79	1.25404	0.177849	-8.36219	-1.74585
F2Z4Y8	F2Z4Y8	40S ribosomal protein S11	RPS11	1.28333	23.8361	25.1195	+	GFP_LB_CRB2_LB	12	12	12	58.9	58.9	58.9	18.431	0	30.855	32.4139	182	4.34823	0	-1.49496	-6.29466
Q0Z8U2;A0A5G2QUQ6;A0A5S6H050;A0A5G2QSB4	Q0Z8U2;A0A5G2QUQ6;A0A5S6H050;A0A5G2QSB4	40S ribosomal protein S3 (EC 4.2.99.18)	RPS3	1.28109	23.2434	24.5245	+	GFP_LB_CRB2_LB	19	19	19	76.5	76.5	76.5	26.688	0	63.839	32.6574	246	3.64536	0.00134737	-1.36867	-5.11717
A0A287AFH3;A0A5G2QP87;A0A5G2QD74;A0A5G2QI06;A0A287APS5;A0A286ZVL5;F1S775	A0A287AFH3;A0A5G2QP87;A0A5G2QD74;A0A5G2QI06;A0A287APS5;A0A286ZVL5;F1S775	Dolichyl-diphosphooligosaccharide--protein glycotransferase (EC 2.4.99.18)	STT3A	1.27486	20.9694	22.2443			5	5	5	7.4	7.4	7.4	80.624	0	18.268	28.9035	51	1.31772	0.159278	-8.21957	-1.83598
B2CCY7;A0A5G2QU20;A0A5G2QTF6	B2CCY7;A0A5G2QU20;A0A5G2QTF6	Pre-mRNA-processing factor 19 (EC 2.3.2.27)	PRPF19	1.26753	21.326	22.5935	+	GFP_LB_CRB2_LB	13	13	13	48	48	48	55.18	0	67.146	30.5266	150	2.06179	0.0323333	-1.20886	-2.84672
P62197;A0A287AVG1;A0A5G2QJH1;A0A5S6GID0;A0A287ATD7;F1RQN5	P62197;A0A287AVG1;A0A5G2QJH1;A0A5S6GID0;A0A287ATD7	26S proteasome regulatory subunit 8 (26S proteasome AAA-ATPase subunit RPT6) (Proteasome 26S subunit ATPase 5) (Proteasome subunit p45) (Tat-binding protein homolog 10) (TBP10) (p45/SUG)	PSMC5	1.26695	21.5888	22.8558	+	GFP_LB_CRB2_LB	22	22	22	58.9	58.9	58.9	45.626	0	97.386	31.3545	225	3.16169	0.00327273	-1.6451	-4.37959
I3LP37	I3LP37	Trifunctional purine biosynthetic protein adenosine-3 [Includes: Phosphoribosylamine--glycine ligase (EC 6.3.4.13) (Glycinamide ribonucleotide synthetase) (GARS) (Phosphoribosylglycinamide synthetase)	GART	1.26376	22.1187	23.3825			10	10	10	12.2	12.2	12.2	107.85	0	5.6578	28.7735	23	0.197479	0.985713	2.58824	0.353932
F1SAM3	F1SAM3	Cadherin-2 (Neural cadherin)	CDH2	1.24806	19.3193	20.5673			9	9	9	17.8	17.8	17.8	99.928	0	41.129	29.0013	74	0.548899	0.617807	-3.82227	-0.594931
A0A5S6GB93;Q95250	A0A5S6GB93;Q95250	Membrane-associated progesterone receptor component 1 (mPR)	PGRMC1 PGRMC	1.24643	22.7934	24.0398	+	GFP_LB_CRB2_LB	9	9	8	68	68	62.9	19.804	0	59.749	31.9778	159	2.31314	0.0182254	-1.42574	-3.18569
Q29201;K7GKC0;A0A5S6GW77	Q29201;K7GKC0;A0A5S6GW77	40S ribosomal protein S16	RPS16	1.22932	22.5428	23.7721	+	GFP_LB_CRB2_LB	8	8	8	42.5	42.5	42.5	16.445	0	39.956	31.3613	95	3.86516	0.000329412	-1.39367	-5.47062
A0A287AVN0;A0A5G2Q9Z0;O77591;I3LTC6;A0A5G2QFA4	A0A287AVN0;A0A5G2Q9Z0;O77591;I3LTC6;A0A5G2QFA4	Inositol monophosphatase 1 (IMP 1) (IMPase 1) (EC 3.1.3.25) (D-galactose 1-phosphate phosphatase) (EC 3.1.3.94) (Inositol-1(or 4)-monophosphatase 1) (Lithium-sensitive myo-inositol monophosphatase A1)	IMPA1	1.21841	20.4898	21.7082			9	9	9	41.5	41.5	41.5	30.204	0	27.072	29.6506	97	0.889251	0.364479	-7.38934	-1.1992
P62272;F1S4M2	P62272	40S ribosomal protein S18	RPS18	1.20932	22.682	23.8913			10	10	10	54.6	54.6	54.6	17.718	0	40.927	30.9012	87	0.955785	0.30723	-4.96535	-1.30405
A0A287BIX0;F1S3E0	A0A287BIX0;F1S3E0	GOLD domain-containing protein	TMED9	1.2073	20.7007	21.908			4	4	3	22.3	22.3	14.2	24.698	0	30.943	28.7732	55	0.35157	0.692731	-0.91618	-0.141684
F2Z5J1	F2Z5J1	26S protease regulatory subunit 4 (26S proteasome regulatory subunit 4 isoform a) (Proteasome 26S subunit, ATPase 1)	PSMC1	1.20273	21.2081	22.4109	+	GFP_LB_CRB2_LB	18	18	18	53.2	53.2	53.2	49.184	0	103.09	30.9589	188	2.869	0.003625	-1.29916	-3.95595
F1S4P6;A0A5G2QS02;A0A287A3Z5	F1S4P6;A0A5G2QS02;A0A287A3Z5	Eukaryotic translation initiation factor 3 subunit A (eIF3a) (Eukaryotic translation initiation factor 3 subunit 10) (eIF-3-theta)	EIF3A EIF3S10	1.19697	17.8822	19.0792			21	21	21	20.9	20.9	20.9	166.06	0	37.51	30.6921	117	0.889985	0.366014	-6.56243	-1.20037
A0A287BL05;A0A287BCL0;A0A286ZQN9;F2Z5H9;A0A287A105;I3L816	A0A287BL05;A0A287BCL0;A0A286ZQN9;F2Z5H9;A0A287A105;I3L816	Heterogeneous nuclear ribonucleoprotein H1	HNRNPH1	1.17799	23.7551	24.9331	+	GFP_LB_CRB2_LB	18	18	10	48.9	48.9	28	51.905	0	323.31	33.6304	399	3.34887	0.00301695	-1.21305	-4.65899
F1RG87;A0A5G2QSX7;A0A287AR20	F1RG87;A0A5G2QSX7;A0A287AR20	Beta-B2 crystallin (Beta-crystallin B2) (Beta-crystallin Bp)	CRYBB2	1.16344	22.0074	23.1709			17	17	17	83.4	83.4	83.4	23.337	0	263.11	32.8124	230	0.107354	1	3.18441	0.807767
A0A287AA21;A0A287BF56	A0A287AA21;A0A287BF56	Uncharacterized protein	ECHS1	1.1592	20.5257	21.6849			11	11	11	38.7	38.7	38.7	34.58	0	35.985	30.8244	102	0.191483	0.985814	2.25167	0.378328
F1RZ02;A0A5G2R7F9;A0A5G2R8R7;A0A5G2R890;A0A5G2QWT4;A0A5G2QSP2;A0A5G2QEC4	F1RZ02;A0A5G2R7F9;A0A5G2R8R7;A0A5G2R890;A0A5G2QWT4;A0A5G2QSP2;A0A5G2QEC4	AP-2 complex subunit alpha	AP2A2	1.14717	19.2969	20.4441			15	10	10	21.2	14.9	14.9	106.4	0	98.206	29.5337	87	0.345345	0.691578	-0.770783	-0.125007
A0A5G2QUG8;F1SMW9	A0A5G2QUG8;F1SMW9	26S proteasome non-ATPase regulatory subunit 1	PSMD1	1.14049	21.3587	22.4992	+	GFP_LB_CRB2_LB	26	26	26	40.7	40.7	40.7	104.65	0	86.724	31.5808	247	3.09017	0.00331707	-1.44364	-4.27466
K7GSI9;K7GLQ8;A0A5K1UHX7;A0A287AAL6;A0A5K1U1D1;A0A5K1U1D3;K7GS06	K7GSI9;K7GLQ8;A0A5K1UHX7;A0A287AAL6;A0A5K1U1D1;A0A5K1U1D3;K7GS06	Four and a half LIM domains 1	FHL1	1.12365	21.6358	22.7595			7	7	7	23.7	23.7	23.7	38.749	0	22.131	29.3541	69	1.30278	0.165123	-8.35434	-1.81494
A0A5G2R0M9;F1SUP1	A0A5G2R0M9;F1SUP1	Aldo_ket_red domain-containing protein	AKR7A2	1.11525	21.0237	22.139			9	9	9	37.5	37.5	37.5	37.324	0	16.808	29.0581	58	0.624189	0.567198	-4.30662	-0.741988
A0A287ALZ4;B5APU8	A0A287ALZ4;B5APU8	Actin-related protein 2/3 complex subunit 3	ARPC3	1.11338	20.6432	21.7566			5	5	5	32.9	32.9	32.9	17.808	0	79.667	29.1262	80	1.2677	0.175047	-7.80026	-1.76527
I3LD13;A0A287AYT7	I3LD13;A0A287AYT7	SEC61 translocon subunit alpha 1	SEC61A1	1.10129	23.395	24.4963			6	6	3	11.8	11.8	7.1	52.264	0	8.6644	30.2551	64	1.27691	0.172034	-8.81656	-1.77834
F1RWP0;A0A287A1P5	F1RWP0;A0A287A1P5	Phosphoribosyl pyrophosphate synthetase associated protein 1	PRPSAP1	1.09888	20.0399	21.1388			10	10	9	36.6	36.6	33	42.435	0	29.739	30.3821	102	0.631921	0.566732	-4.27733	-0.756536
A0A287AV42;A0A480JWV7;A0A286ZZ79;A0A287A1K0;A0A287AJY1;A0A286ZTZ3;F1S1E9;A0A287BIS4;I3LV20;A0A287BS59	A0A287AV42;A0A480JWV7;A0A286ZZ79;A0A287A1K0;A0A287AJY1;A0A286ZTZ3;F1S1E9;A0A287BIS4;I3LV20;A0A287BS59	Oxidation resistance 1	OXR1	1.09398	19.0855	20.1795			17	17	17	26.2	26.2	26.2	94.881	0	323.31	30.1906	121	0.546582	0.621587	-3.85198	-0.590236
F6QA08	F6QA08	Protein disulfide-isomerase (EC 5.3.4.1)	PDIA3	1.08168	23.643	24.7247	+	GFP_LB_CRB2_LB	29	29	29	58.7	58.7	58.7	56.729	0	154.05	33.3909	429	2.13875	0.0250345	-1.49898	-2.95016
A0A287AW71;A0A5G2QKA8	A0A287AW71	60S ribosomal protein L9		1.07733	22.3104	23.3878	+	GFP_LB_CRB2_LB	5	5	5	30.2	30.2	30.2	21.858	0	19.762	29.9235	109	1.90023	0.0460208	-1.05566	-2.62994
F2Z5N0;A0A5G2R7J8;A0A5G2QTK7;A0A5G2QMN2;A0A5G2QL91;A0A287AVI5	F2Z5N0;A0A5G2R7J8;A0A5G2QTK7;A0A5G2QMN2;A0A5G2QL91;A0A287AVI5	Uncharacterized protein	PRORP	1.06464	21.9687	23.0333	+	GFP_LB_CRB2_LB	11	11	11	52	52	52	27.399	0	35.332	30.2369	123	2.59597	0.00501493	-1.25663	-3.57298
I3LJI1	I3LJI1	Cytochrome c oxidase subunit NDUFA4	NDUFA4	1.0639	23.0349	24.0988			6	6	6	28.5	28.5	28.5	15.368	0	21.016	32.3541	100	1.25807	0.177492	-1.00506	-1.75159
F6Q9I4;A0A5G2QED5;A0A286ZPE3;A0A5G2QMF2	F6Q9I4;A0A5G2QED5;A0A286ZPE3	Helix-destabilizing protein (Heterogeneous nuclear ribonucleoprotein A1) (Heterogeneous nuclear ribonucleoprotein A1, N-terminally processed) (hnRNP core protein A1)	HNRNPA1	1.06117	23.0211	24.0823			16	15	2	54	51	8.7	32.339	0	94.077	32.1483	241	1.11757	0.230454	-0.680029	-1.5484
F1SJ30;A0A287BNZ5	F1SJ30;A0A287BNZ5	Mannose-6-phosphate isomerase (EC 5.3.1.8)	MPI	1.06086	20.05	21.1109			5	5	3	17.1	17.1	8	50.321	0	42.383	28.8987	41	0.554314	0.611733	-4.0327	-0.605865
A0A480DPN6;F1RPQ3	A0A480DPN6;F1RPQ3	26S proteasome regulatory subunit RPN11	PSMD14	1.04537	21.827	22.8724			8	8	8	42.9	42.9	42.9	34.577	0	20.789	30.2855	77	0.907733	0.343068	-4.50664	-1.22863
F1ST98;A0A287B0T7;A0A287B039;A0A286ZIN8;A0A287APB8;F2Z5T3	F1ST98;A0A287B0T7	Chromo domain-containing protein	CBX3	1.04318	21.4227	22.4659			6	6	5	38.7	38.7	29.5	19.678	0	147.84	30.2683	97	0.353541	0.692782	-0.77289	-0.146924
A0A287AT18;A0A287BRR7;F1SBA5	A0A287AT18;A0A287BRR7	Proteasome subunit alpha type	PSMA8	1.03339	22.4194	23.4528	+	GFP_LB_CRB2_LB	9	9	9	42.7	42.7	42.7	27.867	0	143.38	29.9316	120	2.18209	0.0228	-1.20589	-3.00853
I3LEX0;Q29197;A0A287BPF2	I3LEX0;Q29197;A0A287BPF2	40S ribosomal protein S9 (Fragment)	RPS9	1.02255	23.2854	24.308	+	GFP_LB_CRB2_LB	12	12	12	42.8	42.8	42.8	22.591	0	17.471	31.9933	151	3.29006	0.00315966	-1.09449	-4.57043
F1SMQ4;A0A286ZSJ9;A0A286ZRQ3;A0A287A100;A0A5G2QAR5;A0A5G2R934;A0A5G2R1N0	F1SMQ4;A0A286ZSJ9;A0A286ZRQ3;A0A287A100;A0A5G2QAR5;A0A5G2R934;A0A5G2R1N0	Adenosylhomocysteinase like 2	AHCYL2	1.01082	20.3659	21.3767			19	19	9	34.6	34.6	18.6	70.022	0	108.32	31.5494	182	0.182156	0.981376	2.46382	0.417469
F1SI65;A0A287AYD5;I3LDT2;A0A5G2RLE3	F1SI65;A0A287AYD5;I3LDT2;A0A5G2RLE3	Microtubule associated protein 1A	MAP1A	1.00894	18.3813	19.3902			77	75	75	38.9	38.2	38.2	325.08	0	323.31	32.7469	578	0.184603	0.979546	1.42573	0.407054
F2Z5B4;A0A5G2R4A8;A0A287B004;A0A287AIY4	F2Z5B4;A0A5G2R4A8	Uncharacterized protein	HNRNPA3	1.0037	21.8044	22.8081			13	13	13	37.2	37.2	37.2	39.652	0	77.785	31.3066	153	1.04547	0.262061	-0.740074	-1.44112
A0A287BS06;A0A286ZIH7;F2Z5D2;A0A286ZQ99;A0A5G2QXV5	A0A287BS06;A0A286ZIH7;F2Z5D2;A0A286ZQ99	Uncharacterized protein	ACTR3	1.0024	20.9617	21.9641	+	GFP_LB_CRB2_LB	10	10	8	35.4	35.4	31.3	47.371	0	58.486	30.0178	97	2.00931	0.0374426	-1.33075	-2.77627
F1SCS1	F1SCS1	ATP-dependent RNA helicase DDX1 (EC 3.6.4.13) (DEAD box protein 1)	DDX1	1.00082	20.6756	21.6764			24	24	24	39.3	39.3	39.3	82.981	0	98.11	31.3737	178	0.739179	0.498576	-0.809748	-0.949748
F1SB53;A0A287BR45	F1SB53;A0A287BR45	26S proteasome AAA-ATPase subunit RPT1 (26S proteasome regulatory subunit 7) (Proteasome 26S subunit ATPase 2)	PSMC2	0.988554	21.6539	22.6425	+	GFP_LB_CRB2_LB	24	24	24	60.3	60.3	60.3	48.633	0	105.4	31.5084	251	2.7908	0.00372727	-1.30236	-3.84518
A0A287BET5;A0A5G2R218	A0A287BET5;A0A5G2R218	Aly/REF export factor	ALYREF	0.948536	21.1107	22.0592			8	8	8	36.3	36.3	36.3	26.869	0	77.162	30.0982	90	1.25275	0.177674	-7.88415	-1.74401
K7GRX3;F1RQ90;K7GNV0;K7GKR9;F1RPY6	K7GRX3;F1RQ90;K7GNV0;K7GKR9	RRM domain-containing protein	RBMX	0.933472	22.2923	23.2258			7	7	6	26.7	26.7	24.3	31.388	0	16.403	29.5498	49	1.29454	0.167565	-0.896506	-1.8033
I3LDC3	I3LDC3	Complex I-PDSW (NADH dehydrogenase [ubiquinone] 1 beta subcomplex subunit 10) (NADH-ubiquinone oxidoreductase PDSW subunit)	NDUFB10	0.912463	20.8292	21.7416			7	7	7	30.8	30.8	30.8	23.52	0	29.371	29.9422	73	0.532989	0.638145	-3.84674	-0.562454
F1SJP6	F1SJP6	Complex I-B14 (NADH dehydrogenase [ubiquinone] 1 alpha subcomplex subunit 6) (NADH-ubiquinone oxidoreductase B14 subunit)	NDUFA6	0.908818	20.7923	21.7012			4	4	4	32.5	32.5	32.5	17.854	0	10.179	30.0643	56	0.169834	0.974808	2.77835	0.471625
G9F6X8;A0A5G2QN66;A0A5G2RDD7;A0A287AQH8	G9F6X8;A0A5G2QN66;A0A5G2RDD7;A0A287AQH8	Prolyl 4-hydroxylase subunit beta	P4HB	0.907324	22.5288	23.4361			22	22	22	58.7	58.7	58.7	56.398	0	323.31	32.3673	300	1.66831	0.0767723	-1.11313	-2.3179
F1SKM0;A0A287A558;A0A287BHP7;A0A287AJH5	F1SKM0;A0A287A558;A0A287BHP7;A0A287AJH5	Ubiquinol-cytochrome c reductase core protein 1	UQCRC1	0.906479	22.8232	23.7297			20	20	20	56.7	56.7	56.7	52.698	0	238	32.9316	391	0.356581	0.696119	-0.170145	-0.154964
F1RUV5	F1RUV5	Pyruvate carboxylase (EC 6.4.1.1)	PC	0.903214	19.5912	20.4944			21	21	21	25.9	25.9	25.9	121.53	0	54.616	30.4885	127	0.544257	0.623822	-3.89786	-0.585512
F1RXA7;I3LL55	F1RXA7;I3LL55	Proteasome 26S subunit, non-ATPase 3	PSMD3	0.90218	22.6707	23.5729			23	23	23	53.2	53.2	53.2	60.966	0	126.3	31.6034	218	1.22153	0.186959	-0.973148	-1.69939
A0A5G2QIN8;A0A287AR05;A0A287AXP0;F1RUE3	A0A5G2QIN8;A0A287AR05;A0A287AXP0;F1RUE3	Succinate-semialdehyde dehydrogenase (EC 1.2.1.24)	ALDH5A1	0.898783	21.3452	22.244			13	13	13	27	27	27	53.427	0	19.763	30.6658	105	0.175082	0.976967	2.72053	0.448197
A0A287BGU5;A0A287AQG4;F2Z5D4	A0A287BGU5;A0A287AQG4;F2Z5D4	Uncharacterized protein	SYNCRIP	0.897488	20.9539	21.8514			14	9	9	29.2	20.6	20.6	62.656	0	27.492	28.9964	58	0.125251	1	2.55686	0.698013
Q29024;K7GT57;A0A286ZJT1;A0A287B7P5;A0A287BD57	Q29024;K7GT57;A0A286ZJT1;A0A287B7P5;A0A287BD57	Spliceosome RNA helicase DDX39B (EC 3.6.4.13) (56 kDa U2AF65-associated protein) (DEAD box protein UAP56)	DDX39B BAT1 UAP56	0.897028	22.9168	23.8139			18	18	8	52.1	52.1	25.5	48.991	0	93.693	31.7187	233	0.920094	0.334978	-0.658145	-1.24817
F2Z4Y1	F2Z4Y1	Tyrosine 3-monooxygenase/tryptophan 5-monooxygenase activation protein eta	YWHAH	0.887204	24.7866	25.6738	+	GFP_LB_CRB2_LB	22	16	16	71.1	59.3	59.3	28.211	0	323.31	34.7712	327	2.19542	0.022381	-1.31201	-3.02651
A0A481CJY0;A0A287AW32;A0A286ZI52;A0A287AEJ3;M3UZ37;A0A286ZYY2;F1SA35;A0A287BLE9	A0A481CJY0;A0A287AW32;A0A286ZI52;A0A287AEJ3;M3UZ37;A0A286ZYY2	Heterogeneous nuclear ribonucleoproteins A2/B1	HNRNPA2B1	0.882967	23.1349	24.0179			22	22	21	61.2	61.2	61.2	37.429	0	165.06	33.4203	417	0.789022	0.463381	-0.579892	-1.0349
A0A480X841;F1RT87;A0A286ZZD9;A0A5G2Q9X9;A0A5G2RFW4;A0A5G2RBX5;A0A5G2QFY1	A0A480X841;F1RT87;A0A286ZZD9;A0A5G2Q9X9;A0A5G2RFW4;A0A5G2RBX5	RAB2A, member RAS oncogene family	RAB2A	0.882565	22.0073	22.8899			13	13	6	67.5	67.5	31.6	23.518	0	198.62	31.3323	201	1.45475	0.118066	-1.0503	-2.0267
P49171	P49171	40S ribosomal protein S26	RPS26	0.878797	23.9926	24.8714			4	4	4	37.4	37.4	37.4	13.015	0	23.668	31.4773	99	0.887126	0.367747	-4.82663	-1.1958
F1SN58;A0A286ZL94;A0A287BF08	F1SN58;A0A286ZL94;A0A287BF08	Uncharacterized protein	SQOR	0.878377	21.5743	22.4527			16	16	16	39.6	39.6	39.6	50.124	0	89.108	31.6826	171	0.341042	0.691017	-0.763327	-0.113364
K7GS49;A0A5G2RJR2	K7GS49;A0A5G2RJR2	Interleukin enhancer binding factor 2	ILF2	0.863838	21.6548	22.5187			8	8	8	28.7	28.7	28.7	43.05	0	27.803	29.7982	87	0.115267	1	2.86268	0.757509
P62802	P62802	Histone H4		0.858454	22.4288	23.2873			8	8	8	52.4	52.4	52.4	11.367	0	17.751	31.1172	109	0.593587	0.579519	-0.415742	-0.683444
A0A286ZV95	A0A286ZV95	Transmembrane emp24 domain-containing protein 10 (Transmembrane p24 trafficking protein 10)	TMED10	0.858235	21.4914	22.3496			6	6	6	32	32	32	24.91	0	159.39	29.9661	106	0.60671	0.571522	-4.22423	-0.708741
A0A286ZIC1;A0A286ZSM7;A0A287BJC6;P20305;A0A287A6P1	A0A286ZIC1;A0A286ZSM7;A0A287BJC6;P20305;A0A287A6P1	Gelsolin (Actin-depolymerizing factor) (ADF) (Brevin) (Fragment)	GSN	0.851228	21.1604	22.0116			29	29	13	51.6	51.6	29.3	80.782	0	323.31	33.259	407	1.29699	0.167179	-1.4781	-1.80675
A0A287A6K7;A0A287BI42;A0A287AFN5	A0A287A6K7;A0A287BI42;A0A287AFN5	Adipocyte plasma membrane-associated protein	APMAP	0.842223	21.2901	22.1324			12	12	12	24.8	24.8	24.8	69.319	0	21.602	30.1617	83	0.350905	0.691127	-0.722169	-0.139912
A0A480MBC5;A0A286ZL07;F2Z5F3;A0A5G2QXH0	A0A480MBC5;A0A286ZL07;F2Z5F3	BUB3 mitotic checkpoint protein	BUB3	0.840446	21.6924	22.5329			10	10	10	35.2	35.2	35.2	36.766	0	47.564	30.7013	80	0.61408	0.573122	-4.39938	-0.72282
A0A287BPW8;A0A5G2QVR1	A0A287BPW8;A0A5G2QVR1	Complex I-B15 (NADH dehydrogenase [ubiquinone] 1 beta subcomplex subunit 4) (NADH-ubiquinone oxidoreductase B15 subunit)	NDUFB4	0.836012	21.2857	22.1217			5	5	5	49.6	49.6	49.6	15.096	0	17.739	30.411	86	0.348746	0.689427	-0.697809	-0.134144
A0A480T5S7;F1SPG0;A0A5G2RMX2;A0A286ZP69;A0A5G2RMS7;A0A287BQX8;A0A5G2R382;A0A5G2QNS1	A0A480T5S7;F1SPG0;A0A5G2RMX2;A0A286ZP69;A0A5G2RMS7;A0A287BQX8	RAB7A, member RAS oncogene family	RAB7A	0.826561	22.2177	23.0442			13	13	13	71.5	71.5	71.5	23.54	0	74.749	30.9784	156	1.82221	0.0523452	-1.24817	-2.5252
A0A5G2QZA1;A0A5G2QM17;F1SA98	A0A5G2QZA1;A0A5G2QM17;F1SA98	14-3-3 protein theta	YWHAQ	0.81696	25.6758	26.4928	+	GFP_LB_CRB2_LB	20	15	15	66.1	59.2	59.2	27.764	0	323.31	34.8351	459	2.16176	0.0236512	-0.854693	-2.98114
F2Z5K2	F2Z5K2	Proteasome subunit alpha type-5	PSMA5	0.814425	22.653	23.4675			6	6	6	35.8	35.8	35.8	25.242	0	118.36	30.0775	76	0.863634	0.39581	-4.43972	-1.15799
A0A287A908;F1SEL7	A0A287A908;F1SEL7	Retinol-binding protein 3	RBP3	0.805908	23.3872	24.1931			37	37	37	41.9	41.9	41.9	138.49	0	279.95	33.4787	514	0.491988	0.690343	-0.41039	-0.476103
K9IVI1;A0A287B410;A0A287ARP4;F1SSH8;A0A286ZV48;A0A5G2QAZ0;A0A5G2QGM1	K9IVI1;A0A287B410;A0A287ARP4;F1SSH8;A0A286ZV48;A0A5G2QAZ0	Oxoglutarate dehydrogenase	OGDH	0.803385	20.4988	21.3022			33	33	29	39.2	39.2	35.6	115.64	0	166.1	31.6702	301	0.323102	0.698828	-0.321217	-0.0637214
F1SNL7;A0A287BM62	F1SNL7;A0A287BM62	Carnosine dipeptidase 2 (Cytosolic non-specific dipeptidase isoform X1)	CNDP2	0.801581	21.1774	21.9789			15	15	15	46.3	46.3	46.3	52.734	0	37.044	30.6475	97	0.769567	0.475964	-3.70031	-1.00197
F1RX49;I3LK68;A0A5G2RD49;A0A287AB45	F1RX49;I3LK68;A0A5G2RD49;A0A287AB45	ATP-dependent 6-phosphofructokinase (ATP-PFK) (Phosphofructokinase) (EC 2.7.1.11) (Phosphohexokinase)	PFKP	0.799139	21.1384	21.9375			21	19	18	35.2	33.1	30.8	90.954	0	155.8	31.8317	235	0.170329	0.975044	2.82742	0.469391
A0A286ZW72;F1SJQ6;A1XQU3;I3LIZ8	A0A286ZW72;F1SJQ6;A1XQU3;I3LIZ8	60S ribosomal protein L14	RPL14	0.79785	22.6102	23.408			6	6	6	29.9	29.9	29.9	23.039	0	8.2692	30.122	68	1.13214	0.223632	-0.639068	-1.56981
A0A287AUI5;F1S146;A0A5G2R9I6;A0A5G2R203;A0A5G2QRQ7	A0A287AUI5;F1S146	Uncharacterized protein	ANK2	0.792851	18.2187	19.0116			51	51	41	38.1	38.1	32.7	204.39	0	306.26	31.7526	313	0.203458	0.987666	1.81032	0.330159
A0A286ZLI8	A0A286ZLI8	RNA helicase (EC 3.6.4.13)	DDX17	0.791545	22.9056	23.6972			24	24	6	46.9	46.9	13.9	64.904	0	138.38	32.4402	283	1.09972	0.237333	-0.833226	-1.52206
P80895;J9JIK8;A0A5G2QND0;A0A5G2QK30	P80895;J9JIK8;A0A5G2QND0;A0A5G2QK30	Protein-L-isoaspartate(D-aspartate) O-methyltransferase (PIMT) (EC 2.1.1.77) (L-isoaspartyl protein carboxyl methyltransferase) (Protein L-isoaspartyl/D-aspartyl methyltransferase) (Protein-beta-aspartate methyltransferase)	PCMT1	0.791423	22.3756	23.167	+	GFP_LB_CRB2_LB	11	11	11	67	67	67	24.646	0	99.361	30.8994	113	2.11143	0.0267797	-1.18896	-2.91342
F1RY92	F1RY92	Serine and arginine rich splicing factor 3	SRSF3	0.770105	21.27	22.0401			6	6	5	33.5	33.5	33.5	19.329	0	7.0511	30.332	36	0.610932	0.575852	-4.22514	-0.716819
P62936;A0A5S6GHG5;A0A5G2QWG7;A0A5G2QIR3;A0A287AH51;A0A287A343;F1SV03;A0A5G2QB73;A0A286ZVZ7;A0A286ZJY9	P62936;A0A5S6GHG5;A0A5G2QWG7;A0A5G2QIR3	Peptidyl-prolyl cis-trans isomerase A (PPIase A) (EC 5.2.1.8) (Cyclophilin A) (Cyclosporin A-binding protein) (Rotamase A) [Cleaved into: Peptidyl-prolyl cis-trans isomerase A, N-terminally processed]	PPIA	0.766366	25.391	26.1573			13	13	13	71.3	71.3	71.3	17.869	0	231.73	34.5326	368	1.17265	0.205053	-0.865805	-1.62888
Q6QAP7;A0A286ZLG7	Q6QAP7	40S ribosomal protein S17	RPS17	0.766019	21.5519	22.3179			7	7	7	51.9	51.9	51.9	15.524	0	20.868	30.0969	105	1.39964	0.131812	-0.719727	-1.95046
F1SDP3;A0A287BBB4	F1SDP3;A0A287BBB4	Ornithine--oxo-acid aminotransferase (EC 2.6.1.13)	OAT	0.76601	21.8358	22.6018			16	16	16	45.3	45.3	45.3	48.534	0	120.15	30.8469	190	0.0485838	1	6.47435	1.33435
F1SIS9;A0A5G2R3C0	F1SIS9	NADH:ubiquinone oxidoreductase subunit A10	NDUFA10	0.765914	20.8269	21.5929			15	15	15	37.5	37.5	37.5	40.421	0	68.126	30.6097	103	0.350964	0.692255	-0.909097	-0.14007
A0A5G2RE71	A0A5G2RE71	Actin-related protein 2	ACTR2	0.765368	21.067	21.8324			8	8	2	22.1	22.1	3.3	45.376	0	103.02	30.3209	76	0.880394	0.374159	-4.24477	-1.18501
A0A286ZXU2	A0A286ZXU2	Filamin A	FLNA	0.758859	23.7478	24.5067	+	GFP_LB_CRB2_LB	110	110	7	58.5	58.5	2.6	281.07	0	323.31	35.0189	1728	2.85139	0.00365891	-0.739138	-3.93091
A0A286ZXA4	A0A286ZXA4	Uncharacterized protein	AAMDC	0.75348	19.9841	20.7376			5	5	5	53.3	53.3	53.3	13.374	0	10.306	29.8953	33	0.536835	0.632642	-3.82075	-0.570354
A5GFS8;A0A287B186;A0A2C9F396;A0A5G2Q7S1;A0A5G2QSD0	A5GFS8;A0A287B186;A0A2C9F396;A0A5G2Q7S1	Vesicle-associated membrane protein-associated protein B (VAMP-B) (VAMP-associated protein B) (VAP-B)	VAPB	0.747216	20.3902	21.1374			11	10	10	50.6	50.6	50.6	27.053	0	13.734	30.3049	48	0.535162	0.633221	-3.83122	-0.566923
A0A287BHY5	A0A287BHY5	Keratin 2	KRT2	0.739564	27.7885	28.5281	+	GFP_LB_CRB2_LB	14	6	2	18.6	12.7	7.2	65.663	0	35.744	34.0118	124	2.14208	0.0249711	-0.82763	-2.95465
A0A5G2QML3;F6PYW2;P06348	A0A5G2QML3;F6PYW2	Histone H1t	H1-6 H1FT	0.737007	23.7456	24.4826			16	16	3	36	36	6.5	33.483	0	54.465	32.5914	173	0.627783	0.566484	-0.402824	-0.748762
P62863;A0A5G2QAP3;A0A287B5D7	P62863;A0A5G2QAP3;A0A287B5D7	40S ribosomal protein S30	FAU	0.733296	21.1974	21.9307			2	2	2	18.6	18.6	18.6	6.6478	0.0012097	2.19	28.881	33	0.087063	1	6.00286	0.95248
A0A286ZN52;A0A5G2R3I7	A0A286ZN52;A0A5G2R3I7	Proteasome subunit beta (EC 3.4.25.1)	PSMB3	0.716037	22.6083	23.3244			5	5	5	37.6	37.6	37.6	23.008	0	28.035	28.7849	18	0.3323	0.693716	-0.486665	-0.0893997
F2Z4Z1	F2Z4Z1	Uncharacterized protein	YWHAG	0.710463	26.8109	27.5214			23	19	15	73.3	70.4	60.7	28.302	0	323.31	36.3867	508	1.5091	0.107654	-0.726301	-2.10137
A0A287BL83;A0A287AE80;A0A287BA90;A0A287BJQ5;A0A287AJT0;Q28960;I3L7L5;A0A287AAY9;A0A286ZID9;A0A5G2R336;A0A287BRI4	A0A287BL83;A0A287AE80;A0A287BA90;A0A287BJQ5;A0A287AJT0	Carbonyl reductase [NADPH] 1 (EC 1.1.1.184) (15-hydroxyprostaglandin dehydrogenase [NADP(+)]) (EC 1.1.1.196) (EC 1.1.1.197) (20-beta-hydroxysteroid dehydrogenase) (NADPH-dependent carbonyl reductase 1) (Prostaglandin 9-ketoreductase) (PG-9-KR) (Prostaglandin-E(2) 9-reductase) (EC 1.1.1.189)	CBR1 CBR CRN	0.709231	21.7779	22.4872			12	12	12	53	53	53	30.568	0	62.429	30.6767	159	0.112569	1	2.95547	0.774313
A0A5G2R0H0;Q6UAQ8;A0A5G2R9W5;A0A5G2QX18	A0A5G2R0H0;Q6UAQ8;A0A5G2R9W5;A0A5G2QX18	Electron transfer flavoprotein subunit beta (Beta-ETF)	ETFB	0.69536	22.0871	22.7824			12	12	12	57.7	57.7	57.7	25.455	0	44.11	31.5858	182	0.451511	0.689487	-0.395212	-0.386586
A0A288CG47;A0A5G2QWE0;A0A5G2R6U2	A0A288CG47;A0A5G2QWE0;A0A5G2R6U2	26S proteasome non-ATPase regulatory subunit 4	PSMD4	0.692769	21.29	21.9828			14	14	4	47.4	47.4	17.1	41.106	0	87.596	31.3003	188	1.07229	0.251782	-1.04155	-1.4813
F1RK10;A0A287AR48;O97580	F1RK10;A0A287AR48;O97580	Succinate--CoA ligase [ADP-forming] subunit beta, mitochondrial (EC 6.2.1.5) (ATP-specific succinyl-CoA synthetase subunit beta) (A-SCS) (Succinyl-CoA synthetase beta-A chain) (SCS-betaA) (Fragment)	SUCLA2	0.692195	22.7068	23.399			17	17	16	46.7	46.7	44.9	43.811	0	51.289	32.6611	198	0.123778	1	2.84265	0.706538
F1RHN3;A0A287AXW3;A0A5G2QXV8;Q99028;A0A287A9M8;A0A5G2QHD1	F1RHN3;A0A287AXW3;A0A5G2QXV8;Q99028;A0A287A9M8;A0A5G2QHD1	Catechol O-methyltransferase (EC 2.1.1.6) (Fragment)	COMT	0.686854	21.8234	22.5102			8	8	8	48	48	48	24.466	0	40.455	30.2308	140	0.82246	0.431045	-4.05893	-1.09066
A0A287AKZ9;A0A287B7T5;A0A286ZNE5	A0A287AKZ9;A0A287B7T5	V-type proton ATPase subunit G	TMEM268	0.678913	21.5181	22.197			5	4	4	48.3	35.6	35.6	13.724	0	253.92	30.5009	80	0.184842	0.980734	2.90261	0.406044
A0A5G2RJU1;F2Z5F2;A0A5G2QAT3	A0A5G2RJU1;F2Z5F2;A0A5G2QAT3	RAB10, member RAS oncogene family	RAB10	0.67586	21.6541	22.33			6	5	4	30.2	24.5	20.8	22.102	0	6.6579	29.1672	48	1.21418	0.188443	-7.83336	-1.68883
A0A286ZPF5;A0A5G2RG05;A0A5K1UVT7;F1RL02	A0A286ZPF5;A0A5G2RG05;A0A5K1UVT7;F1RL02	Mitogen-activated protein kinase (EC 2.7.11.24)	MAPK1	0.670836	21.0828	21.7536			13	13	11	43.4	43.4	38	43.857	0	44.391	31.0948	152	0.354453	0.693944	-0.772265	-0.14934
A0A5G2Q7D7;Q0QF01;A0A5G2QMG3;A0A5G2R6Z8	A0A5G2Q7D7;Q0QF01;A0A5G2QMG3;A0A5G2R6Z8	Succinate dehydrogenase [ubiquinone] flavoprotein subunit, mitochondrial (EC 1.3.5.1) (Flavoprotein subunit of complex II) (Fp)	SDHA	0.668224	21.8178	22.486			24	24	24	52.5	52.5	52.5	71.194	0	280.47	32.6377	434	0.354587	0.695019	-0.15742	-0.149695
Q6SEG5;A0A5G2QRS7;A0A5G2RGW1	Q6SEG5;A0A5G2QRS7;A0A5G2RGW1	Ubiquitin carboxyl-terminal hydrolase isozyme L1 (UCH-L1) (EC 3.4.19.12) (Ubiquitin thioesterase L1)	UCHL1	0.652589	23.7438	24.3964			9	9	9	57	57	57	24.859	0	240.66	32.3345	147	0.727917	0.506111	-0.701099	-0.930138
A0A287B1I4;A0A5G2RFF7;A0A5G2QI60;A0A5G2QPL9;A0A287B8J2;A0A286ZRC7;A0A287AWV1;F1SNT8;A0A5G2R8J9	A0A287B1I4;A0A5G2RFF7;A0A5G2QI60;A0A5G2QPL9;A0A287B8J2;A0A286ZRC7;A0A287AWV1;F1SNT8;A0A5G2R8J9	Dynactin subunit 1	DCTN1	0.647363	18.8682	19.5156			43	43	43	44.7	44.7	44.7	137.63	0	265.41	32.3971	340	0.180401	0.980585	2.33422	0.425005
A0A287B8E9;A0A287BKR0;A0A287AUL3;A0A5G2QYI6;A0A5G2QWJ7;A0A286ZS56	A0A287B8E9;A0A287BKR0;A0A287AUL3;A0A5G2QYI6;A0A5G2QWJ7	Cortactin	CTTN	0.643665	21.0937	21.7373			12	12	12	28.6	28.6	28.6	63.248	0	70.832	29.5684	81	0.970992	0.298672	-0.698703	-1.32761
F1RWJ5;A0A5G2QZ16	F1RWJ5;A0A5G2QZ16	Karyopherin subunit beta 1	KPNB1	0.634555	21.175	21.8095			15	15	15	20.9	20.9	20.9	97.224	0	56.238	30.6231	109	0.889925	0.36482	-4.29645	-1.20027
P00506;A0A287BH33;A0A5G2R2E7;A0A5G2Q7P6;A0A5S6HCM2	P00506;A0A287BH33;A0A5G2R2E7;A0A5G2Q7P6;A0A5S6HCM2	Aspartate aminotransferase, mitochondrial (mAspAT) (EC 2.6.1.1) (EC 2.6.1.7) (Fatty acid-binding protein) (FABP-1) (Glutamate oxaloacetate transaminase 2) (Kynurenine aminotransferase 4) (Kynurenine aminotransferase IV) (Kynurenine--oxoglutarate transaminase 4) (Kynurenine--oxoglutarate transaminase IV) (Plasma membrane-associated fatty acid-binding protein) (FABPpm) (Transaminase A)	GOT2	0.634217	26.6743	27.3085			31	31	31	71.2	71.2	71.2	47.436	0	222.85	36.3835	796	0.552769	0.610865	-0.471066	-0.60275
F1S297;A0A287AQS0;A0A287A9X1;A0A5G2QJF8;P41566	F1S297;A0A287AQS0;A0A287A9X1;A0A5G2QJF8	Isocitrate dehydrogenase [NAD] subunit gamma, mitochondrial (Isocitric dehydrogenase subunit gamma) (NAD(+)-specific ICDH subunit gamma) (Fragments)	IDH3G	0.632385	21.2742	21.9066			12	12	11	47.8	47.8	42.5	41.264	0	71.482	30.7396	167	0.167012	0.975421	2.90543	0.484456
F1RPW8;A0A287AUX9;A0A5G2QQ19;A0A286ZT02	F1RPW8;A0A287AUX9;A0A5G2QQ19;A0A286ZT02	Asparaginase-like protein 1 (EC 3.4.19.5) (EC 3.5.1.1) (Beta-aspartyl-peptidase) (Isoaspartyl dipeptidase) (Isoaspartyl peptidase/L-asparaginase) (Isoaspartyl peptidase/L-asparaginase alpha chain) (Isoaspartyl peptidase/L-asparaginase beta chain) (L-asparagine amidohydrolase)	ASRGL1	0.627553	21.6626	22.2902			14	14	14	64.4	64.4	64.4	32.091	0	185.42	30.8833	126	0.345205	0.690574	-0.66357	-0.124632
P00889;A0A286ZKX2	P00889;A0A286ZKX2	Citrate synthase, mitochondrial (EC 2.3.3.1) (Citrate (Si)-synthase)	CS	0.623961	23.8466	24.4706			13	13	13	29.1	29.1	29.1	51.629	0	26.866	32.6226	146	0.610553	0.573281	-0.530384	-0.716095
F1RKQ8;A0A286ZTD7;A0A287ACF5	F1RKQ8;A0A286ZTD7	Cleavage and polyadenylation specific factor 7	CPSF7	0.620332	20.1433	20.7636			11	11	11	29.7	29.7	29.7	52.093	0	33.407	29.8185	81	0.622877	0.567349	-4.12065	-0.739509
Q06AU3;A0A5S6GDB5;A0A5G2QW06;A0A287B419	Q06AU3;A0A5S6GDB5;A0A5G2QW06;A0A287B419	Ras-related protein Rab-3A	RAB3A	0.612984	23.7619	24.3749			7	7	5	42.7	42.7	30.5	24.97	0	172.07	32.4231	220	0.686834	0.538393	-0.575983	-0.857335
A0A5G2RAJ8;A0A286ZRG9;F1RQM4;Q29558	A0A5G2RAJ8;A0A286ZRG9;F1RQM4;Q29558	NADP-dependent malic enzyme (NADP-ME) (EC 1.1.1.40) (Malic enzyme 1) (Fragment)	ME1	0.612414	20.3107	20.9231			12	12	11	28.4	28.4	26.8	63.819	0	58.483	30.1495	96	0.191236	0.984624	2.56413	0.379348
P46405	P46405	40S ribosomal protein S12	RPS12	0.603436	23.3917	23.9952	+	GFP_LB_CRB2_LB	8	8	8	70.5	70.5	70.5	14.515	0	174.53	32.2445	207	1.90783	0.0458316	-0.630277	-2.64012
I3LTQ6;A0A287AHF5;I3LPR4;A0A5G2QQN6;A0A5G2R094;F1S852	I3LTQ6;A0A287AHF5	Sideroflexin 2	SFXN2	0.598731	20.283	20.8817			9	9	9	33.9	33.9	33.9	34.621	0	19.35	29.8166	87	0.33835	0.691017	-0.673951	-0.10603
I3LUM8;A0A5G2RG03;F1SR70;A0A5G2QXM5;A0A5G2QMT5;A0A5G2QCB3;A0A287ADY2	I3LUM8;A0A5G2RG03;F1SR70;A0A5G2QXM5;A0A5G2QMT5;A0A5G2QCB3;A0A287ADY2	Phenylalanyl-tRNA synthetase beta subunit (EC 6.1.1.20)	FARSB	0.59744	20.004	20.6015			16	16	16	27.8	27.8	27.8	66.321	0	33.369	30.3724	114	0.166935	0.974205	2.78042	0.484806
A0A286ZKG9;A0A5G2R604;A0A287AP21;F1S2E3	A0A286ZKG9	Peptidyl-prolyl cis-trans isomerase (PPIase) (EC 5.2.1.8)	PPIB	0.588586	22.6742	23.2628			10	10	10	43.6	43.6	43.6	22.283	0	25.558	31.318	101	0.897458	0.356357	-4.65742	-1.2123
F1SL58;F1SKF9;A0A5G2QD80;A0A5G2R9H3;A0A5G2RID4;A0A5G2QMY1	F1SL58;F1SKF9;A0A5G2QD80;A0A5G2R9H3;A0A5G2RID4;A0A5G2QMY1	Dynactin subunit 2	DCTN2	0.577035	20.3842	20.9612			15	15	15	48.3	48.3	48.3	44.504	0	214.32	32.1709	170	0.176531	0.980495	2.56515	0.441825
A0A286ZWI2;A0A5G2QJ53	A0A286ZWI2;A0A5G2QJ53	Cleavage and polyadenylation specificity factor subunit 5	NUDT21	0.574564	21.642	22.2165			7	7	7	30.4	30.4	30.4	26.256	0	13.464	30.4724	72	1.60696	0.0886275	-0.831726	-2.23479
A0A287A4T2;A0A5G2QRE7;A0A5G2QVH9;F1SJX1;A0A5G2QQV0;A0A286ZRJ3;A0A5G2QT70;A0A5G2QUW1;A0A287AY35;A0A5G2QKZ3	A0A287A4T2;A0A5G2QRE7;A0A5G2QVH9;F1SJX1;A0A5G2QQV0;A0A286ZRJ3;A0A5G2QT70;A0A5G2QUW1;A0A287AY35;A0A5G2QKZ3	Electron transfer flavoprotein subunit alpha	ETFA	0.571016	22.2708	22.8418			14	14	14	58.9	58.9	58.9	35.051	0	117.75	31.4206	168	0.477297	0.694033	-0.355604	-0.444142
I3LQB3;Q9TVC1;F1RSG6;A0A5G2QWH1;A0A5G2R974;A0A5G2R3Q7	I3LQB3;Q9TVC1;F1RSG6;A0A5G2QWH1;A0A5G2R974;A0A5G2R3Q7	V-type proton ATPase subunit H (V-ATPase subunit H) (V-ATPase 50/57 kDa subunits) (Vacuolar proton pump subunit H) (Vacuolar proton pump subunit SFD)	ATP6V1H	0.570802	21.4073	21.9781			12	12	12	38.5	38.5	38.5	54.133	0	202.86	31.048	133	0.111849	1	2.95646	0.778856
F1SMC0;P40125	F1SMC0	Adenylyl cyclase-associated protein 1 (CAP 1) (ASP-56 protein) (Fragments)	CAP1 CAP	0.570696	21.763	22.3337			18	18	18	45	45	45	51.253	0	280.62	31.6078	186	0.332773	0.693745	-0.480499	-0.0907081
A0A5S6H1Z0;P80147;A0A5S6H7P5;A0A286ZMM3	A0A5S6H1Z0;P80147;A0A5S6H7P5;A0A286ZMM3	4-aminobutyrate aminotransferase, mitochondrial (EC 2.6.1.19) ((S)-3-amino-2-methylpropionate transaminase) (EC 2.6.1.22) (GABA aminotransferase) (GABA-AT) (Gamma-amino-N-butyrate transaminase) (GABA transaminase) (GABA-T) (L-AIBAT)	ABAT GABAT	0.568931	22.0123	22.5812			16	16	16	47.7	47.7	47.7	51.179	0	50.227	30.7595	165	0.101171	1	3.2587	0.849227
I3LJ05;A0A5G2R6F6;A0A5G2QJL9;A0A287ANM8;A0A5G2R3V5	I3LJ05;A0A5G2R6F6;A0A5G2QJL9;A0A287ANM8	Uncharacterized protein	GATD3A	0.565633	21.9148	22.4804			11	11	11	54.9	54.9	54.9	28.133	0	51.739	31.2845	144	0.165894	0.974439	3.02749	0.489583
F6Q4F9;Q684M6;A0A5G2R4U3	F6Q4F9;Q684M6;A0A5G2R4U3	Hsp90 chaperone protein kinase-targeting subunit (Hsp90 co-chaperone Cdc37) (p50Cdc37)	CDC37	0.564478	22.033	22.5975			14	14	14	44.9	44.9	44.9	39.752	0	104.51	31.1751	151	1.04484	0.26149	-0.83292	-1.44018
F1S847	F1S847	Alpha-internexin (Internexin neuronal intermediate filament protein alpha)	INA	0.562262	20.8554	21.4177			32	26	26	63.9	58.1	58.1	55.391	0	323.31	31.9271	236	0.0555583	1	5.90524	1.24884
A0A2C9F3A3;Q2EN81;A0A5G2QCN5	A0A2C9F3A3;Q2EN81;A0A5G2QCN5	ATP synthase subunit O, mitochondrial (ATP synthase peripheral stalk subunit OSCP) (Oligomycin sensitivity conferral protein) (OSCP)	ATP5PO ATP5O	0.558694	23.4929	24.0516			9	9	9	54	54	54	23.383	0	19.444	32.7458	96	0.711604	0.517299	-0.652615	-0.901477
A0A287A2R9;A0A5G2QSR7;A0A287ARU7;A0A5G2QK17;A0A5G2QJ52;A0A5G2Q6S6;A0A5G2QI44	A0A287A2R9;A0A5G2QSR7;A0A287ARU7;A0A5G2QK17;A0A5G2QJ52	14_3_3 domain-containing protein	CRK	0.557451	27.7464	28.3039	+	GFP_LB_CRB2_LB	31	31	29	81.2	81.2	81.2	29.174	0	323.31	37.1591	1281	2.16361	0.0237193	-0.858658	-2.98364
A0A5G2Q7Z2;A0A286ZP11	A0A5G2Q7Z2;A0A286ZP11	Protein S100 (S100 calcium-binding protein)	LOC110258323	0.550337	24.0422	24.5925			3	3	3	42.5	42.5	42.5	9.9371	0	123.61	31.5581	94	0.854121	0.405785	-8.05627	-1.14256
A0A5G2QM78;A0A5G2R8C2;A0A287AVQ1;F1RX16;A0A5G2R0P1;A0A5G2QCV6;A0A287BG53;A0A1B2TT47;I3LDV0	A0A5G2QM78;A0A5G2R8C2;A0A287AVQ1;F1RX16;A0A5G2R0P1;A0A5G2QCV6;A0A287BG53;A0A1B2TT47;I3LDV0	RNA helicase (EC 3.6.4.13)	DDX3X	0.549291	21.3094	21.8587			19	18	16	42.3	40.5	37.2	69.353	0	29.505	30.3129	95	1.21577	0.188626	-0.618999	-1.69112
Q7M2W6;A0A5S6I1M3;A0A287ATJ4	Q7M2W6;A0A5S6I1M3;A0A287ATJ4	Alpha-crystallin B chain (Alpha(B)-crystallin)	CRYAB	0.547839	23.7986	24.3464			12	10	10	66.3	58.9	58.9	20.129	0	104.91	33.3701	229	0.563451	0.600058	-0.425093	-0.624177
A0A287AZF9	A0A287AZF9	Cytochrome c1 (Cytochrome c1, heme protein, mitochondrial)	CYC1	0.544191	22.323	22.8672			9	9	9	37.7	37.7	37.7	35.442	0	202.94	31.3932	154	0.113782	1	3.00262	0.766715
P62901;A0A287A7F5	P62901;A0A287A7F5	60S ribosomal protein L31	RPL31	0.542646	22.1093	22.652			4	4	4	32.8	32.8	32.8	14.463	0	36.07	29.6695	67	0.794998	0.45995	-3.90967	-1.04494
F1RJM2;A0A5G2R9C3;A0A5G2R8X8	F1RJM2;A0A5G2R9C3	Endoplasmic reticulum resident protein 29	ERP29	0.54162	22.1013	22.643			10	10	10	44.4	44.4	44.4	29.229	0	22.185	30.5396	98	0.920355	0.335985	-0.777578	-1.24859
Q1G1K7;A0A287A487;A0A5G2Q9X2	Q1G1K7;A0A287A487;A0A5G2Q9X2	Isocitrate dehydrogenase [NAD] subunit, mitochondrial	IDH3B	0.538597	21.5452	22.0838			18	18	17	49.1	49.1	44.2	42.359	0	119.67	31.6294	187	0.12737	1	2.60944	0.685887
A0A286ZRU9	A0A286ZRU9	Collagen-binding protein (Serpin H1)	SERPINH1	0.533002	21.4065	21.9395			15	15	15	40.7	40.7	40.7	46.524	0	36.48	30.6943	123	0.131247	1	2.51831	0.664123
A0A5G2QQU9	A0A5G2QQU9	Profilin	PFN2	0.531744	23.314	23.8457			8	8	4	37.8	37.8	14.9	20.783	0	64.266	31.5984	125	1.23752	0.182967	-0.982891	-1.72227
F2Z572;A0A5G2QV35;A0A5G2RMZ8;A0A287BHA2;A0A5G2R9J2;A0A5G2QHW9	F2Z572;A0A5G2QV35;A0A5G2RMZ8;A0A287BHA2	Uncharacterized protein	PRPS1	0.528729	21.9402	22.469			13	13	5	47.3	47.3	18.5	34.997	0	155.24	31.3147	147	0.126315	1	2.68856	0.691901
A0A287ARC7;A0A286ZS27;A0A287BNU5	A0A287ARC7;A0A286ZS27;A0A287BNU5	Uncharacterized protein	CDK2	0.528009	22.9517	23.4797			8	8	5	28.7	28.7	19.7	39.388	0	51.653	31.0849	97	0.875297	0.379192	-4.54164	-1.17681
A0A5G2QXQ1;A0A5G2R1Y0;I3LJP6;A0A287B7J9;A0A5G2RIP8;A0A5G2RE45;A0A287AQR5;A0A287ACL6;A0A287A0Y8;F1SNB6	A0A5G2QXQ1;A0A5G2R1Y0;I3LJP6;A0A287B7J9;A0A5G2RIP8;A0A5G2RE45;A0A287AQR5;A0A287ACL6	40S ribosomal protein S24	RPS24	0.522036	23.6294	24.1514			5	5	5	36.2	36.2	36.2	15.069	0	8.9048	30.5988	96	0.956259	0.308089	-0.301054	-1.30479
A0A5G2QQ57;A0A287BI63;F1SUT0;A0A287AMK7;A0A5G2QCT8;A0A5G2R5B9;A0A5G2QXM7	A0A5G2QQ57;A0A287BI63;F1SUT0;A0A287AMK7;A0A5G2QCT8;A0A5G2R5B9	Uncharacterized protein	RAB6A	0.521306	24.7214	25.2427			8	8	3	42.8	42.8	16.8	23.518	0	26.927	31.7035	111	0.802315	0.454587	-0.563082	-1.05719
A0A5G2R718;F1SGH5;A0A5G2QSU5	A0A5G2R718;F1SGH5;A0A5G2QSU5	Pyruvate dehydrogenase E1 component subunit beta (EC 1.2.4.1)	PDHB	0.520645	22.3166	22.8372			14	14	14	53.4	53.4	53.4	37.128	0	77.136	31.9358	135	0.113203	1	2.99209	0.770334
A0A5G2QSS3;A0A480M584;F1RF77	A0A5G2QSS3;A0A480M584;F1RF77	Procollagen-lysine 5-dioxygenase (EC 1.14.11.4)	PLOD1	0.520274	22.1212	22.6415			15	15	15	24.7	24.7	24.7	83.578	0	49.52	29.2298	90	1.34922	0.149086	-0.501088	-1.88018
F1SJ34;A0A287B0Q9	F1SJ34	Cytochrome c oxidase polypeptide Va (Cytochrome c oxidase subunit 5A, mitochondrial)	COX5A	0.518721	22.4889	23.0076			7	7	7	32.9	32.9	32.9	16.748	0	19.177	31.3733	112	0.111569	1	3.07978	0.780628
I3LL07;A0A286ZPR1;A0A286ZU22	I3LL07;A0A286ZPR1;A0A286ZU22	AP-2 complex subunit mu	AP2M1	0.517864	21.2677	21.7855			16	16	16	39.7	39.7	39.7	49.389	0	134.82	31.4359	153	0.746153	0.494599	-0.716277	-0.961819
F1SDF9	F1SDF9	Synaptic vesicle glycoprotein 2A (Synaptic vesicle glycoprotein 2A isoform 1)	SV2A	0.517548	21.2669	21.7845			13	13	13	21	21	21	82.632	0	248.72	31.6493	165	0.349624	0.691815	-0.711383	-0.136492
Q7YS78;A0A5G2QPU4;A0A140TAK5;A0A5G2QXA6;A0A5G2QD36	Q7YS78;A0A5G2QPU4;A0A140TAK5;A0A5G2QXA6;A0A5G2QD36	Arrestin-C (Cone arrestin) (cArr) (Retinal cone arrestin-3)	ARR3	0.517313	23.8611	24.3784			21	21	21	69.8	69.8	69.8	43.238	0	143.84	32.8412	257	0.571312	0.595773	-0.571835	-0.639801
A0A287AVP4;A0A287BP50;F1S1X9;A0A287BG87	A0A287AVP4;A0A287BP50;F1S1X9;A0A287BG87	Thioredoxin like 1	TXNL1	0.51638	21.6576	22.174			11	11	11	55	55	55	31.619	0	33.018	30.0865	97	0.117297	1	2.8307	0.745077
A0A287AA79;A0A286ZK74;A0A287AJY0;A0A286ZS83;I3LK71	A0A287AA79;A0A286ZK74;A0A287AJY0;A0A286ZS83;I3LK71	Uncharacterized protein	HNRNPC	0.511017	21.2058	21.7168			7	7	7	26.5	26.5	26.5	32.412	0	19.753	28.2943	43	0.582978	0.585628	-3.88294	-0.662773
A0A5G2QNY6;A0A5G2QYA6;F1STD5	A0A5G2QNY6;A0A5G2QYA6;F1STD5	Actin related protein 1B	ACTR1B	0.509813	21.4705	21.9803			10	10	6	40.8	40.8	25.1	42.173	0	76.666	32.2042	167	0.604199	0.570113	-0.63673	-0.703925
A0A5K1UAQ7;A0A287ABK1	A0A5K1UAQ7;A0A287ABK1	Fatty acid binding protein 7	FABP7	0.50976	23.1026	23.6124			6	6	6	40.4	40.4	40.4	18.572	0	113.7	31.1833	106	0.0499653	1	6.76371	1.31658
F2Z5C7;A0A287B4K6;I3LN32	F2Z5C7;A0A287B4K6;I3LN32	40S ribosomal protein S3a	RPS3A	0.50739	22.9654	23.4728			18	18	18	58	58	58	29.945	0	63.285	32	190	1.18619	0.200131	-0.549907	-1.64849
A0A287B6X9;A0A287A9G3;F1RF18;K7GQA7	A0A287B6X9;A0A287A9G3;F1RF18	Guanine nucleotide-binding protein G(s) subunit alpha	GNAS	0.502266	23.9733	24.4756			15	14	13	53.7	50.6	47.2	40.08	0	179.56	33.826	293	0.573491	0.595821	-0.483802	-0.644113
A0A287A9I8;A0A287AHM1	A0A287A9I8;A0A287AHM1	ATP synthase subunit gamma	ATP5F1C	0.499906	23.9409	24.4408			14	14	14	56.6	56.6	56.6	30.337	0	128.54	33.4355	242	0.438536	0.684398	-0.261943	-0.356866
F1S6Q1;A0A5G2Q729	F1S6Q1;A0A5G2Q729	Complex I-B16.6 (NADH dehydrogenase [ubiquinone] 1 alpha subcomplex subunit 13) (NADH-ubiquinone oxidoreductase B16.6 subunit)	NDUFA13	0.496946	21.6908	22.1877			5	5	5	37.5	37.5	37.5	16.89	0	14.613	30.3653	68	0.327482	0.694296	-0.510677	-0.0760099
F1SLR1;A0A5G2QVE8	F1SLR1;A0A5G2QVE8	Complex I-19kD (NADH dehydrogenase [ubiquinone] 1 alpha subcomplex subunit 8) (NADH-ubiquinone oxidoreductase 19 kDa subunit)	NDUFA8	0.489578	21.7692	22.2588			7	7	7	31.7	31.7	31.7	27.715	0	29.636	30.8377	126	0.322618	0.699158	-0.331194	-0.0623586
P42174;F1SEN2;A0A5G2R3R8;A0A287ATW3	P42174;F1SEN2;A0A5G2R3R8;A0A287ATW3	Glutamate dehydrogenase 1, mitochondrial (GDH 1) (EC 1.4.1.3) (Membrane protein 50) (MP50)	GLUD1 GLUD	0.48676	24.8116	25.2983			31	31	31	57.7	57.7	57.7	61.307	0	305.97	35.4366	847	0.488802	0.689992	-0.32457	-0.469221
A0A287A5S7	A0A287A5S7	Dimethylargininase (EC 3.5.3.18)	DDAH2	0.481675	22.3575	22.8392			12	11	11	57.5	54.7	54.7	29.718	0	74.447	31.3584	170	0.732999	0.50346	-0.69418	-0.939005
A0A5K1U342;A0A286ZRK2;A0A5G2R1K3;A0A5G2QW96;A0A5G2R1K0;P19156;F1RM59;A0A5G2QYH2	A0A5K1U342;A0A286ZRK2;A0A5G2R1K3;A0A5G2QW96	Potassium-transporting ATPase alpha chain 1 (EC 7.2.2.19) (Gastric H(+)/K(+) ATPase subunit alpha) (Proton pump)	ATP4A	0.471332	25.7502	26.2216			59	59	3	54	54	3.8	115.73	0	323.31	36.574	1471	0.520448	0.668331	-0.38743	-0.536463
P50667;Q69GF7	P50667;Q69GF7	Cytochrome c oxidase subunit 2 (EC 7.1.1.9) (Cytochrome c oxidase polypeptide II)	MT-CO2 COII COX2 COXII MTCO2	0.469799	23.2175	23.6873			5	5	5	26.3	26.3	26.3	26.184	0	22.255	31.4684	104	0.0475884	1	6.97061	1.34744
P00355;A0A287BG23;A0A286ZVK5;A0A286ZQE4;A0A5S8K8F1	P00355;A0A287BG23;A0A286ZVK5;A0A286ZQE4;A0A5S8K8F1	Glyceraldehyde-3-phosphate dehydrogenase (GAPDH) (EC 1.2.1.12) (Peptidyl-cysteine S-nitrosylase GAPDH) (EC 2.6.99.-)	GAPDH GAPD	0.465489	27.6497	28.1152			28	28	26	76.9	76.9	71.8	35.836	0	323.31	37.3924	1321	0.627885	0.567849	-0.54002	-0.748954
A0A5G2QPK6;P09623;F1SAF0;A0A5G2QXX6;A0A5G2QGG6;A0A5G2QH34;A0A480N1D9	A0A5G2QPK6;P09623;F1SAF0;A0A5G2QXX6;A0A5G2QGG6;A0A5G2QH34;A0A480N1D9	Dihydrolipoyl dehydrogenase, mitochondrial (EC 1.8.1.4) (Dihydrolipoamide dehydrogenase)	DLD LAD	0.465371	22.5389	23.0043			17	17	17	43.7	43.7	43.7	53.296	0	161.72	32.2607	208	0.848616	0.407828	-0.910617	-1.1336
A0A286ZVS0;A0A287AG93;I3LSJ4	A0A286ZVS0;A0A287AG93;I3LSJ4	Splicing factor 3B subunit 3	SF3B3	0.463183	22.719	23.1822			38	38	38	38.5	38.5	38.5	135.56	0	196.69	32.729	317	0.596972	0.577676	-0.306842	-0.689999
A0A5G2REY8;F1RPD2	A0A5G2REY8;F1RPD2	Ubiquinol-cytochrome c reductase core protein 2	UQCRC2	0.46162	22.7129	23.1745			17	17	17	43.1	43.1	43.1	47.346	0	146.54	32.3715	284	0.130773	1	2.67708	0.666752
A0A287BQ72;F1RYY6;Q29593	A0A287BQ72;F1RYY6	Transaldolase (EC 2.2.1.2) (Fragment)	TALDO1	0.458004	23.708	24.166			9	9	9	23.5	23.5	23.5	43.017	0	108.68	31.6357	126	0.770903	0.477131	-0.615196	-1.00424
A0A287AAM0;A0A5G2Q9K4;A0A5G2QYQ6;A0A5G2QHV9;A0A287ABY4;A0A5G2QKQ3	A0A287AAM0;A0A5G2Q9K4;A0A5G2QYQ6	Dynein light chain roadblock	DYNLRB1	0.457458	21.8029	22.2604			5	5	5	60.4	60.4	60.4	10.963	0	23.319	30.3312	71	0.0517234	1	6.2724	1.29458
A0A2C9F385;P79381	A0A2C9F385;P79381	Epoxide hydrolase 1 (EC 3.3.2.9) (Epoxide hydratase) (Microsomal epoxide hydrolase) (mEH)	EPHX1	0.457288	21.1113	21.5686			14	14	14	35.6	35.6	35.6	52.193	0	68.849	30.6693	155	0.327922	0.696712	-0.51182	-0.0772381
A0A5G2QKD9;F1S418	A0A5G2QKD9;F1S418	Peroxiredoxin 3	PRDX3	0.456633	23.2714	23.7281			10	10	10	44.6	44.6	44.6	28.466	0	118.78	33.0797	254	0.448494	0.687767	-0.32272	-0.37972
A0A5G2QP44;K7GRW9	A0A5G2QP44;K7GRW9	Retinoschisin 1	RS1	0.456273	24.076	24.5323			10	10	10	44.6	44.6	44.6	25.599	0	147.06	33.2793	176	0.715351	0.517739	-0.61205	-0.908087
P80928	P80928	Macrophage migration inhibitory factor (MIF) (EC 5.3.2.1) (Glycosylation-inhibiting factor) (GIF) (L-dopachrome isomerase) (L-dopachrome tautomerase) (EC 5.3.3.12) (Phenylpyruvate tautomerase)	MIF	0.45585	24.0059	24.4618			4	4	4	40.9	40.9	40.9	12.451	0	7.7907	31.1182	49	0.331499	0.693428	-0.503703	-0.087184
F1SKY2;A0A5G2RGN4	F1SKY2;A0A5G2RGN4	CN hydrolase domain-containing protein	NIT2	0.455289	21.4186	21.8739			16	16	16	62.9	62.9	62.9	31.191	0	125.02	30.5155	131	0.106234	1	3.04162	0.815125
Q710C4;A0A287B4J2;A0A5G2Q7X1;F1S4Y7;A0A5G2R5W8	Q710C4;A0A287B4J2;A0A5G2Q7X1;F1S4Y7;A0A5G2R5W8	Adenosylhomocysteinase (AdoHcyase) (EC 3.3.1.1) (S-adenosyl-L-homocysteine hydrolase)	AHCY	0.454452	23.4607	23.9152			20	20	20	50.7	50.7	50.7	47.694	0	75.679	32.8224	255	0.546024	0.62119	-0.473729	-0.589103
B5APU9;A0A5G2QG21;A0A286ZPY9;A0A5G2QPW1;A0A5G2QAE1;A0A5K1VDV6;A0A5G2REK8;A0A286ZXR9	B5APU9;A0A5G2QG21;A0A286ZPY9;A0A5G2QPW1;A0A5G2QAE1;A0A5K1VDV6;A0A5G2REK8;A0A286ZXR9	Actin-related protein 2/3 complex subunit 4	ARPC4	0.451036	21.4206	21.8717			5	5	5	28	28	28	19.667	0	7.698	30.0647	44	0.341134	0.692128	-0.589228	-0.113613
F1RN35	F1RN35	G protein-coupled receptor kinase (EC 2.7.11.-)	GRK1	0.447411	21.0622	21.5096			16	16	16	38.5	38.5	38.5	63.317	0	116.18	31.1415	208	0.339748	0.691054	-0.564797	-0.109843
K7GSY7;A0A287BPC6	K7GSY7	FUS RNA binding protein	FUS	0.446593	22.0116	22.4582			10	10	8	17	17	17	52.594	0	65.938	32.2481	151	0.102063	1	3.20093	0.843118
A0A287B9A0	A0A287B9A0	J domain-containing protein	DNAJC5	0.444461	21.9573	22.4018			5	5	5	23	23	23	27.692	0	61.404	30.7188	99	0.166662	0.973417	2.99153	0.486058
F1SI77;Q29577;A0A286ZRC9;A0A286ZI31;F6PU58;A0A287AKB5;Q2HYU1;A0A286ZQI3;A0A287BBV9	F1SI77;Q29577;A0A286ZRC9;A0A286ZI31	Creatine kinase U-type, mitochondrial (EC 2.7.3.2) (Acidic-type mitochondrial creatine kinase) (Mia-CK) (Ubiquitous mitochondrial creatine kinase) (U-MtCK)	CKMT1	0.437658	25.8432	26.2808			26	26	26	61.1	61.1	61.1	46.934	0	323.31	35.2583	651	0.56102	0.604039	-0.474966	-0.619321
F1SC89;A0A5G2QBS6	F1SC89;A0A5G2QBS6	Kinesin-like protein	KIF11	0.436599	24.7407	25.1773			31	31	31	29.5	29.5	29.5	119.4	0	323.31	33.348	414	0.704642	0.522797	-0.232893	-0.889148
A0A480IPJ6;A0A286ZSB5;F1SIH8;A0A286ZUM8;P03974;A0A5G2RLZ5	A0A480IPJ6;A0A286ZSB5;F1SIH8;A0A286ZUM8;P03974;A0A5G2RLZ5	Transitional endoplasmic reticulum ATPase (TER ATPase) (EC 3.6.4.6) (15S Mg(2+)-ATPase p97 subunit) (Valosin-containing protein) (VCP)	VCP	0.434817	22.7554	23.1902			46	46	46	67.6	67.6	67.6	89.302	0	323.31	34.301	771	0.753402	0.489266	-0.570842	-0.974311
Q29561;A0A5G2QCQ6;F1S6D8;A0A5G2R081	Q29561;A0A5G2QCQ6;F1S6D8;A0A5G2R081	UMP-CMP kinase (EC 2.7.4.14) (Deoxycytidylate kinase) (CK) (dCMP kinase) (Nucleoside-diphosphate kinase) (EC 2.7.4.6) (Uridine monophosphate/cytidine monophosphate kinase) (UMP/CMP kinase) (UMP/CMPK)	CMPK1 CMPK UCK	0.433681	21.4769	21.9106			6	6	6	38.8	38.8	38.8	22.279	0	10.802	28.9105	56	0.158363	0.972609	3.13007	0.524866
A0A5G2RBP2;F1SH10;A0A286ZLI9;A0A287A310;A0A5G2Q7D1	A0A5G2RBP2;F1SH10;A0A286ZLI9;A0A287A310;A0A5G2Q7D1	Neutral cholesterol ester hydrolase 1	NCEH1	0.430022	20.8658	21.2958			9	9	9	35.3	35.3	35.3	40.881	0	46.777	30.1172	93	0.165747	0.973385	2.88878	0.49026
A0A287B037;A0A5G2QT83;I3LQN4;A0A287A7F6;A0A5G2QCF6;A0A5G2QBR0	A0A287B037;A0A5G2QT83;I3LQN4;A0A287A7F6;A0A5G2QCF6	Prohibitin	PHB2	0.428977	22.2921	22.7211			13	13	13	53.3	53.3	53.3	32.343	0	20.109	31.5747	150	0.435992	0.682304	-0.269896	-0.350974
Q52NJ2;F2Z5U4;A0A5G2QCI0;I3L6D2;A0A287BD00;A0A5G2QTM4;A0A5G2Q820;A0A5G2RA85;A0A5G2QA22;A0A287A3W8	Q52NJ2;F2Z5U4;A0A5G2QCI0;I3L6D2;A0A287BD00;A0A5G2QTM4;A0A5G2Q820;A0A5G2RA85;A0A5G2QA22	Ras-related protein Rab-1A	RAB1A	0.427168	23.8123	24.2395			10	10	5	58	58	27.8	22.605	0	102.67	31.5251	171	1.05996	0.258155	-0.810309	-1.46288
A0A480EFR8;I3LL89;A0A5G2Q9I7;A0A286ZQM7;A0A287BH85;A0A5G2QR32;A0A5G2QS99	A0A480EFR8;I3LL89;A0A5G2Q9I7;A0A286ZQM7;A0A287BH85	Synaptoporin	SYNPR	0.423553	21.3525	21.776			4	4	4	16.1	16.1	16.1	31.154	0	29.421	29.4864	43	0.16322	0.968331	3.00224	0.501967
I3LPH5;A0A287AG37	I3LPH5;A0A287AG37	G3BP stress granule assembly factor 2 (Ras GTPase-activating protein-binding protein 2 isoform X1)	G3BP2	0.42162	20.4572	20.8788			7	7	7	19.8	19.8	19.8	54.048	0	15.964	28.8576	55	0.18177	0.980348	2.76739	0.419123
A0A5G2R987;A0A5G2QAT6;A0A287AYJ4;A0A5G2QEX0;I3LJ42	A0A5G2R987;A0A5G2QAT6;A0A287AYJ4;A0A5G2QEX0;I3LJ42	Guanine nucleotide-binding protein subunit gamma	GNG2	0.418069	22.4088	22.8269			6	6	6	78.9	78.9	78.9	7.8501	0	30.407	31.1807	101	0.801291	0.452978	-4.03371	-1.05548
Q007T2;A0A5S6GXN2;A0A286ZSH1;Q06AT6;F1RSX1;K9IWC9;I3LRE4;A0A287B3L0;A0A287B510	Q007T2;A0A5S6GXN2	Cell division control protein 42 homolog (EC 3.6.5.2)	CDC42	0.416604	22.689	23.1056			8	8	2	48.2	48.2	14.1	21.258	0	13.957	30.3114	65	0.0484813	1	6.72138	1.33569
A0A5G2QVV0;I3LR32;A0A5G2R4N8	A0A5G2QVV0;I3LR32;A0A5G2R4N8	Chaperonin containing TCP1 subunit 5	CCT5	0.416468	22.3355	22.752			39	39	39	67.1	67.1	67.1	62.213	0	323.31	34.0303	511	0.614822	0.573889	-0.467777	-0.724233
A0A287B673;F1SP93;A0A287BCX5;A0A5G2R7S5;Q29048	A0A287B673;F1SP93;A0A287BCX5;A0A5G2R7S5;Q29048	V-type proton ATPase catalytic subunit A (V-ATPase subunit A) (EC 7.1.2.2) (V-ATPase 69 kDa subunit) (Vacuolar proton pump subunit alpha)	ATP6V1A ATP6A1 ATP6V1A1	0.415923	23.6125	24.0284			32	32	32	62.3	62.3	62.3	68.443	0	323.31	33.6073	545	0.484195	0.691918	-0.380704	-0.459221
A0A480UJL5;Q9GL51;F2Z521;A0A287BJ33	A0A480UJL5;Q9GL51;F2Z521;A0A287BJ33	Platelet-activating factor acetylhydrolase IB subunit alpha (Lissencephaly-1 protein) (LIS-1) (PAF acetylhydrolase 45 kDa subunit) (PAF-AH 45 kDa subunit) (PAF-AH alpha) (PAFAH alpha)	PAFAH1B1 LIS1 PAFAHA	0.413224	21.8318	22.245			14	14	14	49.5	49.5	49.5	46.67	0	274.23	30.662	125	0.32921	0.696066	-0.428879	-0.0808288
F1RVN1	F1RVN1	NADH dehydrogenase [ubiquinone] flavoprotein 1, mitochondrial (EC 7.1.1.2)	NDUFV1	0.413148	22.1317	22.5449			17	17	17	46.6	46.6	46.6	50.569	0	101.84	32.0502	255	0.108525	1	3.07319	0.800139
Q06A98	Q06A98	Serine/arginine-rich splicing factor 2 (Splicing component, 35 kDa) (Splicing factor SC35) (SC-35) (Splicing factor, arginine/serine-rich 2)	SRSF2 SFRS2	0.411708	21.5232	21.935			4	4	4	23.1	23.1	23.1	25.448	0	61.983	29.9344	84	0.337791	0.688592	-0.545619	-0.1045
A0A5S8M9X9;P10173;I3LPP1;A0A286ZIY0	A0A5S8M9X9;P10173;I3LPP1;A0A286ZIY0	Fumarate hydratase, mitochondrial (Fumarase) (EC 4.2.1.2)	FH	0.406123	22.1862	22.5924			16	16	16	45.9	45.9	45.9	49.97	0	175.3	31.2621	235	0.372111	0.690281	-0.182087	-0.195363
F2Z557;A0A286ZZL8;A0A287AZY8	F2Z557;A0A286ZZL8	Polyadenylate-binding protein (PABP)	PABPC1	0.405084	22.5406	22.9456			22	22	13	32.1	32.1	16.5	70.67	0	47.335	31.2116	195	0.592163	0.577726	-0.325527	-0.680682
A0A287BLB5;A0A5G2R2E0	A0A287BLB5	PEST proteolytic signal-containing nuclear protein	PCNP	0.403542	20.6282	21.0318			8	8	8	51.1	51.1	51.1	18.963	0	24.698	28.9937	67	0.854871	0.406168	-7.02966	-1.14378
F1S5A8;A0A287BBY5;A0A287AQJ7;A0A5G2R7Y3;Q767K6;A0A5S8K922;F1S1H3	F1S5A8;A0A287BBY5;A0A287AQJ7	Pre-mRNA-splicing factor ATP-dependent RNA helicase DHX16 (EC 3.6.4.13) (DEAH-box protein 16)	DHX16 DDX16	0.400913	25.1465	25.5474			28	28	28	37.7	37.7	37.7	90.932	0	60.846	32.7613	285	1.35493	0.147014	-0.547954	-1.88817
F6PZQ8;B7TY10	F6PZQ8;B7TY10	Synapsin I (Synapsin-1)	SYN1	0.400436	21.1191	21.5196			20	20	19	43	43	40.8	74.283	0	102.83	30.9929	168	0.119329	1	2.7456	0.732807
P11708;A0A5G2QPX2;A0A5G2QFC2;A0A5S8KKT9;A0A5G2QP21;A0A5G2QP84	P11708;A0A5G2QPX2;A0A5G2QFC2;A0A5S8KKT9;A0A5G2QP21;A0A5G2QP84	Malate dehydrogenase, cytoplasmic (EC 1.1.1.37) (Cytosolic malate dehydrogenase)	MDH1	0.399056	25.7578	26.1568			15	15	15	44.9	44.9	44.9	36.454	0	323.31	34.6328	335	0.513168	0.675389	-0.390329	-0.521209
A0A286ZX26	A0A286ZX26	Cathepsin D (EC 3.4.23.5)	CTSD	0.398613	22.9989	23.3976			10	10	2	32.6	32.6	8.6	43.924	0	80.731	31.3463	210	0.671095	0.552045	-0.515453	-0.828876
A0A5G2QKU9;I3LUZ8;A0A5G2R7T4;F1SHU0	A0A5G2QKU9;I3LUZ8;A0A5G2R7T4;F1SHU0	3-hydroxyisobutyrate dehydrogenase, mitochondrial (EC 1.1.1.31)	HIBADH	0.396858	20.259	20.6558			7	7	3	35.6	35.6	13.1	32.508	0	30.94	28.2916	65	0.326736	0.693543	-0.466531	-0.0739261
A0A5G2QDQ1;F2Z5H6	A0A5G2QDQ1;F2Z5H6	V-type proton ATPase subunit	ATP6V0D1	0.393698	22.0039	22.3976			9	9	9	27.6	27.6	27.6	45.101	0	17.809	30.5769	70	0.589831	0.57805	-4.11387	-0.67615
F2Z5E8	F2Z5E8	Visinin-like protein 1	VSNL1	0.392918	22.2678	22.6607			5	5	5	30.9	30.9	30.9	22.142	0	18.263	29.8047	52	0.326256	0.69367	-0.498035	-0.0725822
D0G0C9;A0A5G2RAV7;A0A287AKF5;A0A5G2R1J8;A0A5G2RH19	D0G0C9;A0A5G2RAV7;A0A287AKF5;A0A5G2R1J8;A0A5G2RH19	60 kDa chaperonin (EC 5.6.1.7) (60 kDa heat shock protein, mitochondrial) (Chaperonin 60) (Heat shock protein 60)	CCT7	0.388277	22.3699	22.7581			24	24	24	53.8	53.8	53.8	59.473	0	323.31	33.2269	341	0.405842	0.683868	-0.247463	-0.279474
Q5G6V9	Q5G6V9	Cofilin-2 (Cofilin, muscle isoform)	CFL2	0.384735	21.3566	21.7413			9	7	7	63.3	52.4	52.4	18.736	0	61.506	29.1417	56	0.111083	1	2.91934	0.783715
Q52NJ6	Q52NJ6	Ras-related protein Rab-14	RAB14	0.38446	21.7653	22.1497			11	11	3	65.6	65.6	17.2	23.927	0	29.534	31.0503	139	0.822839	0.432	-0.648225	-1.09129
P63246;A0A286ZLL3;A0A5G2QXJ1	P63246;A0A286ZLL3	Receptor of activated protein C kinase 1 (Guanine nucleotide-binding protein subunit beta-2-like 1) (Receptor for activated C kinase) (Receptor of activated protein kinase C 1) [Cleaved into: Receptor of activated protein C kinase 1, N-terminally processed]	RACK1 GNB2L1	0.383704	22.2178	22.6015			17	17	17	72.2	72.2	72.2	35.076	0	106.24	32.305	249	0.973124	0.298082	-0.654725	-1.3309
A0A287AM78;A0A5G2R9A1;A0A287A2Y1;F1S8H8	A0A287AM78;A0A5G2R9A1;A0A287A2Y1;F1S8H8	Purine nucleoside phosphorylase (EC 2.4.2.1) (Inosine-guanosine phosphorylase)	PNP	0.382889	21.8725	22.2554			15	15	15	65.3	65.3	65.3	32.042	0	60.146	30.9373	160	0.104267	1	3.14299	0.82821
Q29205;A0A286ZRK7;I3LD74;A0A5G2QRK2;A0A5G2Q7N6	Q29205;A0A286ZRK7;I3LD74;A0A5G2QRK2;A0A5G2Q7N6	60S ribosomal protein L11	RPL11	0.379287	22.762	23.1413			4	4	4	23	23	23	20.212	0	13.137	29.7678	55	0.111396	1	3.07315	0.781725
A0A287AGE2	A0A287AGE2	NIPSNAP domain-containing protein	NIPSNAP1	0.375923	20.8119	21.1878			5	5	5	22.6	22.6	22.6	33.038	0	62.229	29.8693	94	0.341643	0.692405	-0.74707	-0.114997
A0A286ZQY6;P56471	A0A286ZQY6	Isocitrate dehydrogenase [NAD] subunit alpha, mitochondrial (EC 1.1.1.41) (Isocitric dehydrogenase subunit alpha) (NAD(+)-specific ICDH subunit alpha) (Fragments)	IDH3A	0.375555	22.9878	23.3633			14	14	14	46.4	46.4	46.4	37.406	0	64.602	32.3134	226	0.465559	0.690012	-0.333927	-0.418181
F1SRC5	F1SRC5	Aconitate hydratase, mitochondrial (Aconitase) (EC 4.2.1.-)	ACO2	0.372976	24.015	24.388			36	36	2	51	51	3.7	85.447	0	290.43	34.2083	595	0.441637	0.686998	-0.281944	-0.364017
A0A5G2QG10;A0A287ABR3;A0A5G2QPG5;F1RP45;A0A287BBW3	A0A5G2QG10;A0A287ABR3;A0A5G2QPG5	ZnF_CDGSH domain-containing protein	CISD1	0.365798	23.3688	23.7346			5	5	5	44.9	44.9	44.9	11.985	0	270.76	31.6617	102	0.478437	0.69438	-0.293073	-0.446643
A0A287B3Y2;A0A287AW58;I3LSU1;A0A287BP90;A0A287BK25;A0A287BEN9;A0A287ATQ0	A0A287B3Y2;A0A287AW58;I3LSU1;A0A287BP90;A0A287BK25;A0A287BEN9;A0A287ATQ0	Non-POU domain containing octamer binding	NONO	0.36397	24.3286	24.6926	+	GFP_LB_CRB2_LB	24	23	22	44.6	42.9	41.5	55.257	0	323.31	33.668	473	1.95406	0.0418936	-0.743201	-2.70214
A0A5S6FV10;A0A5G2QYJ3;A0A5G2QIZ1;Q9N0F1;A0A5G2QV56	A0A5S6FV10;A0A5G2QYJ3;A0A5G2QIZ1;Q9N0F1	Dihydrolipoyllysine-residue succinyltransferase component of 2-oxoglutarate dehydrogenase complex, mitochondrial (EC 2.3.1.61) (2-oxoglutarate dehydrogenase complex component E2) (OGDC-E2) (Dihydrolipoamide succinyltransferase component of 2-oxoglutarate dehydrogenase complex) (E2K) (E2o) (PE2o)	DLST	0.359943	21.9454	22.3054			15	15	15	42.1	42.1	42.1	46.402	0	109.23	31.9449	183	0.0964703	1	3.35172	0.882199
A0A5K1VEI3	A0A5K1VEI3	Insulin receptor substrate 4	IRS4	0.359142	22.853	23.2121			12	12	12	10.4	10.4	10.4	124.17	0	34.482	29.7594	122	1.25583	0.177873	-0.378519	-1.7484
K9IVR7;A0A5G2R8D7;A0A5G2QAB3	K9IVR7;A0A5G2R8D7;A0A5G2QAB3	WD repeat domain 1	WDR1	0.355549	22.2692	22.6247			23	23	23	56.4	56.4	56.4	66.187	0	323.31	32.1416	360	0.449343	0.688429	-0.331101	-0.381655
M3UZ54;A0A287AM51;F1SBP8;F1SBQ5;F1SBQ3	M3UZ54;A0A287AM51;F1SBP8	Monocarboxylate transporter 1 (Solute carrier family 16 member 1)	SLC16A1	0.352092	22.4025	22.7546			9	9	9	19.8	19.8	19.8	54.247	0	323.31	31.8489	131	0.115288	1	2.98008	0.757378
I3L893;A0A287B4U1;A0A287BJD1;A0A287B799;A0A287BPJ1	I3L893;A0A287B4U1;A0A287BJD1;A0A287B799;A0A287BPJ1	Rab GDP dissociation inhibitor	GDI1	0.351976	23.8169	24.1688			29	29	22	85.6	85.6	69.2	48.153	0	323.31	33.4645	516	0.496856	0.691534	-0.393758	-0.48657
A0A287ANZ8;B9ZSM8;A0A287B2P9	A0A287ANZ8;B9ZSM8;A0A287B2P9	Thy-1 antigen (Thy-1 membrane glycoprotein)	THY1	0.350105	22.2228	22.5729			4	4	4	39	39	39	17.2	0	13.989	30.3667	92	0.333932	0.693997	-0.505231	-0.0939045
F1S2A8	F1S2A8	B-cell receptor-associated protein (BCR-associated protein)	BCAP31	0.35001	22.0731	22.4231			9	9	9	32.9	32.9	32.9	27.859	0	100.45	32.0907	165	0.106898	1	3.13924	0.810752
I3LKF3	I3LKF3	Fascin	FSCN1	0.349222	22.9798	23.3291			19	19	19	52	52	52	51.541	0	69.345	32.1427	231	0.645916	0.563138	-0.512695	-0.782638
A0A286ZZQ4;A0A287BS17;A0A286ZSH8;A0A287BJ04;A0A5G2R285;I3LEN9;A0A480X2M3;I3LG18;A0A287B9J9;A0A287BAA6;F1SCL6;F2Z5K1;A0A287ABC3;A0A5K1V9G9;A0A5G2R2K8	A0A286ZZQ4;A0A287BS17;A0A286ZSH8	Solute carrier family 12 member 5	SLC12A5	0.348424	21.5032	21.8516			24	24	24	25	25	25	120.33	0	65.685	32.0141	238	0.128093	1	2.61435	0.681786
F1SHD7;A0A287ARY3;A0A5G2RBR3;A0A287BLV7	F1SHD7;A0A287ARY3;A0A5G2RBR3;A0A287BLV7	NADH:ubiquinone oxidoreductase core subunit S1	NDUFS1	0.346579	22.264	22.6106			27	27	27	46.5	46.5	46.5	79.539	0	190.97	32.2973	338	0.267742	0.939554	0.100274	0.102562
Q2YGT9;A0A287BBI3;A0A5S6HDI4	Q2YGT9;A0A287BBI3;A0A5S6HDI4	60S ribosomal protein L6	RPL6	0.346527	23.6755	24.022			13	13	13	40.5	40.5	40.5	32.19	0	71.104	31.52	116	0.776699	0.475409	-4.065	-1.01408
F1RVC9;A0A480M1B4;A0A287A550	F1RVC9;A0A480M1B4	Uncharacterized protein	HNRNPD	0.345204	23.905	24.2502			16	16	2	42.3	42.3	8.7	38.354	0	249.96	32.3432	277	0.71463	0.517006	-0.500082	-0.906817
F1RPH0;A0A5G2R4C4;K7GKJ8;Q7SIB7;A0A5G2QJC3;Q6RI85	F1RPH0;A0A5G2R4C4;K7GKJ8;Q7SIB7;A0A5G2QJC3	Phosphoglycerate kinase 1 (EC 2.7.2.3)	PGK1	0.344682	24.8375	25.1822			32	32	32	73.9	73.9	73.9	44.574	0	323.31	34.9869	713	0.515292	0.677646	-0.403929	-0.525672
F1RS11;A0A286ZZB2;A0A5G2QAQ3	F1RS11;A0A286ZZB2;A0A5G2QAQ3	Syntaxin binding protein 1	STXBP1	0.343325	22.9826	23.3259			32	32	32	53.4	53.4	53.4	68.751	0	323.31	33.7585	456	0.398238	0.682291	-0.242318	-0.260918
A0A287AQJ5;A0A287A7R4;F1SHM0;A0A287B8G0;F1SHL9;A0A287B785	A0A287AQJ5;A0A287A7R4;F1SHM0;A0A287B8G0;F1SHL9;A0A287B785	Multifunctional fusion protein [Includes: Poly [ADP-ribose] polymerase (PARP) (EC 2.4.2.-)	PKM	0.341578	26.9606	27.3022			50	50	6	37	37	4.7	126.28	0	323.31	37.2985	1717	0.50055	0.687336	-0.395188	-0.494471
A0A287BBD8;A0A5K1VI86	A0A287BBD8;A0A5K1VI86	Collapsin response mediator protein 1	CRMP1	0.33604	24.3603	24.6964			31	28	5	68.5	64	11.8	74.193	0	259.8	33.7818	441	0.503091	0.686869	-0.38034	-0.499887
F1S8P9;A0A287AI37;A0A286ZR45	F1S8P9;A0A287AI37;A0A286ZR45	Adducin 1	ADD1	0.335813	21.6159	21.9517			15	15	15	31.7	31.7	31.7	82.586	0	45.381	31.5007	183	0.465251	0.688924	-0.380225	-0.417494
P00503	P00503	Aspartate aminotransferase, cytoplasmic (cAspAT) (EC 2.6.1.1) (EC 2.6.1.3) (Cysteine aminotransferase, cytoplasmic) (Cysteine transaminase, cytoplasmic) (cCAT) (Glutamate oxaloacetate transaminase 1) (Transaminase A)	GOT1	0.335438	23.1159	23.4513			18	18	18	52.1	52.1	52.1	46.474	0	152.51	32.4071	215	0.849204	0.408464	-0.675875	-1.13455
A0A287BD54;A0A286ZKK0;F1RJT3;I3LJE2;A0A287BQR7	A0A287BD54;A0A286ZKK0;F1RJT3;I3LJE2;A0A287BQR7	Dihydropyrimidinase-related protein 2	DPYSL2	0.335028	25.398	25.7331			27	23	23	61.3	51.3	51.3	62.061	0	323.31	35.6503	854	0.516395	0.676417	-0.374181	-0.527986
I3LC07;A0A5G2QWD0;A0A5G2QBQ6;A0A5G2QJ69;A0A5G2RML0;A0A5G2QW88;A0A5G2QUG2;A0A287BTC4	I3LC07;A0A5G2QWD0;A0A5G2QBQ6;A0A5G2QJ69;A0A5G2RML0;A0A5G2QW88;A0A5G2QUG2	Ras-related protein Rab-18	RAB18	0.334857	21.5505	21.8854			10	10	10	63.6	63.6	63.6	22.991	0	80.664	30.1138	101	0.0514247	1	6.26911	1.29827
A0A286ZKJ2;A0A286ZQ47;A0A287B8N1;A0A286ZIJ9;A0A287BCP5;A0A286ZU66;I3LCA1;A0A287B7N8;Q2HYU2	A0A286ZKJ2;A0A286ZQ47;A0A287B8N1;A0A286ZIJ9;A0A287BCP5;A0A286ZU66;I3LCA1;A0A287B7N8;Q2HYU2	ATP-dependent 6-phosphofructokinase, muscle type (ATP-PFK) (PFK-M) (EC 2.7.1.11) (6-phosphofructokinase type A) (Phosphofructo-1-kinase isozyme A) (PFK-A) (Phosphohexokinase)	PFKM	0.333559	23.6275	23.9611			34	34	31	51.7	51.7	48.2	85.314	0	323.31	34.6936	719	0.427557	0.679857	-0.291925	-0.331291
A0A5G2QUK1;F1RQK1;A0A5G2RBG6;A0A287BPA8;F1RQJ9;A0A5G2QNI9;A0A287BKN0	A0A5G2QUK1;F1RQK1;A0A5G2RBG6;A0A287BPA8;F1RQJ9;A0A5G2QNI9;A0A287BKN0	Interphotoreceptor matrix proteoglycan 1	IMPG1	0.332713	22.4183	22.751			19	19	19	25.7	25.7	25.7	88.513	0	274.74	32.4672	241	0.235068	0.969237	0.220325	0.212515
A0A286ZKH3	A0A286ZKH3	Sepiapterin reductase (EC 1.1.1.153)	SPR	0.330737	21.9521	22.2828			10	10	2	46.5	46.5	4.2	28.196	0	26.017	30.7372	139	0.0503165	1	6.44198	1.31213
A0A287B9A6;F1S596	A0A287B9A6;F1S596	Glucosidase 2 subunit beta (Glucosidase II subunit beta)	PRKCSH	0.329874	22.1169	22.4468			17	17	17	41.8	41.8	41.8	57.043	0	127.35	30.691	177	0.770719	0.475891	-0.672127	-1.00393
F2Z543;A0A287A518;A0A287ADF7;A0A5G2R6X6	F2Z543;A0A287A518;A0A287ADF7	Prohibitin	PHB	0.327677	22.7743	23.102			12	12	12	50	50	50	29.804	0	42.954	31.8973	181	0.580855	0.587669	-0.398925	-0.658611
F1RW46	F1RW46	Synaptophysin	SYP	0.326961	24.1512	24.4781			5	5	5	17.6	17.6	17.6	34.484	0	187.89	32.7792	157	0.475489	0.69187	-0.322066	-0.440167
I3LER5;A0A5G2QPD2;Q95283;A0A5G2QNW4;A0A5G2R611	I3LER5;A0A5G2QPD2;Q95283;A0A5G2QNW4;A0A5G2R611	Cytochrome c oxidase subunit 4 isoform 1, mitochondrial (Cytochrome c oxidase polypeptide IV) (Cytochrome c oxidase subunit IV isoform 1) (COX IV-1) (Fragment)	COX4I1 COX4	0.324496	23.748	24.0725			9	9	9	44.4	44.4	44.4	19.64	0	60.884	32.5291	132	0.406016	0.684972	-0.193954	-0.279896
A0A286ZL51;A0A287BM86;F2Z522	A0A286ZL51	Uncharacterized protein	RPL23A	0.321795	24.2194	24.5412			10	10	10	44.9	44.9	44.9	17.695	0	12.543	30.9856	70	0.807911	0.448101	-4.34407	-1.06653
A0A5G2R7N1;K7GK90;A0A5G2QNR1	A0A5G2R7N1;K7GK90;A0A5G2QNR1	Signal sequence receptor subunit delta (Translocon-associated protein subunit delta)	SSR4	0.321214	23.2384	23.5596			5	5	5	27.3	27.3	27.3	25.213	0	26.706	29.8312	73	0.640156	0.56423	-0.366526	-0.771932
F1SS16;A0A5G2R715	F1SS16;A0A5G2R715	Family with sequence similarity 98 member B	FAM98B	0.319712	20.5761	20.8958			10	10	8	30.4	30.4	22.9	45.407	0	34.127	30.0712	84	0.329429	0.696749	-0.519615	-0.0814374
A0A286ZY50;A0A287A9H6;A0A5G2R276;A0A287BGB3;F1SL42;A0A287BBQ2;A0A5G2QT82;A0A5G2RDW5;A0A5G2R892	A0A286ZY50;A0A287A9H6;A0A5G2R276	Vesicle associated membrane protein 1	VAMP1	0.316809	23.9726	24.2894			8	8	5	55.5	55.5	36.7	13.774	0	86.601	32.365	215	0.616748	0.573085	-0.502307	-0.727896
A0A287BL20;A0A286ZJQ4;F1SK12;A0A5G2QH42;A0A5G2R713	A0A287BL20;A0A286ZJQ4;F1SK12	Microtubule associated protein 1B	MAP1B	0.3125	22.7647	23.0772			121	121	119	63.3	63.3	62.4	270.63	0	323.31	36.1698	1995	0.454287	0.691063	-0.338411	-0.392874
A0A5G2QYC4;A5GFU5;A5GFU7;A5GFU0;A5GFT9;P29797;I3LK93;I3LRX8	A0A5G2QYC4;A5GFU5;A5GFU7;A5GFU0;A5GFT9;P29797	Guanine nucleotide-binding protein G(s) subunit alpha (Adenylate cyclase-stimulating G alpha protein)	GNAS	0.311731	20.7171	21.0288			10	9	9	28.9	26.1	26.1	45.2	0	26.501	29.8178	61	0.327725	0.696013	-0.492508	-0.0766903
P59083	P59083	14 kDa phosphohistidine phosphatase (EC 3.9.1.3) (Phosphohistidine phosphatase 1) (PHPT1) (Protein histidine phosphatase) (PHP)	PHPT1 PHP14	0.311515	20.6638	20.9753			5	5	5	55.6	55.6	55.6	13.931	0	18.232	29.1205	56	0.520169	0.66842	-3.6045	-0.535881
A0A286ZYQ6;F1SPH1	A0A286ZYQ6;F1SPH1	Uncharacterized protein	PA2G4	0.310402	21.398	21.7084			16	16	9	45.7	45.7	22.3	41.264	0	48.78	29.8288	93	0.592616	0.578504	-3.98802	-0.681561
I3LFQ5;A0A286ZZL7	I3LFQ5;A0A286ZZL7	ATP-dependent 6-phosphofructokinase (ATP-PFK) (Phosphofructokinase) (EC 2.7.1.11) (Phosphohexokinase)	PFKL	0.310047	21.5887	21.8988			22	19	6	39.5	35.8	10.7	80.26	0	176.79	32.446	321	0.0520031	1	6.23846	1.29115
A0A480V5W1;A0A480V1M7;F1S182;I3L6Y6;A0A287AZ79;A0A5G2R7L4;A0A5G2R0D2	A0A480V5W1;A0A480V1M7;F1S182;I3L6Y6;A0A287AZ79;A0A5G2R7L4;A0A5G2R0D2	AP complex subunit beta	AP2B1	0.308755	21.7279	22.0366			19	19	10	21.9	21.9	12.3	104.54	0	143.25	31.9702	191	0.325255	0.694895	-0.369418	-0.0697763
F1SUF2;A0A5G2R9N0;A0A287A1G6;A0A5G2R0B1;K7GQ26;A0A287BSB9;A0A286ZZM3;K7GMC0;K7GS73;A0A287AE54	F1SUF2;A0A5G2R9N0;A0A287A1G6;A0A5G2R0B1	Hexokinase (EC 2.7.1.1)	HK1	0.303897	24.007	24.3109			48	48	39	54.1	54.1	44.7	102.5	0	323.31	34.9606	795	0.509317	0.679489	-0.409618	-0.513089
P49666;A0A287AF12	P49666;A0A287AF12	60S ribosomal protein L21	RPL21	0.302216	23.1505	23.4527			6	6	6	37.5	37.5	37.5	18.565	0	47.802	30.7823	105	0.884782	0.367806	-0.348047	-1.19204
K9IVW4;A0A286ZSZ3	K9IVW4;A0A286ZSZ3	Myotrophin	MTPN	0.302079	22.0999	22.402			3	3	3	33.9	33.9	33.9	12.895	0	119.9	30.3333	58	0.525743	0.653933	-0.404681	-0.54748
P00346;A0A5G2RGL7;I3LP41	P00346;A0A5G2RGL7;I3LP41	Malate dehydrogenase, mitochondrial (EC 1.1.1.37)	MDH2	0.301239	25.9621	26.2633			22	22	22	68	68	68	35.484	0	323.31	35.6297	638	0.47617	0.69226	-0.29662	-0.441665
A0A5G2QKS9;I3LUP6;F1RRY2	A0A5G2QKS9;I3LUP6;F1RRY2	Nucleoplasmin domain-containing protein	NPM1	0.301162	23.8047	24.1059			15	15	15	69.9	69.9	69.9	29.579	0	323.31	32.5883	273	0.536941	0.633949	-0.26752	-0.570572
A0A5G2QKC9;F1SUE3;A0A5G2QTT3;A0A5G2QMG2;A0A5G2QU23	A0A5G2QKC9;F1SUE3;A0A5G2QTT3;A0A5G2QMG2;A0A5G2QU23	Inorganic diphosphatase (EC 3.6.1.1)	PPA1	0.298627	23.8407	24.1393			18	18	18	72	72	72	32.79	0	153.35	32.9489	365	0.520541	0.669453	-0.382156	-0.536656
I3L5Z2;P20303	I3L5Z2;P20303	Solute carrier family 2, facilitated glucose transporter member 1 (Glucose transporter type 1, erythrocyte/brain) (GLUT-1)	SLC2A1 GLUT1	0.297671	24.2929	24.5906			8	8	2	14.8	14.8	5	52.706	0	92.357	33.2535	124	0.439305	0.68505	-0.275979	-0.358642
A0A287B4V2	A0A287B4V2	Retinal outer segment membrane protein 1	ROM1	0.29748	22.5576	22.8551			9	9	9	31.9	31.9	31.9	37.312	0	50.213	31.1992	146	0.327548	0.695283	-0.417347	-0.0761936
K9IVV5;F1SAP4	K9IVV5;F1SAP4	T1-TrpRS (EC 6.1.1.2) (T2-TrpRS) (Tryptophan--tRNA ligase, cytoplasmic) (Tryptophanyl-tRNA synthetase)	WARS1 WARS	0.296739	21.7437	22.0405			8	8	8	25.6	25.6	25.6	53.69	0	53.723	28.5878	74	0.309631	0.740144	-0.130245	-0.0252018
A0A286ZT13;A0A287AMK0;P08835;F1RUN2;A0A287BAY9;A0A287AFS2	A0A286ZT13;A0A287AMK0;P08835;F1RUN2;A0A287BAY9;A0A287AFS2	Albumin	ALB	0.291081	24.162	24.4531			45	33	32	67.6	54.1	51.9	68.17	0	315.24	33.6868	631	0.386548	0.684144	-0.15081	-0.23194
A0A5G2QYF7;A0A286ZXZ1;A0A5G2RAQ4;A0A5G2QRI6;A0A286ZNW1;A0A5G2RDH1	A0A5G2QYF7;A0A286ZXZ1;A0A5G2RAQ4;A0A5G2QRI6;A0A286ZNW1;A0A5G2RDH1	EMAP like 2	EML2	0.290797	20.6987	20.9895			13	13	13	24.4	24.4	24.4	73.277	0	24.399	29.8746	103	0.170927	0.976704	2.71139	0.466698
A0A287B386;I3LT81;A0A287AZ41	A0A287B386;I3LT81	60S ribosomal protein L17	RPL17	0.287585	23.2119	23.4994			7	7	7	46.8	46.8	46.8	21.595	0	73.501	30.6459	128	0.60945	0.572921	-0.252515	-0.713987
A0A5G2RKG3;A0A5G2RE97;A0A5G2QFK3;I3LFC7	A0A5G2RKG3;A0A5G2RE97;A0A5G2QFK3;I3LFC7	Glycoprotein M6A	GPM6A	0.284248	23.2765	23.5608			6	6	6	15.1	15.1	15.1	27.132	0	323.31	32.0889	125	0.631919	0.5652	-0.510011	-0.756534
A0A287BB66	A0A287BB66	Recoverin	RCVRN	0.283688	25.8669	26.1506			20	20	20	67.8	67.8	67.8	23.299	0	323.31	34.4538	329	0.655786	0.558793	-0.482618	-0.800871
F1SAK7;A0A5G2QK91;A0A287A725	F1SAK7;A0A5G2QK91;A0A287A725	ATP synthase subunit	ATP5MG	0.283171	21.6188	21.902			7	7	7	58.3	58.3	58.3	11.317	0	39.151	30.5181	91	0.16405	0.96878	3.02298	0.498106
Q52NJ4;A0A5G2Q9N3;A0A286ZN47;A0A5S6IBF3;A0A5G2R9H9;A0A287A3K9	Q52NJ4;A0A5G2Q9N3;A0A286ZN47;A0A5S6IBF3;A0A5G2R9H9;A0A287A3K9	ADP-ribosylation factor-like protein 3	ARL3	0.280843	22.2262	22.5071			9	9	9	58.2	58.2	58.2	20.483	0	31.045	30.0549	60	0.853828	0.403613	-0.770813	-1.14208
F1RKQ4;A0A286ZSK9;A0A287AE46;A0A2C9F397	F1RKQ4;A0A286ZSK9;A0A287AE46;A0A2C9F397	Triokinase/FMN cyclase (Bifunctional ATP-dependent dihydroxyacetone kinase/FAD-AMP lyase (cyclizing)) [Includes: ATP-dependent dihydroxyacetone kinase (DHA kinase) (EC 2.7.1.28) (EC 2.7.1.29) (Glycerone kinase) (Triokinase) (Triose kinase)	TKFC DAK	0.278634	20.4202	20.6988			11	11	11	28.7	28.7	28.7	59.234	0	24.011	29.3069	73	0.157957	0.97187	3.0093	0.526807
F1ST41	F1ST41	Sodium/potassium-transporting ATPase subunit beta	ATP1B2	0.277605	24.1543	24.4319			11	11	11	28.7	28.7	28.7	33.255	0	174.82	32.8178	155	0.403673	0.684125	-0.211933	-0.274203
A0A287AUM7	A0A287AUM7	Phosphodiesterase (EC 3.1.4.-)	PDE6B	0.27673	21.4993	21.776			33	33	22	39.8	39.8	29.4	98.567	0	323.31	32.353	298	0.911142	0.339856	-1.24518	-1.23403
I3LP11;A0A287AWZ0;F1RZV6;A0A287AXX5;A0A286ZYJ3;F1RRV9	I3LP11;A0A287AWZ0	KH RNA binding domain containing, signal transduction associated 1	KHDRBS1	0.27572	21.8755	22.1512			9	9	9	21.4	21.4	21.4	48.197	0	102.06	30.8304	106	0.826389	0.427974	-4.04743	-1.09715
A0A287BNT6;A0A286ZI77;A0A287AWX6;A0A286ZVQ2;F1RQM6	A0A287BNT6;A0A286ZI77;A0A287AWX6;A0A286ZVQ2;F1RQM6	Synaptosome associated protein 91	SNAP91	0.275105	22.0199	22.295			11	11	9	17.7	17.7	15.1	78.561	0	21.365	30.5199	85	0.168707	0.97596	2.9424	0.476727
A0A5G2QST4	A0A5G2QST4	Farnesyl diphosphate synthase	FDPS	0.273621	22.106	22.3796			7	7	2	17.1	17.1	3.7	43.843	0	17.313	29.7363	65	0.333651	0.693384	-0.498614	-0.093131
B3VFB6;A0A5G2R0J0;A0A287AN79	B3VFB6;A0A5G2R0J0;A0A287AN79	Calbindin	CALB1	0.273228	22.2791	22.5523			10	9	9	45.6	41.4	41.4	29.974	0	15.09	30.7818	71	0.783866	0.468049	-3.93323	-1.02621
P10668;A0A286ZVE7;K7GK75;A0A287BRC5	P10668;A0A286ZVE7;K7GK75	Cofilin-1 (Cofilin, non-muscle isoform)	CFL1	0.270591	25.6555	25.926			18	18	16	88	88	77.1	18.518	0	211.18	33.9722	352	0.751138	0.490238	-0.567725	-0.970415
F2Z5G5;A0A287AI87;A0A287A059	F2Z5G5;A0A287AI87;A0A287A059	Actin related protein 1A	ACTR1A	0.267873	21.6657	21.9335			10	6	6	46.4	29.5	29.5	39.371	0	89.141	31.4739	142	0.117833	1	2.79956	0.741826
A0A5G2R9D6;A0A5G2R4K5;F1RQP0	A0A5G2R9D6;A0A5G2R4K5;F1RQP0	Peroxiredoxin-5 (EC 1.11.1.24)	PRDX5	0.266204	23.6948	23.961			12	12	12	76.4	76.4	76.4	16.725	0	73.346	32.1091	209	0.506646	0.680687	-0.318896	-0.507438
A0A5G2RAC9;A0A5G2R1V1;A0A286ZYM6;A0A5G2R4S0	A0A5G2RAC9;A0A5G2R1V1;A0A286ZYM6;A0A5G2R4S0	ATP synthase F(0) complex subunit B1, mitochondrial (ATP synthase peripheral stalk-membrane subunit b) (ATP synthase subunit b)	ATP5PB	0.264864	23.4461	23.7109			10	10	10	32.8	32.8	32.8	27.128	0	210.47	32.5816	151	0.48162	0.694132	-0.385598	-0.453608
F6Q3G2;A0A5G2R1C9;A0A286ZUZ4	F6Q3G2;A0A5G2R1C9;A0A286ZUZ4	Beta-synuclein	SNCB	0.263054	24.552	24.8151			9	8	5	40.4	34.4	23.5	19.031	0	54.506	32.7033	152	0.401891	0.683049	-0.257687	-0.26986
A0A287BA37;A0A287A467;A0A5G2RDV3;A0A5G2QRA2;A0A287BI18;A0A287B5Z0;A0A286ZJR0;A0A287B2U6;A0A287AHK8	A0A287BA37;A0A287A467	Synaptosome associated protein 23	SNAP23	0.261446	22.9749	23.2364			15	15	3	68	68	17	23.315	0	216	32.2464	192	0.419465	0.680864	-0.248739	-0.31218
P50578;A0A287A3Y9;A0A5S6GLX4;A0A287BMP7	P50578;A0A287A3Y9;A0A5S6GLX4;A0A287BMP7	Aldo-keto reductase family 1 member A1 (EC 1.1.1.2) (EC 1.1.1.33) (EC 1.1.1.372) (EC 1.1.1.54) (Alcohol dehydrogenase [NADP(+)]) (Aldehyde reductase) (Glucuronate reductase) (EC 1.1.1.19) (Glucuronolactone reductase) (EC 1.1.1.20)	AKR1A1 ALR ALR1	0.260933	22.4941	22.755			11	11	11	39.1	39.1	39.1	36.582	0	22.644	30.5529	67	0.592843	0.579286	-0.513889	-0.682001
A0A5G2QQW2;F1RLB5;F1RLB6;A0A5G2QNT7	A0A5G2QQW2;F1RLB5;F1RLB6;A0A5G2QNT7	NSF attachment protein alpha	NAPA	0.256822	21.0166	21.2734			17	17	14	74.9	74.9	63.4	33.291	0	226.67	31.4742	218	0.121176	1	2.73778	0.721809
P00336;F1SR05;A0A287AQS1;A0A5G2QHL7;A0A5G2QUB8;A0A5G2QSJ4;A0A5G2QLD7;Q9TSX5;F1SFX0	P00336;F1SR05;A0A287AQS1;A0A5G2QHL7	L-lactate dehydrogenase C chain (LDH-C) (EC 1.1.1.27) (LDH testis subunit) (LDH-X)	LDHC	0.256599	26.3953	26.6519			16	15	15	48.5	44.9	44.9	36.612	0	323.31	35.5111	528	0.50739	0.680155	-0.386005	-0.509014
I3LJW4;A0A287BQT2	I3LJW4;A0A287BQT2	Citrate hydro-lyase (EC 4.2.1.3) (Cytoplasmic aconitate hydratase) (Iron-responsive element-binding protein 1)	ACO1	0.255408	20.0345	20.2899			12	12	12	21.6	21.6	21.6	97.027	0	14.265	28.35	53	0.17781	0.979931	2.81316	0.436237
A0A287BCD1;A0A481CK36;A0A287AW94	A0A287BCD1;A0A481CK36	RPN13_C domain-containing protein	ADRM1	0.251751	19.8306	20.0823			6	6	6	14.4	14.4	14.4	43.692	0	141.71	28.7715	73	0.161489	0.969372	2.79595	0.510067
F1RMZ8;F1SLE5	F1RMZ8	Vacuolar proton pump subunit B (V-ATPase subunit B) (Vacuolar proton pump subunit B)	ATP6V1B1	0.251344	23.0855	23.3369			27	27	27	70.3	70.3	70.3	56.286	0	169.53	33.31	437	0.364356	0.692261	-0.144456	-0.17533
A0A287AGU7;A0A287AHL4;A0A287AZ37	A0A287AGU7;A0A287AHL4;A0A287AZ37	Tubulin beta chain	LOC100624785	0.251025	27.1544	27.4054			30	11	2	70.1	29.7	3.6	49.953	0	209.66	35.6542	530	0.399255	0.682761	-0.17083	-0.263411
F1RHM8	F1RHM8	RAN binding protein 1	RANBP1	0.250935	22.618	22.869			6	6	2	38.8	38.8	13.6	23.817	0	87.147	30.08	89	0.835344	0.418761	-4.22014	-1.11188
A0A287BC33;F1S1D6;F1S0R1;A0A287BB51;A0A5G2Q7E4;A0A287ABM6;A0A5G2QNA8;A0A287A172	A0A287BC33;F1S1D6;F1S0R1;A0A287BB51;A0A5G2Q7E4;A0A287ABM6;A0A5G2QNA8;A0A287A172	V-type proton ATPase subunit a	ATP6V0A1	0.249409	21.4907	21.7401			18	18	18	23.2	23.2	23.2	95.594	0	96.721	31.4567	240	0.0941207	1	3.35579	0.899189
A5A761;A0A287A4Y6;A0A287A7C0;A0A5G2QW82	A5A761;A0A287A4Y6;A0A287A7C0;A0A5G2QW82	Sideroflexin-1	SFXN1	0.245431	21.2034	21.4488			9	9	9	32.9	32.9	32.9	35.624	0	89.113	30.2432	88	0.579262	0.587791	-3.82227	-0.655484
A0A287B9D6;F1RR02;A0A287BHN3;A0A287A1W4;A0A287AFQ9;REV__A0A287BPY8	A0A287B9D6;F1RR02;A0A287BHN3;A0A287A1W4;A0A287AFQ9	Glial fibrillary acidic protein	GFAP	0.245358	25.9045	26.1499			41	40	40	69.7	68.1	68.1	52.04	0	323.31	36.7203	939	0.556468	0.607418	-0.423933	-0.610197
A0A287AIQ8;A0A5G2Q6M4	A0A287AIQ8	Uncharacterized protein	ATP6V1E1	0.24142	21.9656	22.207			13	13	7	56.2	56.2	38.8	25.896	0	70.798	31.2699	147	0.334126	0.694532	-0.0799367	-0.0944393
F1STC5;A0A287A4Y3;A0A286ZK41;A0A287AE24;A0A286ZYQ7;A0A286ZQQ8;A0A5G2QWT2;A0A286ZRV9;I3L6U3;A0A287B5G0;A0A287ARL5;A0A287BDV3;F1STC2;A0A287AU93;I3LBK0	F1STC5;A0A287A4Y3;A0A286ZK41;A0A287AE24	Ig-like domain-containing protein		0.240565	24.9594	25.1999			5	5	5	34.1	34.1	34.1	23.485	0	46.542	31.7076	51	0.301463	0.794586	-0.00978247	-0.00127997
F1SLA0;K7GLT8;A0A287BET3;A0A287ANH8	F1SLA0;K7GLT8;A0A287BET3	H(+)-transporting two-sector ATPase (EC 7.1.2.2)	ATP5F1B	0.240423	26.2907	26.5312			26	26	26	72.7	72.7	72.7	48.643	0	323.31	36.069	911	0.485604	0.692654	-0.304672	-0.462285
A0A287AQM9;I3LLY4;A0A286ZIQ2;A0A287B9D7	A0A287AQM9;I3LLY4;A0A286ZIQ2;A0A287B9D7	N-ribosyldihydronicotinamide:quinone reductase 2	NQO2	0.236805	21.5437	21.7805			11	11	11	44.7	44.7	44.7	25.863	0	32.07	30.2497	86	0.775659	0.475436	-3.74323	-1.01232
A0A287B7L9	A0A287B7L9	Multifunctional fusion protein [Includes: Poly [ADP-ribose] polymerase (PARP) (EC 2.4.2.-)	PKM	0.236211	25.281	25.5172			49	5	5	38.2	4.6	4.6	121.5	0	89.12	33.5623	183	0.4903	0.691858	-0.375	-0.47246
A0A5G2QPJ4;F1SJV2;A0A287AJZ2;A0A287AZ24;A0A287AS83;A0A5G2RF44;A0A5G2QER2	A0A5G2QPJ4;F1SJV2;A0A287AJZ2;A0A287AZ24;A0A287AS83;A0A5G2RF44;A0A5G2QER2	Cell adhesion molecule 1	CADM1	0.235556	23.0616	23.2972			15	15	15	48	48	48	46.398	0	193.53	31.6944	225	0.609325	0.571593	-0.469075	-0.713748
A0A287A269	A0A287A269	Peripherin 2	PRPH2	0.235447	22.6479	22.8833			12	12	12	34.1	34.1	34.1	39.076	0	59.06	31.3537	131	0.115734	1	3.00393	0.754632
F1RPS8;A0A287AGU2;P80021;A0A287BBS4;A0A5G2QY15;F1RPT1;A0A5G2R5C5;A0A287A874;A0A287BRD5	F1RPS8;A0A287AGU2;P80021;A0A287BBS4;A0A5G2QY15;F1RPT1;A0A5G2R5C5;A0A287A874;A0A287BRD5	ATP synthase subunit alpha, mitochondrial (ATP synthase F1 subunit alpha) (ATP synthase subunit alpha heart isoform, mitochondrial) (ATP synthase subunit alpha liver isoform, mitochondrial)	ATP5F1A ATP5A1 ATP5A2	0.234751	26.4447	26.6794			37	37	37	60.5	60.5	60.5	58.254	0	323.31	36.3647	821	0.406474	0.685742	-0.183681	-0.281006
A0A287BSA8;F1RYZ5;P53027;F1RYY3	A0A287BSA8;F1RYZ5;P53027;F1RYY3	60S ribosomal protein L10a (Fragment)	RPL10A	0.234679	23.0439	23.2785			7	7	7	34.7	34.7	34.7	24.985	0	178.94	31.1328	166	0.60428	0.571411	-0.261967	-0.704079
I3LDH3;A0A5G2R0N8	I3LDH3	Poly [ADP-ribose] polymerase (PARP) (EC 2.4.2.-)	PARP1	0.234005	21.904	22.138			15	15	15	21.5	21.5	21.5	113.21	0	32.721	30.432	111	0.0984714	1	3.23779	0.868001
A0A286ZRK0;A0A5G2R1G6;A0A286ZPG2;A0A287BPY7	A0A286ZRK0;A0A5G2R1G6;A0A286ZPG2;A0A287BPY7	Uncharacterized protein	TMPO	0.228065	22.4707	22.6988			13	13	4	47.6	47.6	12.4	42.654	0	164.21	31.7557	208	0.580419	0.587	-0.331106	-0.657756
A0A287B574;A0A5G2R4W7;F1SNZ6;O19069;A0A480U8Y2;A0A287BA50;A0A5G2QKE5;F1SNZ7	A0A287B574;A0A5G2R4W7;F1SNZ6;O19069;A0A480U8Y2;A0A287BA50;A0A5G2QKE5;F1SNZ7	Succinate--CoA ligase [ADP/GDP-forming] subunit alpha, mitochondrial (EC 6.2.1.4) (EC 6.2.1.5) (Succinyl-CoA synthetase subunit alpha) (SCS-alpha)	SUCLG1	0.227172	22.7774	23.0045			10	10	10	31.6	31.6	31.6	33.941	0	65.165	31.4315	145	0.455096	0.691755	-0.295728	-0.394703
P00339;A0A287AFC1;A0A287B2H7;A0A5S6GD60;A0A286ZNX3;A0A286ZXT7	P00339;A0A287AFC1;A0A287B2H7;A0A5S6GD60;A0A286ZNX3;A0A286ZXT7	L-lactate dehydrogenase A chain (LDH-A) (EC 1.1.1.27) (LDH muscle subunit) (LDH-M)	LDHA	0.226764	26.5106	26.7374			23	23	22	65.4	65.4	61.7	36.618	0	138.23	34.4548	394	0.445125	0.686669	-0.281922	-0.372023
A0A287BRP2;I3LA61;F1SB91	A0A287BRP2;I3LA61	G protein subunit alpha transducin 3	GNAT3	0.226536	25.8396	26.0661			19	19	14	61.1	61.1	47.7	39.979	0	323.31	35.292	521	0.537259	0.634664	-0.467053	-0.571224
F1SGP8	F1SGP8	Reticulocalbin-1	RCN1	0.225289	22.5711	22.7964			16	16	16	43.8	43.8	43.8	46.601	0	176.68	31.2529	202	1.00668	0.281545	-1.00169	-1.38238
A0A286ZUV8;A0A286ZJP7;A0A287B356;A0A286ZK63;A0A286ZPS5;A0A287B4A3	A0A286ZUV8;A0A286ZJP7;A0A287B356;A0A286ZK63;A0A286ZPS5;A0A287B4A3	Eukaryotic translation initiation factor 5A (eIF-5A)	EIF5A2	0.224647	24.9869	25.2115			13	13	13	72.7	72.7	72.7	16.832	0	62.079	33.0503	355	0.638223	0.564885	-0.227503	-0.768328
A0A287B5Q4;F1SQK1;A0A5G2R927;A0A286ZT48;A0A5G2QA41;A0A287AIT2	A0A287B5Q4;F1SQK1;A0A5G2R927;A0A286ZT48;A0A5G2QA41	Reticulon	RTN4	0.224079	24.6769	24.901			55	55	51	69.2	69.2	65.4	130.14	0	323.31	34.477	980	0.536132	0.633757	-0.417734	-0.568912
I3LB80;A0A5G2RCQ0;A0A5G2R2T5	I3LB80;A0A5G2RCQ0	Solute carrier family 3 member 2	SLC3A2	0.221547	21.3768	21.5984			14	14	14	33.1	33.1	33.1	60.943	0	43.29	30.3264	105	0.337956	0.690538	-0.53962	-0.104951
F1S2F6;Q9MZ15;A0A287B452	F1S2F6;Q9MZ15;A0A287B452	Voltage-dependent anion-selective channel protein 2 (VDAC-2)	VDAC2	0.2215	24.668	24.8895			14	14	14	62.9	62.9	62.9	31.604	0	284.6	33.7637	285	0.452508	0.691363	-0.293606	-0.388848
A0A5G2QF82;A0A5G2QUI7;F2Z5Q2;A0A287A286	A0A5G2QF82;A0A5G2QUI7;F2Z5Q2;A0A287A286	TRASH domain-containing protein	RPL24	0.219432	24.1683	24.3877			9	9	9	54.5	54.5	54.5	14.329	0	37.814	31.1014	121	0.761772	0.48197	-0.22955	-0.988666
P33198;A0A287BL23;A0A286ZYE6;F1SK00	P33198;A0A287BL23;A0A286ZYE6	Isocitrate dehydrogenase [NADP], mitochondrial (IDH) (EC 1.1.1.42) (ICD-M) (IDP) (NADP(+)-specific ICDH) (Oxalosuccinate decarboxylase) (Fragment)	IDH2	0.217092	21.235	21.4521			13	12	12	36.3	34.2	34.2	47.526	0	146.75	30.7251	139	0.163552	0.968773	2.98372	0.500421
A0A286ZW33;A0A287BDJ1;A0A5G2Q8A9;A0A5G2RDA8;F1SIK9;A0A286ZJ16	A0A286ZW33;A0A287BDJ1;A0A5G2Q8A9;A0A5G2RDA8;F1SIK9;A0A286ZJ16	Septin-7	SEPTIN7	0.216911	22.0908	22.3077			20	20	19	49	49	46.8	47.859	0	112.19	31.8558	186	0.435657	0.681336	-0.347193	-0.350198
A0A287B6Y1;F2Z554	A0A287B6Y1;F2Z554	60S ribosomal protein L30	RPL30	0.216792	23.2495	23.4663			4	4	4	51.3	51.3	51.3	12.784	0	122.79	31.0521	123	0.344516	0.690454	-0.0486746	-0.122772
A0A287A7Q3;A0A287AW90;I3LSK5	A0A287A7Q3;A0A287AW90;I3LSK5	G protein subunit beta 1	GNB1	0.216404	26.4905	26.7069			19	19	10	72.9	72.9	40.3	37.377	0	323.31	35.8235	724	0.500997	0.688162	-0.382206	-0.495426
F1S0V3;A0A5G2RBI3;A0A5G2QF50;A0A5G2R829;A0A5G2QT71	F1S0V3;A0A5G2RBI3;A0A5G2QF50;A0A5G2R829;A0A5G2QT71	Annexin	ANXA6	0.215557	21.314	21.5296			23	23	23	43.8	43.8	43.8	75.667	0	280.2	31.3703	249	0.386833	0.68518	-0.244508	-0.232653
A0A286ZZC3;F1S2X3;A0A5G2QRC2	A0A286ZZC3;F1S2X3	Ethylmalonyl-CoA decarboxylase 1	ECHDC1	0.213057	20.5234	20.7364			10	10	10	47.3	47.3	47.3	32.915	0	16.179	28.8779	60	0.180303	0.979289	2.83913	0.425428
F2Z5N5	F2Z5N5	60S ribosomal protein L26-like 1 isoform X1	RPL26L1	0.209621	23.7518	23.9614			7	7	2	39.3	39.3	11.7	17.256	0	9.4098	30.5549	53	0.636176	0.56533	-0.221815	-0.764504
I3LK24;F1RH60	I3LK24;F1RH60	AP-2 complex subunit alpha	AP2A1	0.20527	20.9501	21.1553			27	27	22	36.4	36.4	29.9	103.91	0	108.58	31.3751	204	0.122221	1	2.64241	0.715642
B3F0B7;F1RHI8	B3F0B7	Cellular retinoic acid-binding protein 1 (Cellular retinoic acid-binding protein I)	CRABP1	0.203315	24.1765	24.3798			13	13	13	84.7	84.7	84.7	15.565	0	205.78	33.406	260	0.610913	0.574358	-0.648244	-0.716783
I3LCA2	I3LCA2	CCT-theta (T-complex protein 1 subunit theta)	CCT8	0.201538	22.8717	23.0732			42	42	42	77.2	77.2	77.2	59.975	0	323.31	34.4171	565	0.514443	0.677621	-0.37964	-0.52389
I3LC73	I3LC73	Beta-ketoacyl-[acyl-carrier-protein] synthase I (EC 2.3.1.41)	FASN	0.20035	20.0692	20.2696			33	33	33	37.2	37.2	37.2	153.67	0	186.52	31.5255	253	0.184984	0.981988	2.69664	0.405441
F1SLU8	F1SLU8	G protein subunit beta 3 (Guanine nucleotide-binding protein G(I)/G(S)/G(T) subunit beta-3 isoform 1)	GNB3	0.200087	23.3957	23.5958			18	16	16	86.8	81.8	81.8	37.23	0	175.7	32.4639	245	0.388351	0.686375	-0.209734	-0.236444
O18766	O18766	Rhodopsin	RHO RHO1	0.199981	25.9198	26.1198			9	9	9	23.3	23.3	23.3	39.026	0	323.31	34.8028	358	0.604864	0.572404	-0.592694	-0.7052
F1SK35;A0A287BNP8;A0A287BQJ6;A0A287ABG0	F1SK35;A0A287BNP8;A0A287BQJ6;A0A287ABG0	Retinaldehyde binding protein 1	RLBP1	0.198697	26.0966	26.2953			18	18	18	70.7	70.7	70.7	36.568	0	323.31	34.6464	401	0.513575	0.675982	-0.425323	-0.522065
A0A287A8T0	A0A287A8T0	Ribosomal protein L7	RPL7	0.197245	23.3198	23.5171			9	9	9	33.7	33.7	33.7	29.251	0	17.728	30.662	91	0.789583	0.464174	-4.06172	-1.03584
I3LGD4;A0A5G2R4Y7;A0A5K1U8P1	I3LGD4;A0A5G2R4Y7;A0A5K1U8P1	Clathrin heavy chain	CLTC	0.196491	23.7146	23.911			76	76	76	47.5	47.5	47.5	188.61	0	323.31	35.258	1437	0.388391	0.687559	-0.18538	-0.236544
F1RLZ7;A0A480J9D5;A0A287BLX5;F1S1E7	F1RLZ7;A0A480J9D5	Dihydropyrimidinase like 3	DPYSL3	0.196348	25.1872	25.3836			33	33	9	62.5	62.5	14.1	73.707	0	323.31	33.9015	560	0.51163	0.676252	-0.375076	-0.517971
F1RKG8	F1RKG8	Uncharacterized protein	PEBP1	0.194323	26.2074	26.4018			17	17	17	83.4	83.4	83.4	20.971	0	245.46	35.1456	397	0.557868	0.606647	-0.431728	-0.613008
P13618;A0A287ACM8;A0A287B441	P13618;A0A287ACM8;A0A287B441	ATP synthase-coupling factor 6, mitochondrial (ATPase subunit F6) (ATP synthase peripheral stalk subunit F6)	ATP5PF ATP5J	0.192949	23.2421	23.4351			8	8	8	75	75	75	8.9299	0	58.789	31.7035	147	0.633298	0.566641	-0.431877	-0.759118
D0G7F6;A0A288CFT0;Q29371;A0A286ZRV2	D0G7F6;A0A288CFT0;Q29371;A0A286ZRV2	Triosephosphate isomerase (TIM) (EC 5.3.1.1) (Methylglyoxal synthase) (EC 4.2.3.3) (Triose-phosphate isomerase)	TPI1	0.190031	26.2886	26.4786			20	20	20	87.1	87.1	87.1	26.667	0	323.31	35.6129	726	0.569852	0.595176	-0.442004	-0.636909
B6VNT8;A0A5G2QKZ4;A0A287AXB6;F1SLG5;C7AI81;A0A480K2S5;A0A5G2R0X5;A0A287AVS8;A0A287A6R7;A0A286ZWJ1;A0A287BGY0;F6Q364;A0A5G2QZ37;A0A5S6G831;A0A5G2QX85;P68137;A0A5G2QIZ5;A0A5G2QY90;A0A287BF33;A0A287B0H6;A0A5S6IE01;A0A5G2QID5	B6VNT8;A0A5G2QKZ4;A0A287AXB6;F1SLG5;C7AI81;A0A480K2S5;A0A5G2R0X5;A0A287AVS8;A0A287A6R7;A0A286ZWJ1;A0A287BGY0;F6Q364;A0A5G2QZ37;A0A5S6G831;A0A5G2QX85;P68137;A0A5G2QIZ5;A0A5G2QY90;A0A287BF33;A0A287B0H6;A0A5S6IE01;A0A5G2QID5	Actin, alpha skeletal muscle (Alpha-actin-1) [Cleaved into: Actin, alpha skeletal muscle, intermediate form]	ACTA1 ACTA	0.189785	27.2612	27.451			20	20	7	63.4	63.4	36.3	42.019	0	131.51	36.8166	553	0.731508	0.503392	-0.530493	-0.936407
A0A5S6G079;P00571;A0A286ZQ79;A0A287AJJ9;F1S9R3;A0A5G2RN95	A0A5S6G079;P00571;A0A286ZQ79	Adenylate kinase isoenzyme 1 (AK 1) (EC 2.7.4.3) (EC 2.7.4.6) (ATP-AMP transphosphorylase 1) (ATP:AMP phosphotransferase) (Adenylate monophosphate kinase) (Myokinase)	AK1	0.186518	22.4414	22.6279			10	10	10	54.9	54.9	54.9	21.51	0	20.215	30.55	100	0.0490685	1	6.61275	1.32806
A0A287AAP0;A0A5G2R332;A0A287ACG3	A0A287AAP0;A0A5G2R332	FAA_hydrolase domain-containing protein	LOC100522130	0.186126	23.6907	23.8768			9	9	9	35.1	35.1	35.1	34.339	0	75.106	31.6764	168	0.102769	1	3.40671	0.838312
A0A5G2QW19	A0A5G2QW19	160 kDa neurofilament protein (Neurofilament 3) (Neurofilament medium polypeptide) (Neurofilament triplet M protein)	NEFM	0.175785	25.3028	25.4786			60	60	9	77.2	77.2	13.3	95.097	0	323.31	34.8392	775	0.44015	0.685528	-0.27156	-0.36059
A0A286ZWI1;F1RJ25;A0A287B8Z2	A0A286ZWI1;F1RJ25;A0A287B8Z2	Fructose-bisphosphate aldolase (EC 4.1.2.13)	ALDOC	0.174662	26.6594	26.8341			29	29	27	77.2	77.2	69.5	39.376	0	323.31	36.0856	961	0.471016	0.692121	-0.331972	-0.430299
F1RYK1	F1RYK1	Synaptotagmin 1	SYT1	0.173889	23.0522	23.226			22	22	13	58	58	42	43.186	0	259.16	33.3506	307	0.665356	0.556635	-0.486797	-0.818416
A0A286ZNH3;F1S0M2	A0A286ZNH3;F1S0M2	2-iminobutanoate/2-iminopropanoate deaminase (EC 3.5.99.10) (Translation inhibitor L-PSP ribonuclease)	RIDA	0.170724	22.8318	23.0025			4	4	4	45.3	45.3	45.3	14.369	0	18.211	29.7589	63	1.15317	0.213339	-7.84377	-1.60055
A0A287A2Y4;A0A5G2QY12;A0A287B0C3;A0A287B4I0;F1SMF9	A0A287A2Y4;A0A5G2QY12;A0A287B0C3;A0A287B4I0	ATP synthase subunit d, mitochondrial	ATP5PD	0.170678	23.1899	23.3606			16	16	16	82.6	82.6	82.6	18.515	0	154.24	33.0491	283	0.493066	0.691672	-0.302265	-0.478427
A7YX24;A0A5G2QRI2	A7YX24;A0A5G2QRI2	Gamma-synuclein	SNCG	0.169325	22.8202	22.9895			12	12	11	87.3	87.3	78.6	13.039	0	274.44	31.7983	179	0.429272	0.681032	-0.221694	-0.335312
F1S2Z8	F1S2Z8	Phosducin	PDC	0.165862	24.4283	24.5941			15	15	15	68.6	68.6	68.6	28.192	0	110.44	33.4198	463	0.496076	0.690186	-0.333101	-0.484897
A0A287B8Z9;A0A287BNG4;A0A287BNY2;F1SIG7;A0A286ZVA9	A0A287B8Z9;A0A287BNG4;A0A287BNY2;F1SIG7;A0A286ZVA9	Secernin 1	SCRN1	0.164426	23.0026	23.167			13	13	13	41.1	41.1	41.1	46.181	0	134.27	32.0586	239	0.46956	0.690506	-0.309724	-0.427074
F1RFI1	F1RFI1	Elongation factor Tu	TUFM	0.163173	22.7485	22.9116			27	27	27	56.4	56.4	56.4	61.398	0	208.45	33.5344	467	0.489332	0.691742	-0.355479	-0.470367
A0A287AE45;A0A287BNG8;A0A5G2R7I7;A0A286ZXM0	A0A287AE45;A0A287BNG8;A0A5G2R7I7;A0A286ZXM0	Uncharacterized protein	AHNAK2	0.162729	23.0981	23.2608			20	20	20	46.6	46.6	46.6	382.3	0	241.7	32.4691	245	0.514493	0.679117	-0.336156	-0.523995
Q29290	Q29290	Cystatin-B (Stefin-B)	CSTB CST6 STFB	0.160113	23.7475	23.9076			5	5	5	65.3	65.3	65.3	11.13	0	37.008	32.0943	120	0.543891	0.623534	-0.383277	-0.584767
A0A5G2R693;F1S6M7;A0A5G2RIM4;A0A5G2QVL6	A0A5G2R693;F1S6M7;A0A5G2RIM4	Tubulin beta chain		0.159659	24.4024	24.5621			22	11	8	49.9	29.8	23.6	56.821	0	198.1	33.7314	297	0.348035	0.689029	-0.117036	-0.132239
F1SCI2;A0A287BIS0	F1SCI2	Synaptic vesicle glycoprotein 2B	SV2B	0.15822	21.8882	22.0464			17	17	17	25.2	25.2	25.2	77.506	0	51.456	34.0514	234	0.114369	1	2.92576	0.763065
F1RND0	F1RND0	Protein unc-119 homolog A	UNC119	0.157464	21.9465	22.104			9	9	8	54.2	54.2	50.8	26.868	0	246.18	31.0363	163	0.466788	0.690352	-0.366039	-0.420916
F1SMZ6;A0A5G2R8I0;A0A287A1U5;A0A5G2QEY3	F1SMZ6;A0A5G2R8I0;A0A287A1U5	10 kDa heat shock protein, mitochondrial (Chaperonin 10)	HSPE1	0.15428	24.2562	24.4104			9	9	9	68.6	68.6	68.6	10.96	0	47.275	32.1429	105	0.509141	0.678721	-0.282367	-0.512718
A0A480WPU1;I3LK59;A0A287A8S8;A0A287B6S5	A0A480WPU1;I3LK59;A0A287A8S8;A0A287B6S5	2-phospho-D-glycerate hydro-lyase (EC 4.2.1.11)	ENO1	0.153617	28.5021	28.6557			40	40	31	78.6	78.6	64.7	47.287	0	323.31	37.7191	1876	0.647749	0.564244	-0.503528	-0.786035
F1RNZ1	F1RNZ1	Rieske domain-containing protein	UQCRFS1	0.15087	24.5085	24.6594			8	8	8	24.4	24.4	24.4	31.779	0	24.596	31.9186	115	0.0449664	1	7.46958	1.38315
K7GP28;A0A5G2QSR2	K7GP28;A0A5G2QSR2	Hydroxysteroid 17-beta dehydrogenase 10	HSD17B10	0.150647	21.4715	21.6221			9	9	9	54.6	54.6	54.6	30.787	0	85.704	30.1047	91	0.0792934	1	6.41286	1.0156
I3LDC7;A0A287A8M1;A0A287B465	I3LDC7;A0A287A8M1;A0A287B465	Isocitrate dehydrogenase [NADP] (EC 1.1.1.42)	IDH1	0.150623	21.7668	21.9175			14	14	13	33.5	33.5	31.5	52.188	0	85.214	30.7176	137	0.102213	1	3.17539	0.842097
A0A287BFF4;F1SN47;A0A5G2QCD6	A0A287BFF4;F1SN47	Glutaminase (EC 3.5.1.2)	GLS	0.148483	21.4796	21.6281			17	17	17	36.8	36.8	36.8	73.539	0	59.882	30.9824	140	0.104252	1	3.08963	0.828309
F1SFV3	F1SFV3	Protein S100-A14 isoform X1 (S100 calcium binding protein A14)	S100A14	0.147184	23.0319	23.179			7	7	7	77.9	77.9	77.9	11.444	0	323.31	30.7235	78	0.402691	0.683604	-0.18046	-0.271811
I3LCN1;A0A287AVF3;A0A287ANH6	I3LCN1;A0A287AVF3;A0A287ANH6	2-phospho-D-glycerate hydro-lyase (EC 4.2.1.11)	ENO2	0.145147	25.556	25.7012			20	16	15	68.9	55.8	53.9	47.196	0	323.31	33.9495	512	0.571505	0.596909	-0.396191	-0.640184
A0A5G2QR34;F1RIF8;P14332	A0A5G2QR34;F1RIF8	6-phosphogluconate dehydrogenase, decarboxylating (EC 1.1.1.44) (Fragment)	PGD	0.143292	21.6368	21.7801			10	10	10	28	28	28	53.07	0	28.893	30.1255	102	0.0480148	1	6.43644	1.34181
A0A286ZU91;A0A5G2R4Q7	A0A286ZU91;A0A5G2R4Q7	Vacuolar protein sorting-associated protein 35	VPS35	0.141885	21.0649	21.2068			12	12	4	16.1	16.1	3.4	80.151	0	19.986	29.9445	81	0.32841	0.696694	-0.518463	-0.0785994
F1RPC8;A0A5G2R560	F1RPC8;A0A5G2R560	Ketimine reductase mu-crystallin (EC 1.5.1.25) (NADP-regulated thyroid-hormone-binding protein)	CRYM	0.141761	23.8645	24.0063			10	10	10	54.5	54.5	54.5	33.508	0	146.19	32.6627	288	0.49641	0.690943	-0.32911	-0.485614
F1SEP7;A0A287BPI6;A0A5G2QX04	F1SEP7;A0A287BPI6;A0A5G2QX04	Retinal G protein coupled receptor	RGR	0.13757	24.6137	24.7513			6	6	6	19.4	19.4	19.4	34.148	0	10.151	33.4838	142	0.492829	0.690633	-0.428167	-0.477917
A0A5G2RGK0	A0A5G2RGK0	Purine rich element binding protein A	PURA	0.136586	22.7782	22.9148			14	14	14	37.1	37.1	37.1	50.574	0	114.54	32.3507	205	0.361158	0.692056	-0.132926	-0.166989
M3VJZ7;A0A287A8S0	M3VJZ7;A0A287A8S0	LIM and SH3 domain protein 1	LASP1	0.134158	21.8424	21.9766			9	9	9	39.6	39.6	39.6	29.688	0	57.434	30.3689	99	0.111961	1	2.9457	0.778146
F1SJ32	F1SJ32	Complexin 3	CPLX3	0.128992	21.6967	21.8256			6	6	6	46.8	46.8	46.8	17.616	0	323.31	30.304	104	0.331733	0.693799	-0.465104	-0.0878301
A0A287ALL0;F2Z5V4	A0A287ALL0;F2Z5V4	Platelet activating factor acetylhydrolase 1b catalytic subunit 2	PAFAH1B2	0.124969	21.7444	21.8694			6	6	6	30.1	30.1	30.1	25.569	0	62.653	30.1663	87	0.339173	0.690908	-0.565334	-0.108276
F2Z536;A0A5G2R8I6	F2Z536;A0A5G2R8I6	Dynein light chain	DYNLL2	0.123725	23.4784	23.6021			4	4	3	51.7	51.7	39.3	10.35	0	323.31	32.135	132	0.102489	1	3.38704	0.840216
M3UZ63;A0A5G2QP14	M3UZ63;A0A5G2QP14	Myeloid derived growth factor	MYDGF	0.122749	22.3727	22.4955			5	5	5	36.2	36.2	36.2	18.911	0	49.817	30.0977	75	0.875315	0.380481	-0.677	-1.17684
F1SPZ5;F1SPZ4;A0A287A4L1;P23220;A0A287BTK2;A0A5G2R8B2;A0A286ZTB3	F1SPZ5;F1SPZ4;A0A287A4L1;P23220;A0A287BTK2;A0A5G2R8B2;A0A286ZTB3	Plasma membrane calcium-transporting ATPase 1 (EC 7.2.2.10) (Plasma membrane calcium ATPase isoform 1) (PMCA1) (Plasma membrane calcium pump isoform 1)	ATP2B1	0.1226	22.1373	22.2599			33	33	18	35.1	35.1	21.8	133.79	0	323.31	32.6592	414	0.4088	0.684688	-0.30256	-0.286635
A0A5G2Q847;F1SNE5	A0A5G2Q847;F1SNE5	SH3 domain containing GRB2 like 2, endophilin A1	SH3GL2	0.120586	22.5713	22.6919			18	18	14	56.4	56.4	48.7	39.558	0	145.83	31.9525	225	0.103913	1	3.24668	0.830587
F1SM30;P79260;A0A5G2QN74;A0A5G2RLC1	F1SM30;P79260;A0A5G2QN74;A0A5G2RLC1	S-arrestin (48 kDa protein) (Retinal S-antigen) (S-AG) (Rod photoreceptor arrestin)	SAG	0.120252	27.7481	27.8683			37	37	37	92.4	92.4	92.4	45.286	0	323.31	37.1964	1454	0.493378	0.692699	-0.340138	-0.479099
I3LJY8;I3LE12;A0A5G2Q7E1;A0A5G2R2V8;A0A5G2QQ44	I3LJY8;I3LE12;A0A5G2Q7E1;A0A5G2R2V8	Hydroxysteroid 17-beta dehydrogenase 12	HSD17B12	0.119241	21.7747	21.894			7	7	7	24.4	24.4	24.4	34.495	0	198.64	30.383	89	0.647525	0.562859	-0.57986	-0.78562
A0A5G2QH97;F1SE26;Q29380;F1SE27	A0A5G2QH97;F1SE26;Q29380	Voltage-dependent anion-selective channel protein 3 (VDAC-3) (Outer mitochondrial membrane protein porin 3)	VDAC3	0.118734	22.2237	22.3425			10	10	10	43	43	43	30.734	0	40.829	30.7833	113	0.108405	1	3.08812	0.800918
A0A287AHG5	A0A287AHG5	Protein kinase C and casein kinase substrate in neurons 1	PACSIN1	0.117991	22.2639	22.3819			14	14	14	47.6	47.6	47.6	42.611	0	176.86	31.2778	200	0.529262	0.648562	-0.40153	-0.554767
P08059;F1RNV1;CON__Q3ZBD7	P08059;F1RNV1	Glucose-6-phosphate isomerase (GPI) (EC 5.3.1.9) (Autocrine motility factor) (AMF) (Neuroleukin) (NLK) (Phosphoglucose isomerase) (PGI) (Phosphohexose isomerase) (PHI)	GPI	0.114831	24.8059	24.9208			27	27	27	55.2	55.2	55.2	63.125	0	323.31	34.4054	604	0.484706	0.692884	-0.377492	-0.460332
A0A480PLY3;A0A287AXR5;F2Z558;A0A287A0Q6	A0A480PLY3;A0A287AXR5;F2Z558;A0A287A0Q6	Tyrosine 3-monooxygenase/tryptophan 5-monooxygenase activation protein zeta	YWHAZ	0.110379	26.6307	26.741			26	24	20	78.8	74.7	70.6	27.745	0	323.31	36.505	705	0.976339	0.297113	-0.480937	-1.33586
A0A287AMZ2;A0A5G2Q9C7;A0A5G2R2Z6;A0A287AUX8;F1RP17;Q29068	A0A287AMZ2;A0A5G2Q9C7;A0A5G2R2Z6;A0A287AUX8;F1RP17	T-complex protein 1 subunit gamma (TCP-1-gamma) (CCT-gamma) (Matricin) (Fragment)	CCT3 CCTG	0.109309	22.4345	22.5438			34	34	34	62.9	62.9	62.9	60.653	0	211.51	33.8798	524	0.438264	0.683191	-0.277803	-0.356236
A0A287AEK2	A0A287AEK2	cAMP-dependent protein kinase type II-alpha regulatory subunit	PRKAR2A	0.105017	22.2258	22.3308			18	18	14	61.4	61.4	47.8	43.714	0	148.18	32.5514	266	0.111141	1	3.03795	0.783342
P01846;A0A286ZNH4;A0A287ARX1;A0A0A0MY58;A0A287A1M4;A0A287BP38;F1RL06	P01846;A0A286ZNH4;A0A287ARX1;A0A0A0MY58;A0A287A1M4;A0A287BP38	Ig lambda chain C region	LOC100523213	0.104447	22.7783	22.8827			4	4	4	65.7	65.7	65.7	11.003	0	323.31	31.0982	99	0.0423667	1	7.02538	1.42047
A0A287BAZ0;F1SIC5;A0A287A770	A0A287BAZ0;F1SIC5;A0A287A770	Neuroplastin	NPTN	0.103785	21.8008	21.9046			10	10	8	33.2	33.2	25.8	41.351	0	121.86	31.4911	148	0.162636	0.967433	3.06567	0.50469
I3LCZ7	I3LCZ7	Dynamin GTPase (EC 3.6.5.5)	DNM1	0.102688	22.0981	22.2008			34	34	4	42.3	42.3	5.2	99.265	0	167.57	32.8118	414	0.435152	0.680492	-0.329194	-0.349025
Q5S1S4;A0A5S6G0V8;A0A5S6I8A2	Q5S1S4;A0A5S6G0V8;A0A5S6I8A2	Carbonic anhydrase 3 (EC 4.2.1.1) (Carbonate dehydratase III) (Carbonic anhydrase III) (CA-III)	CA3	0.101516	21.8213	21.9228			14	14	14	68.1	68.1	68.1	29.411	0	84.112	31.1749	112	0.816433	0.438108	-4.04347	-1.08069
F1SDC7;A0A287BBJ7;A0A287B9G0;A0A5G2QH07;A0A287BN62;F1SDC4;I6L6E1;V9GZ89;A0A286ZP99	F1SDC7;A0A287BBJ7;A0A287B9G0	Aldehyde dehydrogenase	ALDH3A2	0.100079	21.4758	21.5759			15	15	15	36.8	36.8	36.8	58.707	0	40.922	31.114	160	0.0498278	1	6.30642	1.31833
A0A287BEA5;F1SKQ0	A0A287BEA5;F1SKQ0	RNA helicase (EC 3.6.4.13)	DDX17	0.0994783	22.1661	22.2656			21	4	4	52.2	7.7	7.7	47.355	0	4.8798	30.2262	35	0.322251	0.69857	-0.416087	-0.0613219
F1SMG3;A0A287B1U9;A0A287AQG1;A0A286ZZT0	F1SMG3;A0A287B1U9;A0A287AQG1;A0A286ZZT0	Proton-translocating NAD(P)(+) transhydrogenase (EC 7.1.1.1)	NNT	0.0993709	20.5378	20.6372			12	12	12	16.5	16.5	16.5	113.89	0	22.382	29.3438	69	0.156613	0.975124	3.03713	0.533256
I3L9J4;A0A5G2QHR6;A0A5G2R5Y6;A0A5G2R446;F1RIU3;I3LT97;Q29236;A0A287BJA2	I3L9J4;A0A5G2QHR6;A0A5G2R5Y6	T-complex protein 1 subunit zeta (TCP-1-zeta) (CCT-zeta) (Fragment)	CCT6 CCTZ	0.097957	22.5119	22.6099			27	27	27	58.2	58.2	58.2	57.97	0	323.31	33.5785	352	0.463592	0.687897	-0.290074	-0.413792
P01965;F1RGX4;K7GNR8;P02009;F1RGX7	P01965;F1RGX4	Hemoglobin subunit zeta (Hemoglobin zeta chain) (Zeta-globin)	HBA	0.0962644	27.1715	27.2677			10	10	7	71.6	71.6	58.2	15.039	0	248.58	36.0956	395	0.51394	0.676561	-0.418221	-0.522832
A0A286ZWH9;A0A5G2QAH4;F1SK66	A0A286ZWH9;A0A5G2QAH4;F1SK66	Cell adhesion molecule 2	CADM2	0.0934064	22.8958	22.9892			14	14	14	50.7	50.7	50.7	44.38	0	314.36	31.7276	206	0.689519	0.53704	-0.600322	-0.862157
A0A5G2R406;A0A286ZTB0;A0A5G2QT34;F1ST01;A0A286ZVY0;A0A480MVX6;A0A5G2QX06;A0A5G2R8J3;A0A286ZRR3;A0A5G2QLA7	A0A5G2R406;A0A286ZTB0;A0A5G2QT34;F1ST01;A0A286ZVY0;A0A480MVX6;A0A5G2QX06;A0A5G2R8J3;A0A286ZRR3;A0A5G2QLA7	Selenium binding protein 1	SELENBP1	0.09209	22.7478	22.8399			24	24	24	66.7	66.7	66.7	53.591	0	98.231	31.7269	251	0.450873	0.688656	-0.254656	-0.385136
A0A287BG40;A0A286ZPT6;F1SM98	A0A287BG40;A0A286ZPT6;F1SM98	NADH dehydrogenase [ubiquinone] flavoprotein 2, mitochondrial (NADH-ubiquinone oxidoreductase 24 kDa subunit)	NDUFV2	0.0873335	21.7763	21.8636			8	8	8	38.6	38.6	38.6	27.406	0	20.456	30.0698	80	0.0447595	1	6.62626	1.38605
K7GQ50	K7GQ50	Protein S100-A1 (S-100 protein alpha chain) (S-100 protein subunit alpha) (S100 calcium-binding protein A1)	S100A1	0.0866227	25.8286	25.9152			4	4	4	13.8	13.8	13.8	19.903	0	323.31	32.5692	121	0.568895	0.595335	-0.430062	-0.635011
P23687;A0A5S6HMR6;A0A287AZX9;F1RYQ0	P23687;A0A5S6HMR6;A0A287AZX9;F1RYQ0	Prolyl endopeptidase (PE) (EC 3.4.21.26) (Post-proline cleaving enzyme)	PREP	0.0849349	20.7501	20.835			26	26	26	49.7	49.7	49.7	80.769	0	72.375	30.5523	207	0.158127	0.972331	3.03433	0.525993
A0A286ZM82;F1SMN1;A0A5G2QG35	A0A286ZM82;F1SMN1;A0A5G2QG35	Calumenin	CALU	0.0812224	22.2942	22.3754			17	17	3	56.9	56.9	11.4	44.42	0	323.31	31.9211	270	0.656312	0.56	-0.512071	-0.801839
A0A5G2QXD8;F1SMV6;REV__A0A287AZ55;REV__F1RLM2;REV__F1RLM4;REV__A0A5G2QZ25;REV__I3LS10	A0A5G2QXD8;F1SMV6	Nucleolin	NCL	0.0799227	23.9183	23.9982			33	33	33	36.8	36.8	36.8	75.649	0	272.13	33.7304	434	0.508932	0.677638	-0.190218	-0.512276
F1RJU4;A0A287BNA7;P02547	F1RJU4;A0A287BNA7;P02547	Neurofilament light polypeptide (NF-L) (68 kDa neurofilament protein) (Neurofilament triplet L protein)	NEFL	0.0781562	22.7714	22.8496			39	34	34	68.7	65	65	62.419	0	323.31	33.867	418	0.265602	0.942104	0.0994625	0.109457
F1S420;A0A5G2QWN8;A0A287BMB6	F1S420;A0A5G2QWN8;A0A287BMB6	Uncharacterized protein	HNRNPAB	0.0735524	23.0286	23.1022			10	10	10	28.9	28.9	28.9	31.646	0	39.256	30.5007	70	0.0896149	1	3.64447	0.932801
Q9MZ16;A0A2C9F3B2;A0A5S6HVC8;A0A287AVV2	Q9MZ16;A0A2C9F3B2;A0A5S6HVC8;A0A287AVV2	Voltage-dependent anion-selective channel protein 1 (VDAC-1)	VDAC1	0.0726892	25.2608	25.3335			16	16	16	72.8	72.8	72.8	30.726	0	323.31	34.2511	527	0.427088	0.678944	-0.236323	-0.330189
A0A5G2RHU2;A5GFY8;K7GNA5;A0A5G2R8P8;A0A5G2QBP3	A0A5G2RHU2;A5GFY8;K7GNA5;A0A5G2R8P8;A0A5G2QBP3	D-3-phosphoglycerate dehydrogenase (3-PGDH) (EC 1.1.1.95) (2-oxoglutarate reductase) (EC 1.1.1.399) (Malate dehydrogenase) (EC 1.1.1.37)	PHGDH	0.0721702	23.9659	24.038			19	19	19	43.2	43.2	43.2	52.225	0	141.52	32.4566	186	0.513167	0.673917	-0.381368	-0.521206
A0A287AGU8;A0A287BPL1;A0A287AIG6;F1S1J3	A0A287AGU8;A0A287BPL1;A0A287AIG6;F1S1J3	Membrane palmitoylated protein 2	MPP2	0.0718374	19.9906	20.0624			14	14	13	31.9	31.9	29.7	61.577	0	134.08	30.2175	102	0.160885	0.970389	2.89427	0.512906
I3LPB5;Q29594;A0A5G2R6X7	I3LPB5;Q29594;A0A5G2R6X7	Creatine kinase B-type (EC 2.7.3.2) (B-CK) (Creatine kinase B chain) (Creatine phosphokinase M-type) (CPK-B)	CKB	0.0710832	27.5902	27.6613			30	30	28	86.6	86.6	84.5	42.687	0	323.31	36.924	1394	0.459405	0.689202	-0.328547	-0.404412
I3LPT1;A0A5G2RF77;A0A5G2QNL3	I3LPT1;A0A5G2RF77;A0A5G2QNL3	Transketolase	TKT	0.0709773	24.2296	24.3006			25	25	25	50.4	50.4	50.4	61.73	0	185.4	33.5776	467	0.420734	0.682497	-0.225268	-0.315191
P05027;A0A5S6HMA0	P05027;A0A5S6HMA0	Sodium/potassium-transporting ATPase subunit beta-1 (Sodium/potassium-dependent ATPase subunit beta-1)	ATP1B1	0.070019	23.7354	23.8054			14	14	14	42.9	42.9	42.9	35.158	0	120.02	32.568	199	0.452091	0.690337	-0.263007	-0.387902
A0A287BQL0;A0A286ZKF7	A0A287BQL0;A0A286ZKF7	Transgelin	TAGLN3	0.0683117	21.8354	21.9037			11	11	10	62.3	62.3	55.3	22.514	0	22.187	30.4411	56	0.101489	1	3.21195	0.847047
A0A287APK0	A0A287APK0	6-phosphogluconolactonase (6PGL) (EC 3.1.1.31)	PGLS	0.0638909	21.3632	21.4271			8	8	3	46.4	46.4	18	23.495	0	12.698	30.0017	87	0.0467591	1	6.40535	1.35854
A0A287ALJ2	A0A287ALJ2	Parvalbumin (Parvalbumin alpha)	PVALB	0.0627929	21.6076	21.6704			4	4	4	34.8	34.8	34.8	15.218	0	9.198	29.0261	54	0.327052	0.694091	-0.386458	-0.0748079
A0A287AL55;A0A5G2QWP3;A0A5G2QW02;A0A5G2QYQ7;F1RQQ7;A0A287AT94	A0A287AL55;A0A5G2QWP3;A0A5G2QW02;A0A5G2QYQ7;F1RQQ7;A0A287AT94	Alpha-1,4 glucan phosphorylase (EC 2.4.1.1)	PYGB	0.06165	22.5129	22.5746			37	37	31	51.2	51.2	44.4	92.258	0	119.38	32.2609	285	0.224466	0.972882	0.274729	0.250583
A0A480JRW3;A0A287AZV7	A0A480JRW3;A0A287AZV7	NADH dehydrogenase [ubiquinone] 1 subunit C2	NDUFC2	0.0612738	21.2264	21.2877			7	7	7	51.6	51.6	51.6	14.306	0	17.997	30.063	79	0.155205	0.979364	3.13249	0.540056
A0A5G2QW86;A0A5G2QGZ8;A0A286ZS77;A0A5G2RDX9;A0A5K1V4A5	A0A5G2QW86;A0A5G2QGZ8;A0A286ZS77;A0A5G2RDX9;A0A5K1V4A5	Basigin	BSG	0.0611101	23.9121	23.9732			11	11	11	41	41	41	27.219	0	208.9	32.8722	220	0.381349	0.68659	-0.157253	-0.21887
A0A5G2R7M9;A0A5G2R3M1;A0A287AJH8;A0A5G2QR46;A0A287AP66;I3LBH4;A0A288CG20	A0A5G2R7M9;A0A5G2R3M1;A0A287AJH8;A0A5G2QR46;A0A287AP66	60S ribosomal protein L12	RPL12	0.0590244	23.741	23.8001			7	7	7	59.4	59.4	59.4	17.818	0	260.71	31.7043	165	0.253344	0.951269	0.0584634	0.149743
F1SQR8	F1SQR8	Leukotriene A(4) hydrolase (LTA-4 hydrolase) (EC 3.3.2.6)	LTA4H	0.0587252	20.5829	20.6416			15	15	15	32.2	32.2	32.2	68.623	0	70.084	29.9181	110	0.167093	0.977921	2.79154	0.484085
Q5S3G4	Q5S3G4	Cytochrome c oxidase subunit 5B, mitochondrial (Cytochrome c oxidase polypeptide Vb)	COX5B	0.0578658	23.0231	23.081			9	9	9	42.6	42.6	42.6	13.783	0	36.755	31.7473	119	0.371476	0.689787	-0.135723	-0.193731
F1RII7;A0A5G2QRW3;P02067;F1RII5	F1RII7;A0A5G2QRW3;P02067	Hemoglobin subunit beta (Beta-globin) (Hemoglobin beta chain)	HBB	0.0570377	26.9638	27.0208			15	15	14	87.1	87.1	80.3	16.166	0	276.75	36.0481	608	0.591296	0.577438	-0.527779	-0.678998
I3LP02;A0A5G2QGS5;A0A286ZXW1;A0A5G2R766	I3LP02;A0A5G2QGS5;A0A286ZXW1	Acetyl-CoA acetyltransferase 1	ACAT1	0.0551417	20.8463	20.9014			11	11	11	38.3	38.3	38.3	45.329	0	119.97	29.8128	97	0.159839	0.971929	3.00023	0.517852
A0A286ZLH8;A0A287A6D6;I3LAB1;A0A287BLX7;I3LIK0;A0A5G2QVN8	A0A286ZLH8;A0A287A6D6;I3LAB1;A0A287BLX7	60S ribosomal protein L35a	RPL35A	0.0533903	22.9749	23.0283			5	5	5	33.6	33.6	33.6	12.538	0	12.449	30.1927	79	0.255897	0.950836	0.0524673	0.14124
A0A5G2QVN7;F1SK86	A0A5G2QVN7;F1SK86	Peptidylprolyl isomerase (EC 5.2.1.8)	FKBP4	0.0532004	22.2629	22.3161			23	23	23	65.1	65.1	65.1	51.175	0	147.97	31.701	268	0.107026	1	3.11844	0.809913
A0A287ASJ1;A0A287BIL4;I3LUL5;A0A287BNA1;A0A286ZXZ9;A0A287ACK8;A0A287BFZ2;F1S3M9;A0A287BL08;A0A287BAF7;F1RJ35	A0A287ASJ1;A0A287BIL4;I3LUL5;A0A287BNA1;A0A286ZXZ9;A0A287ACK8;A0A287BFZ2;F1S3M9;A0A287BL08;A0A287BAF7	Erythrocyte membrane protein band 4.1 like 2	EPB41L2	0.052411	23.0599	23.1123			56	56	52	60.9	60.9	58.1	104.51	0	323.31	34.718	783	0.461185	0.688689	-0.365312	-0.408406
A0A287BTC2	A0A287BTC2	DNA-(apurinic or apyrimidinic site) endonuclease (EC 3.1.-.-)	APEX1	0.0515601	21.0511	21.1026			11	11	11	45.3	45.3	45.3	35.398	0	213.47	30.3802	101	0.193699	0.987929	2.54279	0.369247
P12026;A0A5S6I0G9	P12026;A0A5S6I0G9	Acyl-CoA-binding protein (ACBP) (Diazepam-binding inhibitor) (DBI) (Endozepine) (EP) [Cleaved into: DBI(32-86)]	DBI	0.0506272	25.8593	25.9099			11	11	11	81.6	81.6	81.6	9.8962	0	266.14	33.6073	234	0.471904	0.692541	-0.266271	-0.432262
A0A287B1T7;F1SEX0;A0A287BBK0	A0A287B1T7;F1SEX0;A0A287BBK0	Dimethylargininase (EC 3.5.3.18)	DDAH1	0.0471391	22.4332	22.4803			14	14	13	50.3	50.3	47.8	34.782	0	33.338	31.2063	154	0.293688	0.858724	0.0209681	0.0219098
D2WKD6;A0A5G2QZU7;F1SAX3;P05024;A0A5G2QG93;A0A5G2R8S7;A0A5G2QLD6;I3LT88;A0A5G2QRQ1	D2WKD6;A0A5G2QZU7;F1SAX3;P05024;A0A5G2QG93;A0A5G2R8S7;A0A5G2QLD6;I3LT88;A0A5G2QRQ1	Sodium/potassium-transporting ATPase subunit alpha-1 (Na(+)/K(+) ATPase alpha-1 subunit) (EC 7.2.2.13) (Sodium pump subunit alpha-1)	ATP1A1	0.039611	24.5859	24.6256			52	31	29	49.9	29.5	28.8	112.75	0	299.99	33.5903	495	0.58718	0.579768	-0.283587	-0.670984
A0A287AHS0;F2Z5G3;A0A5G2Q7N5;A0A5G2QWK6;A0A5G2QTD3;A0A287AUG4;F1S145;A0A287B857;A0A5G2QEH3;A0A287ANW8;A0A287AUC1;P02587;A0A287B1R0	A0A287AHS0;F2Z5G3;A0A5G2Q7N5;A0A5G2QWK6;A0A5G2QTD3;A0A287AUG4;F1S145	Troponin C, skeletal muscle	TNNC2	0.0377891	26.253	26.2908			13	13	12	86.5	86.5	81.8	16.706	0	323.31	34.3453	234	0.843064	0.410403	-0.547794	-1.12453
P28491;A0A287B0P6;A0A287AG29	P28491;A0A287B0P6;A0A287AG29	Calreticulin (CRP55) (Calregulin) (Endoplasmic reticulum resident protein 60) (ERp60) (HACBP)	CALR	0.0332195	24.1596	24.1928			20	20	20	64.5	64.5	64.5	48.287	0	283.19	33.6102	368	0.76169	0.480635	-0.499775	-0.988525
A9XFX6;A0A287AXJ3;A0A288CG52;A0A5G2RIJ3;A0PFK7;A0A287AP52;A0A5K1U188	A9XFX6;A0A287AXJ3;A0A288CG52;A0A5G2RIJ3;A0PFK7;A0A287AP52;A0A5K1U188	F-actin-capping protein subunit beta (CapZ beta)	CAPZB	0.0296477	21.8271	21.8568			12	12	12	47.8	47.8	47.8	30.628	0	79.862	31.4239	136	0.365056	0.694	-0.101263	-0.177149
F1RFQ7;A0A5G2QZY6;A0A5G2QD71	F1RFQ7;A0A5G2QZY6	GTP-binding nuclear protein Ran	RAN	0.0286253	24.6823	24.7109			15	15	15	52.8	52.8	52.8	24.423	0	39.118	33.0461	211	0.53796	0.635694	-0.355626	-0.57266
A0A286ZI58	A0A286ZI58	Purkinje cell protein 4	PCP4	0.0280855	22.9646	22.9926			3	3	3	43.5	43.5	43.5	6.7913	0	33.588	30.2442	72	1.05933	0.257452	-7.2482	-1.46194
I3LNG8;A0A287A0Q8	I3LNG8;A0A287A0Q8	Stress induced phosphoprotein 1	STIP1	0.0271842	23.0089	23.0361			27	27	27	51	51	51	62.463	0	323.31	32.111	244	0.352149	0.693292	-0.119349	-0.143225
A0A5K1U589;A0A5G2QCS5;A0A287A3T5	A0A5K1U589	Ubiquitin-activating enzyme E1 (EC 6.2.1.45)	UBA1	0.0268089	23.2618	23.2887			33	33	33	44.3	44.3	44.3	113.71	0	323.31	32.7471	452	0.302404	0.787802	-0.00365003	-0.00405964
A0A5G2QK83;A0A5G2QLQ1;A0A5G2R3I6;A0A5G2QFC4;A0A5G2QIE6;F1SMB2;A0A5G2R750	A0A5G2QK83;A0A5G2QLQ1;A0A5G2R3I6;A0A5G2QFC4;A0A5G2QIE6;F1SMB2;A0A5G2R750	Acetyltransferase component of pyruvate dehydrogenase complex (EC 2.3.1.12)	DLAT	0.0253963	21.86	21.8854			18	18	18	32.3	32.3	32.3	68.251	0	265.05	31.685	159	0.319417	0.703936	-0.279521	-0.0532945
P11607;A0A5S6HET4;A0A5S6HSJ6	P11607;A0A5S6HET4;A0A5S6HSJ6	Sarcoplasmic/endoplasmic reticulum calcium ATPase 2 (SERCA2) (SR Ca(2+)-ATPase 2) (EC 7.2.2.10) (Calcium pump 2) (Calcium-transporting ATPase sarcoplasmic reticulum type, slow twitch skeletal muscle isoform) (Endoplasmic reticulum class 1/2 Ca(2+) ATPase)	ATP2A2	0.0239328	23.2224	23.2463			31	31	21	34.3	34.3	20.8	114.79	0	323.31	32.4385	368	0.645781	0.56162	-0.253221	-0.782389
F1S814;A0A287A530	F1S814;A0A287A530	Phosphoglucomutase 1	PGM1	0.02345	24.0595	24.0829			25	25	25	52.6	52.6	52.6	61.747	0	323.31	34.1789	436	0.472209	0.693684	-0.351876	-0.432936
A0A5G2RHG6;A0A287AHJ8;A0A287AH59;A0A286ZQQ0;A0A5G2QJ04;F1RI88;A0A5G2QR75;A0A287AF60;A0A287BMD5	A0A5G2RHG6;A0A287AHJ8;A0A287AH59;A0A286ZQQ0;A0A5G2QJ04;F1RI88;A0A5G2QR75;A0A287AF60;A0A287BMD5	Syntaxin 3	STX3	0.0196895	23.061	23.0807			15	15	15	43.2	43.2	43.2	32.922	0	83.377	31.6356	202	0.763749	0.480964	-0.613882	-0.992046
F2Z565;A0A5G2R3N5;A0A5G2R3W2	F2Z565;A0A5G2R3N5;A0A5G2R3W2	Solute carrier family 25 member 5	SLC25A5	0.017613	27.6264	27.644			24	24	7	60.4	60.4	19.8	32.955	0	171.91	35.5652	432	0.362762	0.692513	-0.0744314	-0.171179
P02543;A0A5G2QE62;A0A5S6H025;F1SHC0;P02540;A0A287BSR0;A0A287B1I2	P02543;A0A5G2QE62;A0A5S6H025	Vimentin	VIM	0.0169815	26.6008	26.6178			53	52	49	84.5	82.6	79.4	53.667	0	323.31	37.2979	1344	0.51734	0.674924	-0.355953	-0.529966
P09571;A0A288CFV5;A0A5G2R5N9;A0A5G2RBB4;A0A5G2QUQ4;Q6YT39;P14632	P09571;A0A288CFV5;A0A5G2R5N9;A0A5G2RBB4	Serotransferrin (Transferrin) (Beta-1 metal-binding globulin) (Siderophilin)	TF	0.0156556	22.8865	22.9022			49	49	43	67.2	67.2	59.1	76.967	0	323.31	33.6332	633	0.356375	0.695092	-0.104267	-0.154422
P36887;F1SD45;A0A287ACC3;A0A286ZUD6	P36887;F1SD45;A0A287ACC3;A0A286ZUD6	cAMP-dependent protein kinase catalytic subunit alpha (PKA C-alpha) (EC 2.7.11.11)	PRKACA	0.0126759	21.9699	21.9826			10	10	5	22.2	22.2	12	40.616	0	25.739	31.317	83	0.572834	0.595901	-3.90485	-0.642814
F1SNA0;A0A287BI76;A0A287ADP4;A0A287BP75;A0A286ZJ73;A0A5G2QJR6;A0A287BC97;F1SAN3;A0A5G2QUM8	F1SNA0;A0A287BI76;A0A287ADP4;A0A287BP75;A0A286ZJ73	Amino acid transporter	SLC1A3	0.0121775	23.462	23.4742			10	10	10	23.3	23.3	23.3	55.06	0	209.63	32.7673	243	0.313475	0.724354	-0.0267305	-0.0363092
F1RXC2;A0A287B6M0;A0A5G2QRG3	F1RXC2;A0A287B6M0;A0A5G2QRG3	Carbonic anhydrase (EC 4.2.1.1)	CA2	0.0117396	26.9612	26.973			22	22	22	79.2	79.2	79.2	29.257	0	323.31	36.3246	820	0.528187	0.650054	-0.410649	-0.552544
I3L8X6;A0A5G2R5I4;A0A5G2RHA8;F1SH84;A0A287AX64;I3L7Y9	I3L8X6;A0A5G2R5I4;A0A5G2RHA8	Amphiphysin	AMPH	0.00984109	21.2858	21.2957			17	17	15	39.7	39.7	38.3	74.481	0	156.89	31.4474	283	0.362564	0.69153	-0.132689	-0.170663
K7GL83;A0A5G2QZ85;K7GP99;A0A5G2Q842	K7GL83;A0A5G2QZ85;K7GP99	Spermatid perinuclear RNA-binding protein	STRBP	0.00896284	20.5994	20.6083			20	20	17	32.6	32.6	28.8	95.786	0	65.409	30.6529	145	0.105222	1	2.93675	0.82183
Q9TSX9	Q9TSX9	Peroxiredoxin-6 (EC 1.11.1.27) (1-Cys peroxiredoxin) (1-Cys PRX) (Acidic calcium-independent phospholipase A2) (aiPLA2) (EC 3.1.1.4) (Glutathione-dependent peroxiredoxin) (Lysophosphatidylcholine acyltransferase 5) (LPC acyltransferase 5) (LPCAT-5) (Lyso-PC acyltransferase 5) (EC 2.3.1.23) (Non-selenium glutathione peroxidase) (NSGPx)	PRDX6	0.00568793	23.5496	23.5553			14	14	14	67.4	67.4	67.4	25.037	0	174.09	32.6435	329	0.481203	0.69315	-0.286142	-0.452696
Q19PY3;F2Z5V0	Q19PY3;F2Z5V0	RNA-splicing ligase RtcB homolog (EC 6.5.1.8) (3'-phosphate/5'-hydroxy nucleic acid ligase)	RTCB	0.00317783	22.1055	22.1087			23	23	23	52.7	52.7	52.7	55.238	0	271.54	32.0579	235	0.624662	0.568129	-0.556297	-0.742881
A0A287B7U0;F1RYZ0;Q29315;F1RNZ2	A0A287B7U0;F1RYZ0	60S acidic ribosomal protein P2	RPLP2	0.000921189	24.0374	24.0383			8	8	8	81.7	81.7	81.7	11.693	0	75.208	31.4937	186	0.282327	0.909617	0.0167061	0.0565811
F1S603	F1S603	G protein subunit alpha transducin 2	GNAT2	-0.00284077	21.8911	21.8882			14	9	9	44.9	31.6	31.6	40.092	0	104.46	30.63	114	0.100762	1	3.22699	0.852049
O02705;A0A287B8J5;A0A287AQK7	O02705;A0A287B8J5;A0A287AQK7	Heat shock protein HSP 90-alpha	HSP90AA1 HSP90A HSPCA	-0.00456726	25.926	25.9214			52	52	36	60.6	60.6	43.2	84.774	0	323.31	35.9585	1363	0.420052	0.681761	-0.225876	-0.313574
A0A287A3A3	A0A287A3A3	A-kinase anchoring protein 12	AKAP12	-0.00619321	20.1675	20.1613			49	49	49	50.2	50.2	50.2	180.03	0	323.31	31.6951	385	0.125551	1	2.53975	0.696286
A0A286ZNN4	A0A286ZNN4	Complex I-30kD (NADH dehydrogenase [ubiquinone] iron-sulfur protein 3, mitochondrial) (NADH-ubiquinone oxidoreductase 30 kDa subunit)	NDUFS3	-0.0066643	21.6767	21.6701			10	10	10	35.6	35.6	35.6	30.201	0	71.605	30.5114	152	0.0960551	1	3.29014	0.885176
P04178;A0A2C9F3F0	P04178;A0A2C9F3F0	Superoxide dismutase [Cu-Zn] (EC 1.15.1.1)	SOD1	-0.0069616	26.1176	26.1106			8	8	8	77.1	77.1	77.1	15.892	0	257.96	34.105	283	0.447651	0.685682	-0.209205	-0.377799
A0A5K1UD05	A0A5K1UD05	F-actin-capping protein subunit alpha	CAPZA1	-0.0101745	21.1629	21.1527			9	7	7	48.6	39.5	39.5	34.012	0	114.1	29.4832	72	0.320579	0.70115	-0.365269	-0.0565937
F1RGC0;A0A287AWS4;A0A287APP7;Q29333	F1RGC0;A0A287AWS4;A0A287APP7	60S ribosomal protein L27a (Fragment)	RPL27A	-0.0149366	23.3158	23.3009			5	5	5	38.5	38.5	38.5	16.664	0	6.7739	29.9912	49	0.313039	0.725155	-0.194272	-0.0350541
A0A480QP12;A0A5G2QMG4;F1RQI7;A0A5G2RKZ9;Q29122	A0A480QP12;A0A5G2QMG4;F1RQI7;A0A5G2RKZ9;Q29122	Unconventional myosin-VI (Unconventional myosin-6)	MYO6	-0.0199501	20.6237	20.6038			48	48	2	48.8	48.8	2.1	144.93	0	323.31	32.6842	400	0.320907	0.701357	-0.289369	-0.0575213
A0A287A4F2;A0A287BRG3	A0A287A4F2;A0A287BRG3	Splicing factor proline and glutamine rich (Splicing factor, proline-and glutamine-rich isoform X1)	SFPQ	-0.022284	24.7129	24.6906			29	29	28	49.3	49.3	48.1	75.502	0	300.93	34.2506	503	0.89191	0.364171	-0.477997	-1.20345
P10775;A0A5S6IIV1;A0A5S6HM99;A0A5S6HMU1	P10775;A0A5S6IIV1;A0A5S6HM99;A0A5S6HMU1	Ribonuclease inhibitor (Ribonuclease/angiogenin inhibitor 1)	RNH1 RI RNH	-0.0227606	21.3994	21.3767			15	15	15	53.1	53.1	53.1	49.023	0	93.8	30.4381	122	0.155616	0.979023	3.21748	0.538068
A0A286ZYX8	A0A286ZYX8	Fructose-bisphosphate aldolase (EC 4.1.2.13)	ALDOA	-0.0234554	25.6024	25.5789			25	25	4	66.8	66.8	10.9	39.817	0	234.55	34.7491	536	0.396794	0.682156	-0.174895	-0.257366
F6Q936;A0A5G2QMG1;REV__A0A286ZTB6	F6Q936;A0A5G2QMG1	CCT-beta (T-complex protein 1 subunit beta)	CCT2	-0.0238006	23.2678	23.244			39	39	39	74	74	74	57.33	0	323.31	34.0987	640	0.400671	0.682898	-0.16573	-0.266879
Q2XQV4;A0A287BHY7;A0A2C9F3B1;A0A287A8H8	Q2XQV4;A0A287BHY7;A0A2C9F3B1;A0A287A8H8	Aldehyde dehydrogenase, mitochondrial (EC 1.2.1.3) (ALDH class 2) (ALDH-E2)	ALDH2	-0.0249196	22.5918	22.5669			20	20	18	49.5	49.5	46.6	56.92	0	116.95	31.9539	233	0.348875	0.690448	-0.104516	-0.134488
F1SA23;F1RNA5	F1SA23	Dehydrogenase/reductase 13	DHRS13	-0.0253298	21.7978	21.7724			12	12	12	47.5	47.5	47.5	35.16	0	29.496	31.526	149	0.104836	1	3.10746	0.824403
F1S3E7;A0A287AGT1	F1S3E7;A0A287AGT1	Calretinin	CALB2	-0.0261288	24.19	24.1639			17	17	16	44.5	44.5	41.4	39.526	0	157.58	32.6516	209	0.594433	0.579703	-0.450043	-0.685085
A0A287BIT6;A0A287BG58;A0A5G2R2Z2;A0A5G2R9N8;I3LEZ3	A0A287BIT6;A0A287BG58;A0A5G2R2Z2;A0A5G2R9N8;I3LEZ3	Limbic system associated membrane protein	LSAMP	-0.027233	21.4854	21.4582			9	9	9	35.9	35.9	35.9	33.748	0	66.524	29.9725	96	0.772695	0.477615	-3.69669	-1.00729
I3LJR6;D0G777;A0A5G2QL09;A0A287ABT4	I3LJR6;D0G777;A0A5G2QL09;A0A287ABT4	S-adenosylmethionine synthase (EC 2.5.1.6)	MAT2A	-0.0311555	21.2747	21.2436			11	11	10	29.8	29.8	26.8	40.571	0	10.944	29.6707	62	0.150141	0.992181	3.30723	0.564935
F6Q109;A0A287AFJ1	F6Q109;A0A287AFJ1	Glutamine synthetase (EC 6.3.1.2)	GLUL	-0.0345682	27.4296	27.3951			30	30	2	75.9	75.9	8.1	42.916	0	323.31	37.5885	1161	0.375614	0.690543	-0.163243	-0.204322
F1SMS7;A0A5G2QDN2	F1SMS7;A0A5G2QDN2	Complexin 4	CPLX4	-0.0347634	22.9039	22.8691			6	6	6	41.9	41.9	41.9	18.336	0	105.19	30.9952	103	1.11163	0.23126	-7.63407	-1.53965
A0A287B2M3;Q4GWZ2;A0A5S8KR21	A0A287B2M3;Q4GWZ2;A0A5S8KR21	40S ribosomal protein SA (37 kDa laminin receptor precursor) (37LRP) (37/67 kDa laminin receptor) (LRP/LR) (67 kDa laminin receptor) (67LR) (Laminin receptor 1) (LamR) (Laminin-binding protein precursor p40) (LBP/p40)	RPSA LAMR1	-0.0353485	22.9103	22.875			13	13	13	58.2	58.2	58.2	30.707	0	227.79	32.3814	129	0.30805	0.749261	-0.0168648	-0.0206049
A0A5G2QYZ3;A0A287B8B1;F1SRB9;A0A5G2R2Q0	A0A5G2QYZ3;A0A287B8B1;F1SRB9;A0A5G2R2Q0	TPR_REGION domain-containing protein	ST13	-0.0367772	23.1474	23.1106			7	7	7	26	26	26	36.864	0	118.35	31.5467	120	0.527192	0.650333	-0.396328	-0.550483
A0A5G2QEA3;I3L6J1;A0A5G2QEI8;A0A5G2QSP7	A0A5G2QEA3;I3L6J1;A0A5G2QEI8	Reticulon	RTN1	-0.0384984	22.3166	22.2781			20	20	19	36.5	36.5	35.4	82.043	0	323.31	31.1503	177	0.0453817	1	6.76785	1.37737
A0A286ZL03;F1SSH3;A0A287BEM2;A0A5G2QQK7;A0A286ZTV0;A0A5G2QVX7;A0A5G2QCQ9;A0A287AGQ9;A0A5G2QK95;A0A5G2R2W2	A0A286ZL03;F1SSH3;A0A287BEM2;A0A5G2QQK7;A0A286ZTV0;A0A5G2QVX7;A0A5G2QCQ9;A0A287AGQ9;A0A5G2QK95;A0A5G2R2W2	Calcium/calmodulin-dependent protein kinase (EC 2.7.11.17)	CAMK2B	-0.0385991	22.5378	22.4992			16	16	7	32.7	32.7	18.6	68.12	0	60.451	31.9629	150	0.104431	1	3.22698	0.827111
I3LVS7	I3LVS7	Ras homolog family member A (Transforming protein RhoA isoform 1)	RHOA	-0.0386997	22.936	22.8973			11	11	4	56.5	56.5	24.9	21.768	0	26.887	31.2014	133	0.488868	0.69131	-0.32978	-0.469364
A0A480UKD4;F1SKZ8;A0A287BND4	A0A480UKD4;F1SKZ8;A0A287BND4	Translocase of outer mitochondrial membrane 70	TOMM70	-0.0412896	21.2259	21.1847			16	16	16	41.4	41.4	41.4	67.517	0	103.82	29.85	85	0.164298	0.969191	2.89679	0.496954
A0A286ZPD7;A0A287BK04	A0A286ZPD7;A0A287BK04	GOLD domain-containing protein	TMED7	-0.0433467	22.0731	22.0298			7	7	7	43.1	43.1	43.1	25.35	0	14.908	29.7231	70	0.791741	0.462754	-3.85559	-1.03947
A0A287AUW4	A0A287AUW4	Activated RNA polymerase II transcriptional coactivator p15 (SUB1 homolog)	SUB1 LOC100512195	-0.0435099	22.5306	22.4871			5	5	5	44.9	44.9	44.9	14.395	0	44.602	30.5088	67	0.661666	0.559119	-0.534966	-0.811666
A0A5G2Q9K0;I3LIF3;A0A5G2RCE1;A0A5G2QVH0;F1RGA3	A0A5G2Q9K0;I3LIF3;A0A5G2RCE1	Syntaxin 1B	STX1B	-0.0441413	22.4205	22.3763			12	12	12	37.4	37.4	37.4	32.428	0	291.6	31.962	205	0.256512	0.951533	0.133801	0.139201
Q0R678;A0A5G2QIK1	Q0R678;A0A5G2QIK1	Parkinsonism associated deglycase	PARK7	-0.0449782	25.2925	25.2476			18	18	18	93.7	93.7	93.7	19.936	0	198.18	34.2796	375	0.440343	0.686731	-0.231578	-0.361036
A0A287AJT7;A0A287AAH8;A0A287B539	A0A287AJT7;A0A287AAH8	60S ribosomal protein L28	RPL28	-0.0461344	23.3871	23.3409			7	7	7	42.3	42.3	42.3	15.73	0	10.9	30.7093	87	0.30795	0.748636	-0.00602563	-0.0203128
A0A5G2QSW3;F1SDI9	A0A5G2QSW3;F1SDI9	Dihydropyrimidinase like 4	DPYSL4	-0.0468309	22.6444	22.5976			16	16	16	41.7	41.7	41.7	65.979	0	224.13	31.7687	189	0.160151	0.971852	3.2461	0.516374
A0A287AXS7;Q6QRN9;A0A5G2QRU7;A0A5G2RDZ2;A0A287AVQ0;A0A287B804	A0A287AXS7;Q6QRN9;A0A5G2QRU7;A0A5G2RDZ2;A0A287AVQ0;A0A287B804	ADP/ATP translocase 3 (ADP,ATP carrier protein 3) (Adenine nucleotide translocator 3) (ANT 3) (Solute carrier family 25 member 6) [Cleaved into: ADP/ATP translocase 3, N-terminally processed]	SLC25A6 ANT3	-0.0479315	25.2362	25.1883			21	6	5	58.1	16.8	13.1	32.92	0	20.416	33.1238	114	0.349161	0.691301	-0.0795965	-0.135255
F1SIP0;A0A287A8W9;A0A287BJ05;A0A286ZRC8	F1SIP0;A0A287A8W9;A0A287BJ05;A0A286ZRC8	Septin-2	SEPTIN2	-0.0492227	21.802	21.7528			14	14	14	54	54	54	41.554	0	239.42	31.097	147	0.364678	0.693199	-0.161367	-0.176167
A0A481C216;F1RIP4;A0A5G2RC74;A0A287B8A9	A0A481C216;F1RIP4;A0A5G2RC74;A0A287B8A9	RuvB-like helicase (EC 3.6.4.12)	RUVBL2	-0.0499538	22.1941	22.1442			21	21	21	52.7	52.7	52.7	51.172	0	55.893	31.3336	218	0.477144	0.692733	-0.163735	-0.443805
I3LSD3;A0A287BK22	I3LSD3;A0A287BK22	60S ribosomal protein L13	RPL13	-0.052676	22.85	22.7973			8	8	7	35.5	35.5	30.8	24.305	0	90.44	30.4265	77	1.11497	0.230008	-7.56226	-1.54456
A0A286ZUS8	A0A286ZUS8	NADP-retinol dehydrogenase (EC 1.1.1.300)	RDH10	-0.0528016	20.7123	20.6595			7	7	7	32.6	32.6	32.6	38.087	0	24.803	29.5767	66	0.1598	0.969357	2.96525	0.518035
A0A287B883	A0A287B883	Uncharacterized protein	PTMS	-0.0635254	25.385	25.3214			3	3	3	8.6	8.6	8.6	30.137	0	80.826	32.0234	84	0.644593	0.561198	-0.508455	-0.780184
A0A287BM53;A0A286ZQA5;A0A5G2R293;A0A5G2QBT0;Q29375;A0A287BIE2	A0A287BM53;A0A286ZQA5;A0A5G2R293;A0A5G2QBT0;Q29375	60S ribosomal protein L7a (Fragment)	RPL7A	-0.0652389	23.1653	23.1			11	11	11	31.2	31.2	31.2	29.995	0	30.9	30.753	78	0.395114	0.682522	-0.0900071	-0.253228
A0A5G2R2A7;F1SJJ5;A0A5G2QSX6;A0A287A9X4;Q29187	A0A5G2R2A7;F1SJJ5;A0A5G2QSX6;A0A287A9X4	60S ribosomal protein L4 (60S ribosomal protein L1) (Fragment)	RPL4 RPL1	-0.0654742	23.1307	23.0653			14	14	14	34.1	34.1	34.1	47.201	0	31.31	31.3195	149	0.28857	0.887422	0.0157464	0.0374114
A0A287ATN8	A0A287ATN8	60 kDa chaperonin (EC 5.6.1.7) (60 kDa heat shock protein, mitochondrial) (Chaperonin 60) (Heat shock protein 60)	HSPD1	-0.0677321	24.2711	24.2033			27	27	27	60.9	60.9	60.9	50.213	0	269.61	33.4651	472	0.337818	0.689693	-0.0616465	-0.104576
F2Z5F5	F2Z5F5	40S ribosomal protein S8	RPS8	-0.0684285	24.4189	24.3504			12	12	12	55.8	55.8	55.8	24.205	0	220.85	32.1689	200	0.217238	0.977988	0.0676155	0.277307
A0A5G2RJV1;A0A5G2QUN4;F1SIJ9	A0A5G2RJV1;A0A5G2QUN4;F1SIJ9	Phosphohydroxythreonine aminotransferase (EC 2.6.1.52)	PSAT1	-0.072267	21.3909	21.3186			10	10	10	37	37	37	35.21	0	24.676	30.6597	122	0.111244	1	2.92923	0.782688
F6Q5P0;P62279;A0A287ARH8	F6Q5P0;P62279	40S ribosomal protein S13 (Fragment)	RPS13	-0.0734166	23.0905	23.0171			9	9	9	37.1	37.1	37.1	24.217	0	34.288	30.395	63	0.0925731	1	3.56283	0.910577
I3LDM7;A0A5G2QBC0	I3LDM7	Lactoylglutathione lyase (EC 4.4.1.5) (Glyoxalase I)	GLO1	-0.0753322	24.3186	24.2433			16	16	16	75	75	75	20.73	0	76.104	33.1685	337	0.502305	0.686897	-0.313588	-0.498213
A0A286ZRI5;Q49I35;A0A286ZWB2;A0A5G2QD67;A0A5G2Q797	A0A286ZRI5;Q49I35;A0A286ZWB2;A0A5G2QD67;A0A5G2Q797	Galectin-1 (Gal-1) (Lectin galactoside-binding soluble 1)	LGALS1	-0.0759275	25.8727	25.7968			8	8	8	74.8	74.8	74.8	14.72	0	323.31	34.6003	272	0.46501	0.687825	-0.276071	-0.416957
A0A5G2RAC7;F1RYI3;A0A5G2QFU2;F2Z5R6;A0A287AY31	A0A5G2RAC7;F1RYI3;A0A5G2QFU2;F2Z5R6	Cullin associated and neddylation dissociated 1	CAND1	-0.0763292	21.8306	21.7543			24	24	20	23.3	23.3	19.8	136.26	0	135.41	31.5366	197	0.317408	0.707873	-0.248928	-0.0475756
F1SQN1;A0A5G2QN54	F1SQN1;A0A5G2QN54	T-complex protein 1 subunit delta	CCT4	-0.0766226	23.2161	23.1394			30	30	30	61.6	61.6	61.6	58.056	0	323.31	33.7293	452	0.383718	0.685699	-0.153188	-0.22484
A0A287AS29;A0A5G2QTY2;A0A5G2RK94	A0A287AS29	Nucleoside diphosphate kinase B	NME2	-0.0780187	25.566	25.488			7	7	4	55.3	55.3	32.9	17.109	0	137.44	33.3939	207	0.416036	0.68115	-0.205558	-0.304011
A0A286ZVG3;Q95274	A0A286ZVG3;Q95274	Thymosin beta-4 (T beta-4) [Cleaved into: Hematopoietic system regulatory peptide (Seraspenide)]	TMSB4	-0.078661	25.1323	25.0536			7	7	7	79.5	79.5	79.5	5.0807	0	112.63	32.1281	125	0.374142	0.689637	-0.121873	-0.200564
P61288;A0A5G2QHY7;A0A287B4E6;A0A287AMB0	P61288;A0A5G2QHY7;A0A287B4E6	Translationally-controlled tumor protein (TCTP)	TPT1	-0.07997	21.1543	21.0743			3	3	3	16.9	16.9	16.9	19.595	0	9.094	28.7052	42	0.0800804	1	6.32369	1.00897
F1SPF6;I3L742	F1SPF6;I3L742	RuvB-like helicase (EC 3.6.4.12)	RUVBL1	-0.0806161	21.8462	21.7656			19	19	19	59	59	59	50.196	0	270.53	30.9922	246	0.370774	0.689225	-0.0735079	-0.191929
Q29554;A0A5G2R3M6;A0A5G2RBW4	Q29554;A0A5G2R3M6;A0A5G2RBW4	Trifunctional enzyme subunit alpha, mitochondrial (78 kDa gastrin-binding protein) (Monolysocardiolipin acyltransferase) (EC 2.3.1.-) (TP-alpha) [Includes: Long-chain enoyl-CoA hydratase (EC 4.2.1.17)	HADHA LCHYD-HAD	-0.0866851	20.6026	20.5159			17	17	17	32.6	32.6	32.6	83.106	0	74.93	30.7364	150	0.0831159	1	6.0635	0.983912
F1SQT3;A0A5G2Q9K8;A0A287BGP7;A0A5G2QMB3;A0A287AB71	F1SQT3;A0A5G2Q9K8;A0A287BGP7;A0A5G2QMB3;A0A287AB71	Solute carrier family 25 member 3	SLC25A3	-0.0879589	25.9953	25.9074			18	18	18	35	35	35	39.888	0	29.155	33.6763	195	0.4142	0.681385	-0.136108	-0.29962
F1SML7;A0A5G2Q9V4;A0A5G2QZ62	F1SML7;A0A5G2Q9V4;A0A5G2QZ62	Inosine-5'-monophosphate dehydrogenase (IMP dehydrogenase) (IMPD) (IMPDH) (EC 1.1.1.205)	IMPDH1 IMPDH	-0.092493	23.7589	23.6664			22	22	20	41.9	41.9	40.3	61.315	0	323.31	33.6614	335	0.480974	0.692148	-0.369865	-0.452195
A0A5G2R9A9;F1RFY1;A0A5G2REX6	A0A5G2R9A9;F1RFY1;A0A5G2REX6	Profilin	PFN1	-0.0941734	23.642	23.5478			10	10	2	56.9	56.9	9.9	19.199	0	65.019	31.4847	142	0.442912	0.687097	-0.263566	-0.366949
P82460;A0A5S6I2J5;A0A2C9F3A7;A0A5G2Q9S8;A0A5G2QTF5	P82460;A0A5S6I2J5;A0A2C9F3A7;A0A5G2Q9S8;A0A5G2QTF5	Thioredoxin (Trx)	TXN	-0.0970006	24.3824	24.2854			7	7	7	52.4	52.4	52.4	11.828	0	38.644	32.3427	148	0.434649	0.679592	-0.201612	-0.347858
P60662;A0A5S6FSE5;A0A5G2QAD4;A0A2C9F331	P60662;A0A5S6FSE5;A0A5G2QAD4;A0A2C9F331	Myosin light polypeptide 6 (17 kDa myosin light chain) (LC17) (Myosin light chain 3) (MLC-3) (Myosin light chain alkali 3) (Myosin light chain A3) (Smooth muscle and nonmuscle myosin light chain alkali 6)	MYL6	-0.100325	23.2235	23.1232			8	8	4	55.6	55.6	29.1	16.93	0	72.559	31.5567	117	0.570385	0.595853	-0.341427	-0.637966
A0A287APA5	A0A287APA5	Erythrocyte membrane protein band 4.1 like 3	EPB41L3	-0.101008	20.4843	20.3833			50	47	9	53.3	51.9	12.5	134.15	0	323.31	33.2665	468	0.05293	1	5.88508	1.27987
F1RPW9;Q29387	F1RPW9;Q29387	Elongation factor 1-gamma (EF-1-gamma) (eEF-1B gamma) (Fragment)	EEF1G	-0.101624	22.4199	22.3182			23	23	23	47.5	47.5	47.5	49.954	0	287.23	33.5793	328	0.234554	0.968277	0.211559	0.214331
A0A286ZND5;F1S3U9;A0A5K1VJP7	A0A286ZND5;F1S3U9	Peroxiredoxin-1 (EC 1.11.1.24)	PRDX1	-0.102063	24.3023	24.2002			13	13	11	56.2	56.2	49.6	25.049	0	56.74	32.9932	208	0.558728	0.607875	-0.355942	-0.614732
K7GN08;A0A5G2R823;A0A5G2QF75;A0A5G2QE80	K7GN08;A0A5G2R823;A0A5G2QF75;A0A5G2QE80	Uncharacterized protein	L1CAM	-0.104244	19.0219	18.9176			16	16	16	20.2	20.2	20.2	137.75	0	59.05	29.901	95	0.190767	0.983554	2.39402	0.38128
A0A480LC98;A0A287AM87;I3LC09;A0A5G2RJB6	A0A480LC98;A0A287AM87;I3LC09;A0A5G2RJB6	Mitochondrial import inner membrane translocase subunit TIM50	TIMM50	-0.104583	22.5865	22.4819			6	6	6	23.1	23.1	23.1	39.982	0	13.537	28.3425	42	0.0362708	1	7.26207	1.5169
A0A5G2RBP9;A0A5G2QE74;Q52NJ1;A0A5G2R7B1;A0A287BGV3	A0A5G2RBP9;A0A5G2QE74;Q52NJ1	Ras-related protein Rab-11A	RAB11A	-0.105872	23.248	23.1421			7	7	2	40.6	40.6	6.7	20.037	0	12.287	31.0421	73	0.771803	0.477305	-3.968	-1.00577
A0A287AV76	A0A287AV76	BAG cochaperone 2	BAG2	-0.107938	23.2512	23.1432			5	5	5	21.4	21.4	21.4	23.644	0	18.211	29.3557	73	0.144272	1	0.0884062	0.594618
Q6QAT0;F1SQI2	Q6QAT0	60S ribosomal protein L32	RPL32	-0.119953	23.1412	23.0213			3	3	3	29.6	29.6	29.6	15.86	0	55.598	29.7969	34	0.538938	0.633921	-3.59932	-0.574662
A0A287AH85;A0A5G2QKQ8;A0A5G2QNB5;A0A5G2R079;A0A5G2QK65;A0A5G2Q7V3;A0A287BQC1;A0A287AI14	A0A287AH85;A0A5G2QKQ8;A0A5G2QNB5;A0A5G2R079;A0A5G2QK65;A0A5G2Q7V3	Nucleoside-diphosphate kinase (EC 2.7.4.6)	AK2	-0.123002	21.5081	21.3851			11	11	11	65.8	65.8	65.8	25.64	0	63.701	30.2112	123	0.0966759	1	3.23177	0.880729
A0A286ZUP1;A0A0D5BWD2	A0A286ZUP1;A0A0D5BWD2	Complement component 1 Q subcomponent-binding protein, mitochondrial	C1QBP	-0.124808	21.0897	20.9649			7	7	7	44.6	44.6	44.6	28.847	0	61.414	30.5642	140	0.514082	0.677468	-0.319736	-0.523132
A0A287AJ76;A0A287A690;F1SDX9;P52552;A0A5G2QIX9	A0A287AJ76;A0A287A690;F1SDX9;P52552;A0A5G2QIX9	Peroxiredoxin-2 (EC 1.11.1.24) (Thiol-specific antioxidant protein) (TSA) (Thioredoxin peroxidase 1) (Thioredoxin-dependent peroxide reductase 1) (Thioredoxin-dependent peroxiredoxin 2) (Fragment)	PRDX2 TDPX1	-0.126643	25.3899	25.2633			14	14	14	56.5	56.5	56.5	23.359	0	190.61	34.336	374	0.447682	0.686998	-0.257718	-0.377869
Q29307	Q29307	ATPase inhibitor, mitochondrial (ATP synthase F1 subunit epsilon) (Inhibitor of F(1)F(o)-ATPase) (IF(1)) (IF1)	ATP5IF1 ATPI ATPIF1	-0.131847	22.6482	22.5163			4	4	4	19.4	19.4	19.4	12.183	0	66.879	31.089	104	0.518938	0.67151	-0.357584	-0.533309
A0A5G2QES1;A0A5G2R745;A0A5G2RND7;F1RWJ6	A0A5G2QES1;A0A5G2R745;A0A5G2RND7;F1RWJ6	Aminopeptidase (EC 3.4.11.-)	NPEPPS	-0.141456	22.0116	21.8702			27	27	27	37.1	37.1	37.1	102.79	0	143.05	31.8912	281	0.319071	0.70325	-0.0411116	-0.0523135
F1S073;P19620;K7GKR6;A0A286ZJV6;A0A287BI04;A0A5G2QCF9;A0A287AC54	F1S073;P19620;K7GKR6;A0A286ZJV6;A0A287BI04;A0A5G2QCF9	Annexin A2 (Annexin II) (Annexin-2) (Calpactin I heavy chain) (Calpactin-1 heavy chain) (Chromobindin-8) (Lipocortin II) (Placental anticoagulant protein IV) (PAP-IV) (Protein I) (p36)	ANXA2 ANX2	-0.141787	22.8101	22.6683			14	14	14	48.9	48.9	48.9	34.769	0	79.047	30.3196	197	0.173136	0.976308	0.196141	0.45682
A0A286ZIK8;A0A5G2QSN4;A0A287AGN3;F1RRA7	A0A286ZIK8;A0A5G2QSN4;A0A287AGN3;F1RRA7	Uncharacterized protein	PLK4	-0.146285	23.3436	23.1973			40	40	36	54.6	54.6	48.9	103.69	0	265.12	33.2423	503	0.259823	0.949826	0.0856358	0.128282
A0A286ZY30;A0A287BLB3;A0A5G2QF76;A0A287AMD3;F1SBT6;A0A5G2QQU4	A0A286ZY30;A0A287BLB3;A0A5G2QF76;A0A287AMD3;F1SBT6;A0A5G2QQU4	KH-type splicing regulatory protein	KHSRP	-0.146578	22.7271	22.5805			22	22	21	45.4	45.4	43.4	73.343	0	131.02	31.5183	193	0.428189	0.680617	-0.225464	-0.332774
A0A287AN76;A0A5G2QT96;F1RFX9;A0A5G2QC86	A0A287AN76;A0A5G2QT96;F1RFX9;A0A5G2QC86	Solute carrier family 25 member 11	SLC25A11	-0.148127	22.4659	22.3178			9	9	9	29.3	29.3	29.3	34.106	0	19.896	29.955	94	0.312691	0.725783	-0.182616	-0.0340496
F1SJK6;A0A5G2Q7B1;A0A5G2QHW1	F1SJK6;A0A5G2Q7B1;A0A5G2QHW1	Very-long-chain (3R)-3-hydroxyacyl-CoA dehydratase (EC 4.2.1.134)	HACD3	-0.149769	21.9712	21.8214			8	8	8	23.2	23.2	23.2	43.182	0	26.922	30.5466	81	0.436197	0.683429	-0.183266	-0.35145
F1S086;A0A286ZQ07;A0A5G2QY62;A0A5G2QQF8;A0A5G2QQP2;A0A5G2QBW2;I3L614	F1S086;A0A286ZQ07;A0A5G2QY62;A0A5G2QQF8;A0A5G2QQP2;A0A5G2QBW2;I3L614	Solute carrier family 25 member 12	SLC25A12	-0.153914	22.0651	21.9111			22	22	2	40.2	40.2	4.9	74.768	0	85.321	31.2485	155	0.0895824	1	3.50319	0.933049
A0A287ABG1;A0A286ZPN8;A0A287ASG1;A0A286ZXF7;A0A287AJS6;F1S0X8;A0A287B9P6;A0A287AVF4;A0A5G2QHD9	A0A287ABG1;A0A286ZPN8;A0A287ASG1	Uncharacterized protein	FUBP3	-0.157697	21.7329	21.5752			18	17	3	32.2	31.1	5	69.138	0	81.983	30.2829	134	0.0430301	1	6.64148	1.41075
A0A5G2QHZ3;F1RHJ2;A0A5G2QFP2;F1S7K5	A0A5G2QHZ3;F1RHJ2;A0A5G2QFP2	HDGF like 2	HDGFL2	-0.157917	23.1686	23.0107			13	13	11	52.7	52.7	48.6	27.104	0	166.02	32.2694	194	0.104225	1	3.32622	0.828489
P36968	P36968	Phospholipid hydroperoxide glutathione peroxidase (PHGPx) (EC 1.11.1.12) (Glutathione peroxidase 4) (GPx-4) (GSHPx-4)	GPX4	-0.158485	22.0316	21.8731			12	12	12	49.7	49.7	49.7	22.337	0	46.597	32.7846	178	0.0481796	1	6.55661	1.33964
A0A480XE17;F1RUP7;A0A5G2QP36	A0A480XE17;F1RUP7;A0A5G2QP36	Nudix hydrolase 5	NUDT5	-0.164921	21.7793	21.6143			8	8	8	42	42	42	24.268	0	22.182	29.8663	96	0.0436784	1	6.70431	1.40139
A0A287B8I6;F6Q3P3;A0A286ZZ57;A0A287B5T6;A0A5G2RFW2;A0A286ZTI3;A0A287BM57;A0A5G2R4K1;A0A287A7C1;A0A287BAC3	A0A287B8I6;F6Q3P3;A0A286ZZ57;A0A287B5T6;A0A5G2RFW2;A0A286ZTI3;A0A287BM57;A0A5G2R4K1;A0A287A7C1	ADP-ribosylation factor 1	ARF2	-0.16567	24.808	24.6423			9	9	5	57.5	57.5	29.8	20.601	0	102.88	32.3866	149	0.574986	0.59409	-0.352246	-0.647064
A0A287AJQ2;B5KJG2	A0A287AJQ2	Phosphoglycerate mutase (EC 5.4.2.11) (EC 5.4.2.4)	PGAM2	-0.172015	25.8404	25.6684			17	17	17	63	63	63	28.804	0	323.31	34.9172	596	0.339955	0.691933	-0.0769885	-0.110407
A0A287BL93;A0A287AJ89;F1SA50;A0A287AR13;A0A287ASN3;A0A287A151	A0A287BL93;A0A287AJ89;F1SA50;A0A287AR13;A0A287ASN3;A0A287A151	Heterogeneous nuclear ribonucleoprotein M	HNRNPM	-0.172874	22.6083	22.4354			28	28	2	46	46	5.5	77.496	0	126.28	32.0763	293	0.311776	0.729384	-0.0249872	-0.0314098
Q6DUB7;A0A5S6HQM6	Q6DUB7;A0A5S6HQM6	Stathmin	STMN1	-0.178527	23.3186	23.14			16	16	14	61.7	61.7	55	17.302	0	74.777	31.4961	164	0.538953	0.635377	-0.361167	-0.574692
F1RKX9	F1RKX9	CRK like proto-oncogene, adaptor protein	CRKL	-0.178593	21.6352	21.4566			9	9	9	45.5	45.5	45.5	33.796	0	21.081	29.3859	72	0.607248	0.572542	-0.303299	-0.709773
A0A287ASD0;A0A5G2R941;F1S530;A0A5G2QKU0;Q95276	A0A287ASD0;A0A5G2R941;F1S530	60S ribosomal protein L5 (Fragment)	RPL5	-0.183126	22.7593	22.5761			12	12	12	39.4	39.4	39.4	34.353	0	35.115	31.4729	161	0.205965	0.9869	0.146183	0.320345
A0A5G2R3N7;F1S1A8	A0A5G2R3N7;F1S1A8	Complex I-49kD (NADH dehydrogenase [ubiquinone] iron-sulfur protein 2, mitochondrial) (NADH-ubiquinone oxidoreductase 49 kDa subunit)	NDUFS2	-0.189455	21.5625	21.3731			13	13	13	33.7	33.7	33.7	52.886	0	19.534	30.2356	94	0.0396004	1	6.77649	1.46254
A0A5G2R6Q5;P11493;F1RX68;A0A5G2QB05	A0A5G2R6Q5;P11493;F1RX68	Serine/threonine-protein phosphatase 2A catalytic subunit beta isoform (PP2A-beta) (EC 3.1.3.16) (Fragment)	PPP2CB	-0.190776	21.7735	21.5827			10	10	2	31.7	31.7	4.4	52.168	0	103.28	30.3811	106	0.041679	1	6.77803	1.43069
A0A286ZL65;P79324;A0A287A452;A0A287BRW3	A0A286ZL65;P79324;A0A287A452	60S ribosomal protein L15 (Fragment)	RPL15	-0.19402	24.0149	23.8208			8	8	8	33.8	33.8	33.8	24.146	0	227.87	31.4798	159	0.192846	0.987326	0.116771	0.372731
F2Z594;A0A287BFU3;A0A287BEI7	F2Z594;A0A287BFU3;A0A287BEI7	High mobility group protein B1	HMGB1	-0.195641	24.6376	24.442			19	19	3	52.3	52.3	9.1	25.342	0	193.76	33.8013	359	0.500488	0.685962	-0.35336	-0.49434
I3L8C5;A0A5G2QII5;A0A5G2QWH4;A0A286ZNS1;A0A286ZT39;A0A287BNS1	I3L8C5;A0A5G2QII5;A0A5G2QWH4;A0A286ZNS1;A0A286ZT39;A0A287BNS1	Heat shock protein family A (Hsp70) member 12A	HSPA12A	-0.196049	20.8452	20.6492			21	21	18	35.3	35.3	32.1	74.808	0	112.85	30.7946	132	0.159803	0.970652	3.00872	0.518022
A0A286ZL42;Q2EHH8;A0A5G2Q9X3	A0A286ZL42;Q2EHH8;A0A5G2Q9X3	Serine/threonine-protein phosphatase (EC 3.1.3.16)	PPP1CA	-0.20108	22.3668	22.1657			12	12	3	44.2	44.2	8.8	38.363	0	29.355	30.6932	161	0.557162	0.606852	-0.277119	-0.61159
A0A286ZY21;A0A286ZLA4;A0A286ZWJ3;F1RGI7;A0A287AK18;A0A287BIC9;A0A286ZW34	A0A286ZY21;A0A286ZLA4;A0A286ZWJ3;F1RGI7;A0A287AK18;A0A287BIC9	Uncharacterized protein	MATR3	-0.202286	20.8933	20.691			24	24	24	34.9	34.9	34.9	93.092	0	81.52	31.305	172	0.0510533	1	6.05758	1.30289
F2Z5G8	F2Z5G8	40S ribosomal protein S25	RPS25	-0.202916	22.915	22.7121			6	6	6	31.2	31.2	31.2	13.742	0	5.2337	30.1851	35	0.0437755	1	6.99943	1.4
Q29221;A0A5S8KXS2;A0A5G2RDZ7;A0A5G2REB0;A0A5G2R5J0;A0A5G2QHN7	Q29221;A0A5S8KXS2;A0A5G2RDZ7;A0A5G2REB0;A0A5G2R5J0;A0A5G2QHN7	F-actin-capping protein subunit alpha-2 (CapZ alpha-2)	CAPZA2	-0.207828	21.7553	21.5475			14	14	12	74.8	74.8	65.4	32.981	0	77.888	31.0162	118	0.0925346	1	3.39115	0.910862
A0A286ZJL5;A0A5G2QNQ4;A0A5G2RB60;A0A5G2R121	A0A286ZJL5;A0A5G2QNQ4;A0A5G2RB60	V-type proton ATPase subunit D (V-type proton ATPase subunit d) (Vacuolar proton pump subunit D)	ATP6V1D	-0.21103	20.5602	20.3492			9	9	9	43.3	43.3	43.3	28.252	0	35.919	30.5607	114	0.0797103	1	6.19448	1.01208
A0A287BB01;F1RPY3	A0A287BB01;F1RPY3	Reticulon	RTN3	-0.21125	22.4114	22.2002			3	3	3	25.7	25.7	25.7	26.182	0	42.292	30.5282	98	0.553137	0.611393	-3.70816	-0.603493
I3LEC2	I3LEC2	Uncharacterized protein	PCBP1	-0.214073	24.5349	24.3208			13	13	9	60.7	60.7	47.5	37.501	0	120.41	32.4	256	0.355961	0.694481	-0.0699155	-0.153328
A0A287B262	A0A287B262	HMA domain-containing protein		-0.216353	22.4226	22.2062			3	3	3	67.8	67.8	67.8	6.2952	0	12.959	29.741	63	0.151819	0.990826	3.39765	0.55662
A0A5G2R5R3;Q95342;A0A5S8L0N9;A0A5G2QVU1;A0A5G2QR95;A0A5G2QVW0;A0A286ZLX0	A0A5G2R5R3;Q95342;A0A5S8L0N9;A0A5G2QVU1;A0A5G2QR95;A0A5G2QVW0;A0A286ZLX0	60S ribosomal protein L18	RPL18	-0.218422	24.0054	23.787			6	6	6	45.3	45.3	45.3	17.992	0	89.497	31.0871	92	0.292691	0.864874	0.00984828	0.0249143
A0A5G2RC42;A0A287AL94;A0A5G2QUG6;A0A287BLR0;A0A5G2QTH1;A0A5G2R8R8;A0A287BJY7;F1SFF8	A0A5G2RC42;A0A287AL94;A0A5G2QUG6;A0A287BLR0;A0A5G2QTH1;A0A5G2R8R8;A0A287BJY7;F1SFF8	Alpha-1,4 glucan phosphorylase (EC 2.4.1.1)	PYGL	-0.2206	21.3437	21.1231			33	29	29	39.9	36.2	36.2	93.209	0	101.55	31.7042	285	0.0944798	1	3.30071	0.896569
A0A5G2QES7;F1S0C1;A0A287AZV4;A0A5G2QGP7;A0A5G2QHM7;A0A287BPT2;A0A287A703;A0A5G2QDU0;A0A5G2QCU9	A0A5G2QES7;F1S0C1;A0A287AZV4	PKS_ER domain-containing protein	LOC100512795	-0.225477	21.6073	21.3818			7	7	7	27.9	27.9	27.9	38.801	0	56.731	30.0133	99	0.305271	0.765637	-0.0645173	-0.0124882
F1RYY8	F1RYY8	Mitochondrial glutamate carrier 1 isoform X1 (Solute carrier family 25 member 22)	SLC25A22	-0.237839	23.5299	23.2921			17	17	17	52.5	52.5	52.5	34.47	0	135.69	32.4603	177	0.287588	0.89135	0.0227381	0.0404075
F1RFH3;P12037	F1RFH3	Neurofilament heavy polypeptide (NF-H) (200 kDa neurofilament protein) (Neurofilament triplet H protein) (Fragment)	NEFH	-0.23816	19.4317	19.1936			30	25	25	43.6	40.1	40.1	93.479	0	186.63	31.4211	205	0.164688	0.972178	2.73737	0.49515
A0A287BDV7;A0A287ADM2;A0A5G2QYS1	A0A287BDV7;A0A287ADM2;A0A5G2QYS1	Guanine nucleotide-binding protein subunit gamma	LOC100621431	-0.24009	23.2215	22.9814			7	7	6	69.6	69.6	69.6	7.7009	0	193.85	31.4239	99	0.744447	0.495112	-3.77275	-0.958871
A0A287AKC5;A0A287AE36	A0A287AKC5;A0A287AE36	60S ribosomal protein L38	RPL38	-0.242042	22.5159	22.2738			3	3	3	34.2	34.2	34.2	8.566	0	3.6179	29.198	42	0.086526	1	3.61052	0.956684
P54612;A0A287BB72;A0A5G2QGH9;A0A480F350;A0A5S6GQX9;P54613;A0A5G2QH01;A0A287APB4;A0A287A5F7;I3L7S2;A0A5G2Q9H1	P54612;A0A287BB72;A0A5G2QGH9;A0A480F350;A0A5S6GQX9	Serine/threonine-protein phosphatase 2A 65 kDa regulatory subunit A alpha isoform (PP2A subunit A isoform PR65-alpha) (PP2A subunit A isoform R1-alpha)	PPP2R1A	-0.243484	22.5877	22.3442			17	17	17	35.7	35.7	35.7	65.322	0	104.75	32.187	224	0.174393	0.975629	0.354941	0.451243
Q5S1U1;A0A2C9F366;A0A5S6G3Y8	Q5S1U1;A0A2C9F366;A0A5S6G3Y8	Heat shock protein beta-1 (HspB1) (Heat shock 27 kDa protein) (HSP 27)	HSPB1 HSP27	-0.247004	23.0463	22.7992			14	14	12	74.4	74.4	68.1	22.941	0	110.8	32.2269	201	0.23183	0.96767	0.186677	0.224002
Q8WNW3;A0A2C9F3E9	Q8WNW3;A0A2C9F3E9	Junction plakoglobin	Jup	-0.255875	22.9806	22.7248			21	21	19	35.2	35.2	31.5	81.849	0	99.959	30.2431	217	0.202863	0.986724	0.13551	0.332501
F1RI39;A0A287A4Q7;A0A287BQV2	F1RI39;A0A287A4Q7;A0A287BQV2	Actinin alpha 4	ACTN4	-0.255945	21.7228	21.4669			44	44	4	57.7	57.7	4.7	107.29	0	288.2	32.4312	449	0.318738	0.703314	-0.0382071	-0.0513651
A0A287BRL8	A0A287BRL8	Myristoylated alanine rich protein kinase C substrate (Myristoylated alanine-rich C-kinase substrate)	MARCKS	-0.260486	23.8147	23.5542			11	11	11	50	50	50	31.583	0	323.31	32.0125	251	0.433416	0.679396	-0.218031	-0.344989
A0A287ALA0;I3L661	A0A287ALA0	Uncharacterized protein	BASP1	-0.263219	25.7582	25.495			23	23	23	84.2	84.2	84.2	23.087	0	323.31	34.1557	563	0.509766	0.680035	-0.285114	-0.514038
A0A287BG47;F1S398	A0A287BG47;F1S398	Clathrin light chain	CLTB	-0.264123	23.2357	22.9715			9	9	5	28	28	15.2	23.182	0	12.537	30.4583	76	0.150781	0.992412	3.55046	0.561756
A0A287A391;A0A288CG57;A0A286ZUI3;A0A287BJG5	A0A287A391;A0A288CG57;A0A286ZUI3;A0A287BJG5	Elongation factor 1-alpha	EEF1A1	-0.266091	27.199	26.9329			17	17	7	60	60	30.1	47.861	0	184.78	34.9966	481	0.374984	0.689982	-0.0839116	-0.202714
Q8MJ30;A0A5G2QZN1;A0A287AAE2;A0A5G2QR20	Q8MJ30;A0A5G2QZN1;A0A287AAE2;A0A5G2QR20	Dihydropteridine reductase (EC 1.5.1.34) (HDHPR) (Quinoid dihydropteridine reductase)	QDPR DHPR	-0.267976	22.0333	21.7653			11	11	11	60.9	60.9	60.9	25.757	0	254.46	30.8224	92	0.150798	0.993703	3.40505	0.56167
A0A286ZXU8;A0A287B283	A0A286ZXU8;A0A287B283	LanC like 1	LANCL1	-0.268963	20.9187	20.6497			9	9	9	33.5	33.5	33.5	45.515	0	30.676	30.4315	99	0.154027	0.983973	3.18105	0.545787
A0A5G2R9A2;A0A5G2R6D0;A0A287BKR2;A0A287AIN1;A0A286ZN35;A0A286ZSR0	A0A5G2R9A2;A0A5G2R6D0;A0A287BKR2	Serine hydroxymethyltransferase (EC 2.1.2.1)	SHMT1	-0.270609	21.5881	21.3175			11	11	11	33.3	33.3	33.3	53.151	0	25.53	28.6637	70	0.0382597	1	6.83816	1.48391
F1SSA6	F1SSA6	Myosin motor domain-containing protein	MYH10	-0.272699	20.0757	19.803			37	34	31	42.1	40.1	37.5	110.06	0	188.09	30.8874	197	0.158992	0.970884	2.90753	0.521873
F1S539;A0A5G2R5U9	F1S539;A0A5G2R5U9	ATP binding cassette subfamily A member 4	ABCA4	-0.274573	19.6359	19.3614			31	31	31	17	17	17	259.7	0	287.87	31.1493	189	0.319079	0.704331	-0.326516	-0.052335
Q29228;F1S232	Q29228;F1S232	4-trimethylaminobutyraldehyde dehydrogenase (TMABA-DH) (TMABADH) (EC 1.2.1.47) (Aldehyde dehydrogenase family 9 member A1) (EC 1.2.1.3)	ALDH9A1 ALDH9	-0.277811	22.5462	22.2683			15	15	15	36.2	36.2	36.2	53.941	0	98.653	30.9409	168	0.0900026	1	3.54467	0.929854
F1S880;A0A5G2R8G1;A0A287AGR0	F1S880;A0A5G2R8G1;A0A287AGR0	NSFL1 cofactor p47 (p97 cofactor p47)	NSFL1C	-0.278104	21.0602	20.7821			11	11	11	44.9	44.9	44.9	40.57	0	56.546	30.5682	139	0.0768558	1	6.47789	1.03649
A1XQU5	A1XQU5	60S ribosomal protein L27	RPL27	-0.278259	24.0647	23.7865			4	4	4	36	36	36	15.798	0	6.276	30.7598	66	0.0725679	1	4.28265	1.07469
Q45FY6;A0A287AD45;I3LDD5;A0A5G2QF67;A0A287AN84	Q45FY6;A0A287AD45	Hypoxanthine-guanine phosphoribosyltransferase (HGPRT) (HGPRTase) (EC 2.4.2.8)	HPRT1 HPRT	-0.28334	23.9665	23.6832			10	10	10	61.9	61.9	61.9	24.555	0	109.02	32.179	246	0.416625	0.682059	-0.181534	-0.305417
F2Z5E6;A0A287AEM2;A0A287AKC0;A0A5G2QBD4	F2Z5E6;A0A287AEM2;A0A287AKC0;A0A5G2QBD4	40S ribosomal protein S5 (Ribosomal protein S5)	RPS5	-0.289787	22.1856	21.8958			11	11	11	50	50	50	22.876	0	127.53	30.8187	141	0.0915237	1	3.43999	0.918391
F1S912;A0A287AWK4	F1S912;A0A287AWK4	Peptidylprolyl isomerase (EC 5.2.1.8)	FKBP8	-0.301595	20.567	20.2654			8	8	8	25.7	25.7	25.7	44.545	0	121.46	29.3498	78	0.0778564	1	6.13606	1.02785
F2Z5C1;A0A5G2R3B5;A0A287A531	F2Z5C1;A0A5G2R3B5;A0A287A531	Annexin	ANXA5	-0.311668	23.4045	23.0928			18	18	18	57	57	57	36.134	0	78.806	31.8087	211	0.469585	0.691887	-0.30441	-0.427128
A0A287AC42;A0A287BBB5;A0A5G2RB73	A0A287AC42;A0A287BBB5;A0A5G2RB73	Vesicle-associated membrane protein-associated protein A	VAPA	-0.313691	22.3833	22.0696			11	11	10	44.2	44.2	44.2	27.718	0	55.035	31.3942	148	0.042791	1	6.91055	1.41424
F1S5Z3;A0A287BJI6	F1S5Z3;A0A287BJI6	Seryl-tRNA synthetase (EC 6.1.1.11) (Seryl-tRNA(Ser/Sec) synthetase)	SARS1	-0.313753	22.355	22.0412			9	9	9	24.1	24.1	24.1	58.571	0	91.242	29.4903	82	0.0165779	1	10.4319	1.98771
F1S557;A0A287AXA8;A0A287B3F4;A0A286ZMH7	F1S557;A0A287AXA8;A0A287B3F4;A0A286ZMH7	4-alpha-glucanotransferase (EC 2.4.1.25) (EC 3.2.1.33) (Amylo-alpha-1,6-glucosidase) (Dextrin 6-alpha-D-glucosidase) (Glycogen debrancher) (Glycogen debranching enzyme) (Oligo-1,4-1,4-glucantransferase)	AGL	-0.314333	21.2984	20.984			70	70	70	57.8	57.8	57.8	170.98	0	323.31	33.9478	726	0.255672	0.9497	0.112333	0.141988
F1RI18	F1RI18	Complex III subunit 8 (Complex III subunit VIII) (Cytochrome b-c1 complex subunit 8) (Ubiquinol-cytochrome c reductase complex 9.5 kDa protein) (Ubiquinol-cytochrome c reductase complex ubiquinone-binding protein QP-C)	UQCRQ	-0.314551	20.8515	20.537			4	4	4	39	39	39	9.7672	0	11.551	29.3529	62	0.178759	0.979879	2.90929	0.432108
A0A287APR1;F1S935	A0A287APR1;F1S935	60S ribosomal protein L18a	RPL18A	-0.323666	23.9021	23.5785			8	8	8	34.8	34.8	34.8	26.047	0	27.487	30.709	112	0.202101	0.985952	0.0856482	0.335505
A0A287B217;A0A287BN04;A0A287BNK7;A0A287AA88;A0A287B0Y8;A0A287A8C7;A0A287B9H1	A0A287B217;A0A287BN04;A0A287BNK7;A0A287AA88;A0A287B0Y8;A0A287A8C7;A0A287B9H1	Plectin	PLEC	-0.324569	16.4974	16.1728			121	121	121	33.3	33.3	33.3	513.05	0	323.31	32.8892	601	0.118278	1	3.89883	0.739132
F1SB42	F1SB42	Ezrin	EZR	-0.332647	21.4615	21.1289			17	17	11	33.6	33.6	25.3	64.953	0	23.081	30.824	134	0.048607	1	6.33906	1.33405
A0A287A8V1;F6Q625;A6M928;A0A5G2QMP7;A0A5G2R7R3;A0A5G2QX96;A0A286ZUD0	A0A287A8V1;F6Q625;A6M928;A0A5G2QMP7;A0A5G2R7R3;A0A5G2QX96	RNA helicase (EC 3.6.4.13)	EIF4A1	-0.335731	23.597	23.2612			11	11	3	33.8	33.8	11	44.492	0	65.395	31.4259	146	0.342306	0.692575	-0.0638819	-0.116795
Q29214;A0A287AY54;A0A287BGL3;A0A5S6HGK5;A0A5S6HR40	Q29214;A0A287AY54;A0A287BGL3;A0A5S6HGK5;A0A5S6HR40	60S acidic ribosomal protein P0 (60S ribosomal protein L10E)	RPLP0	-0.343326	23.191	22.8477			8	8	8	40.6	40.6	40.6	34.358	0	82.744	30.8389	161	0.124167	1	0.271538	0.704279
Q06AS6;A0A287B697	Q06AS6;A0A287B697	G protein subunit alpha i2	GNAI2	-0.343446	21.3959	21.0525			12	9	8	37.5	28.7	25.1	40.464	0	57.991	30.9666	120	0.32241	0.699031	-0.32202	-0.0617708
F1SIV3;A0A5G2QJS5;A0A287A8X8;A0A480VC90;A0A5G2R0F9	F1SIV3;A0A5G2QJS5	LRRcap domain-containing protein	NANS	-0.346601	23.2154	22.8688			11	11	11	36.1	36.1	36.1	28.591	0	75.28	31.2792	103	0.323136	0.699865	-0.356064	-0.063818
A0A287BDT8;A0A287BHL2	A0A287BDT8;A0A287BHL2	Phosphoglycolate phosphatase	PGP	-0.347831	21.8665	21.5187			11	11	11	43.6	43.6	43.6	34.29	0	14.103	29.1812	54	0.148003	0.99959	3.42634	0.575637
F1S3H1;A0A5G2RA17;A0A5G2RB26	F1S3H1;A0A5G2RA17;A0A5G2RB26	Aldehyde dehydrogenase 6 family member A1	ALDH6A1	-0.36451	20.8471	20.4826			14	14	14	39.3	39.3	39.3	57.704	0	45.02	29.4686	99	0.173017	0.975158	3.07608	0.457349
A0A5G2QGK1;A0A287A275;A0A287A217;A0A5G2QDX3;A0A5G2Q9J2	A0A5G2QGK1;A0A287A275;A0A287A217	Tubulin beta chain	TUBB4B	-0.382417	28.0317	27.6493			31	31	2	72.6	72.6	3.6	49.749	0	323.31	37.836	1744	0.139119	1	0.353988	0.621486
I3LFV4;A0A5G2QVX8;A0A287AJD3;A0A5G2QN07;A0A287AZS5;F1SFU0;F1RWB7	I3LFV4;A0A5G2QVX8;A0A287AJD3;A0A5G2QN07;A0A287AZS5	Y-box binding protein 1	YBX1	-0.384363	24.3357	23.9514			13	13	9	42.1	42.1	32.3	44.939	0	260.26	31.1788	250	0.0243764	1	0.543729	1.75852
A0A287AAI9;A0A287AZ17;F1RG31;A0A5G2QKD2;A0A5G2QP05;A0A287BIP5	A0A287AAI9;A0A287AZ17;F1RG31;A0A5G2QKD2;A0A5G2QP05	Hydroxyacylglutathione hydrolase (Hydroxyacylglutathione hydrolase, mitochondrial isoform 1)	HAGH	-0.385313	21.2481	20.8628			13	13	13	62.7	62.7	62.7	28.937	0	177.26	31.2215	163	0.152187	0.990008	3.23711	0.554804
K7GQ44;K7GSH5;A0A173G6H1;K7GKL7;F1RUA1;K7GS25;A0A5G2QNX2;K7GR37;A0A5G2QZ90	K7GQ44;K7GSH5;A0A173G6H1;K7GKL7;F1RUA1;K7GS25;A0A5G2QNX2;K7GR37;A0A5G2QZ90	Septin 6	SEPTIN6	-0.394499	21.32	20.9255			15	15	8	44	44	26	48.02	0	90.415	31.0901	163	0.106649	1	3.00496	0.81239
A0A287AHC2	A0A287AHC2	Glucosamine-6-phosphate isomerase (EC 3.5.99.6) (Glucosamine-6-phosphate deaminase)	GNPDA1	-0.397264	20.7538	20.3565			5	5	4	24.6	24.6	20.7	35.066	0	10.385	28.9068	29	0.175488	0.980471	2.96954	0.446409
F1RGA9;A0A5G2R2V4;I3L920;A0A286ZTJ6;A0A5G2QHR4;F1RN75;I3L9X0	F1RGA9;A0A5G2R2V4;I3L920;A0A286ZTJ6	Coronin	CORO1C	-0.402957	20.9112	20.5082			13	13	13	29.7	29.7	29.7	53.234	0	21.053	29.7951	84	0.801649	0.454013	-6.40904	-1.05608
F1S911;P63053;A7U5U2;P0CG68;A0A5G2QDJ2;A0A2C9F3G2;A0A5G2QNL4;A0A287BNY5;A0A5G2RJ57	F1S911;P63053;A7U5U2;P0CG68;A0A5G2QDJ2;A0A2C9F3G2	Polyubiquitin-C [Cleaved into: Ubiquitin-related	UBC	-0.407618	29.0838	28.6761			11	11	3	23.9	23.9	5.9	34.427	0	307.8	35.3905	402	0.187815	0.982029	0.1076	0.393542
A0A5G2QNW1;F1S827	A0A5G2QNW1;F1S827	SERPINE1 mRNA binding protein 1	SERBP1	-0.40892	22.0616	21.6527			9	9	9	29.3	29.3	29.3	42.971	0	158.18	30.0146	90	0.387589	0.685802	-0.123906	-0.234543
F2Z5K5	F2Z5K5	Tubulin beta chain	TUBB4A	-0.412242	24.7485	24.3362			27	5	4	68.8	12.4	10.6	49.571	0	320.23	32.3508	112	0.0792026	1	4.18659	1.01636
A0A5G2RAT8;P00172;A0A5G2QYD9;A0A5G2QFV0	A0A5G2RAT8;P00172;A0A5G2QYD9;A0A5G2QFV0	Cytochrome b5	CYB5A CYB5	-0.418493	23.113	22.6945			5	5	5	50	50	50	14.333	0	27.078	30.6151	94	0.714556	0.51562	-3.53562	-0.906686
I3LPP4;I3L918;A0A287BD56	I3LPP4;I3L918;A0A287BD56	Chromosome segregation 1-like protein (Exportin-2) (Importin-alpha re-exporter)	CSE1L	-0.423464	23.6619	23.2385			10	10	10	13.1	13.1	13.1	110.65	0	33.802	29.9268	52	0.744423	0.493711	-3.80307	-0.95883
A0A480YLE4;I3LEQ7	A0A480YLE4;I3LEQ7	Serine-threonine kinase receptor-associated protein	STRAP	-0.425883	22.1764	21.7505			12	12	12	48	48	48	38.502	0	58.433	29.8165	112	0.0722412	1	3.93754	1.07768
A0A5K1VC16;A0A5G2QNU4;A0A286ZNV2;A0A5G2QGC2;A0A5G2QN81;A0A5G2QBA4;A0A5G2RFX0;A0A5G2QCL5;F1STM4;A0A5G2RBZ6	A0A5K1VC16;A0A5G2QNU4;A0A286ZNV2;A0A5G2QGC2;A0A5G2QN81;A0A5G2QBA4;A0A5G2RFX0;A0A5G2QCL5;F1STM4	Elongation factor 1-alpha	EEF1A2	-0.426908	23.2255	22.7985			15	5	4	46.7	16.9	14.2	48.133	0	42.297	30.8658	94	0.0400133	1	7.30914	1.45609
A0A287A4A5;F1SB09;A0A287BEE6	A0A287A4A5;F1SB09;A0A287BEE6	Uncharacterized protein	SEC22B	-0.432806	21.5117	21.0789			10	10	10	61.8	61.8	61.8	24.123	0	63.732	30.5675	112	0.0467408	1	6.46947	1.35879
A0A286ZUI9;A0A5G2R4T3;A0A5G2QYM2;F1SKC4;A0A287BSM6;A0A5G2R329;A0A287ASA2;A0A287BBS7;A0A287A756;A0A5G2R2E9	A0A286ZUI9;A0A5G2R4T3;A0A5G2QYM2;F1SKC4	Glycogenin 2	GYG2	-0.439167	22.2683	21.8291			9	9	9	24.3	24.3	24.3	37.404	0	88.306	30.9483	99	0.0202123	1	10.0668	1.8704
A0A5G2RD45;A0A5G2QIK0	A0A5G2RD45;A0A5G2QIK0	Tropomyosin alpha-3 chain	TPM3	-0.441969	23.0532	22.6112			18	18	2	53.8	53.8	6.1	28.793	0	251.71	31.4632	159	0.281548	0.910116	0.0381053	0.0589949
A0A5G2QQY5;I3LL97;A0A287APN0	A0A5G2QQY5;I3LL97;A0A287APN0	Cysteine and glycine rich protein 1	CSRP1	-0.455392	21.362	20.9066			7	7	7	53	53	53	23.276	0	130.86	30.7449	129	0.079748	1	6.39024	1.01176
A0A5G2Q8T9;A0A287B5V1;A0A5G2QG95;A0A287BKN5;A0A287A4H9;A0A286ZRP4;A0A5G2RAF0;Q29293	A0A5G2Q8T9;A0A287B5V1	60S ribosomal protein L3 (Fragment)	RPL3	-0.468391	23.4363	22.9679			20	20	20	47	47	47	45.742	0	99.961	31.6532	238	0.150149	0.993431	0.182238	0.564893
A0A286ZU97;A0A287AS79	A0A286ZU97	Uncharacterized protein	MTCH2	-0.470756	21.5812	21.1105			8	8	8	35.9	35.9	35.9	36.633	0	77.476	29.2293	71	0.0159012	1	10.2145	2.01226
A0A287ARI1	A0A287ARI1	Eukaryotic translation initiation factor 3 subunit F (eIF3f) (Eukaryotic translation initiation factor 3 subunit 5) (eIF-3-epsilon) (eIF3 p47)	EIF3F EIF3S5	-0.471481	19.9773	19.5058			8	8	8	25.9	25.9	25.9	36.322	0	18.054	29.3969	46	0.0742565	1	6.09666	1.05942
A0A287AIE6	A0A287AIE6	ATPase GET3 (EC 3.6.-.-) (Arsenical pump-driving ATPase) (Arsenite-stimulated ATPase)	GET3 ASNA1	-0.475305	20.8582	20.3829			8	8	8	34.9	34.9	34.9	38.663	0	21.501	29.0578	55	0.0403781	1	6.53086	1.45045
F1SB63;A0A287AJY2;A0A287AKV4;A0A287BDF2	F1SB63;A0A287AJY2;A0A287AKV4;A0A287BDF2	T-complex 1	TCP1	-0.47826	23.4723	22.994			34	34	34	74.2	74.2	74.2	60.652	0	323.31	34.1835	593	0.200281	0.984706	0.208595	0.342722
A0A5G2RFE7	A0A5G2RFE7	Uncharacterized protein	PTMA	-0.485637	23.6929	23.2072			5	5	3	19.7	19.7	11.4	14.318	0	242.81	29.9632	129	0.305074	0.765988	-0.067008	-0.0119102
A0A287BSL4;A0A5G2RBX6;A0A2C9F393;P26234	A0A287BSL4;A0A5G2RBX6;A0A2C9F393;P26234	Vinculin (Metavinculin)	VCL	-0.486779	21.8379	21.3512			14	14	14	20.9	20.9	20.9	99.11	0	18.255	28.7705	45	0.144395	1	3.50117	0.593987
F1SGD7;A0A287AD09;A0A287BN67;A0A5G2QJH8;A0A287AFP4;A0A287B8W3	F1SGD7;A0A287AD09;A0A287BN67;A0A5G2QJH8;A0A287AFP4;A0A287B8W3	Nucleosome assembly protein 1 like 1	NAP1L1	-0.48742	22.7662	22.2787			11	11	10	45.5	45.5	43	45.374	0	54.777	30.5893	109	0.189884	0.981423	0.230737	0.384933
A0A5G2R2Q4;F1RTV5;A0A5G2QTY6;A0A287AI68	A0A5G2R2Q4;F1RTV5;A0A5G2QTY6;A0A287AI68	AIR carboxylase (EC 4.1.1.21) (EC 6.3.2.6) (Multifunctional protein ADE2) (Phosphoribosylaminoimidazole carboxylase) (Phosphoribosylaminoimidazole-succinocarboxamide synthase) (SAICAR synthetase)	PAICS	-0.491266	21.4952	21.0039			8	8	8	22	22	22	46.988	0	7.5137	28.2985	18	0.164654	0.970872	3.36827	0.495306
A0A287ASR7;A0A287BNI1;A0A287A547;A0A5G2R4F6;F1SKB5	A0A287ASR7;A0A287BNI1;A0A287A547;A0A5G2R4F6;F1SKB5	Exportin-T (Exportin(tRNA)) (tRNA exportin)	XPOT	-0.496572	22.0661	21.5695			9	9	9	11.7	11.7	11.7	107.84	0	12.725	28.2968	51	0.072444	1	3.91451	1.07582
I3LRS5;A0A5G2R4G6;A0A5G2QQ66;A0A287BRG6;A0A5G2QF01;A0A5G2QBN6;A0A480JMD7;A0A5G2QN23;F1SR94;A0A5G2REH1;I3LK50;I3LTV1;A0A5G2R5I9;I3LSK6;F1ST54;I3LK62;A0A5G2RN58	I3LRS5;A0A5G2R4G6;A0A5G2QQ66;A0A287BRG6;A0A5G2QF01;A0A5G2QBN6	Aldehyde dehydrogenase 1 family member A1	ALDH1A1	-0.509314	20.9294	20.4201			16	14	14	36.9	33.9	33.9	54.841	0	126.69	30.5656	142	0.152546	0.989887	3.21501	0.553037
A0A5G2QHW7;F2Z5N6	A0A5G2QHW7;F2Z5N6	Serine/threonine-protein phosphatase (EC 3.1.3.16)	PPP6C	-0.521865	21.4598	20.938			7	7	7	33.6	33.6	33.6	32.532	0	19.075	28.8212	61	0.0729102	1	3.80732	1.07157
I3L8J2;A0A5G2RJ56;A0A5G2QW65	I3L8J2;A0A5G2RJ56;A0A5G2QW65	Galectin like	LGALSL	-0.521893	21.216	20.6941			6	6	6	45.3	45.3	45.3	18.955	0	16.995	29.7081	76	0.0745533	1	6.55046	1.05677
F1RL89	F1RL89	Phosphodiesterase (EC 3.1.4.-)	PDE6A	-0.528773	21.7737	21.2449			26	15	15	27.5	17.2	17.2	100.1	0	17.66	30.4062	71	0.306982	0.7546	-0.116972	-0.0174921
F1RW75;A0A287AA14	F1RW75;A0A287AA14	Desmoplakin	DSP	-0.532373	22.9323	22.3999			28	28	28	11.7	11.7	11.7	331.61	0	73.571	30.1775	161	0.047584	1	0.535127	1.3475
F1SHD6;A0A5G2RD82;P29412	F1SHD6;A0A5G2RD82	Elongation factor 1-beta (EF-1-beta)	EEF1B	-0.538177	23.4591	22.921			9	9	9	55.1	55.1	55.1	24.804	0	274.86	32.4496	134	0.258433	0.950383	0.0737362	0.132853
F1S431	F1S431	Alanine--tRNA ligase (EC 6.1.1.7)	AARS1 AARS	-0.539824	20.6708	20.1309			22	22	22	33.7	33.7	33.7	106.7	0	105.07	30.3401	113	0.175417	0.979179	3.00826	0.446724
A0A287B6I2;A0A287BC34;A0A287AZ25;A0A286ZMZ9;A0A5G2QU59;F1RQQ8;A0A5G2RE07	A0A287B6I2;A0A287BC34;A0A287AZ25	Glycogen phosphorylase, muscle associated	PYGM	-0.540204	21.4034	20.8632			17	12	12	16.2	12.3	12.3	154.3	0	18.196	28.786	51	0.536107	0.632338	-3.30566	-0.568861
A0A286ZPT0;F1SL54;A0A287B4D8	A0A286ZPT0;F1SL54;A0A287B4D8	Beta'-coat protein (Coatomer subunit beta')	COPB2	-0.543752	21.2665	20.7228			19	19	19	28.1	28.1	28.1	102.47	0	37.543	30.1721	141	0.038101	1	6.74477	1.48648
A0A287B950;F2Z545;A0A5G2QXY8	A0A287B950;F2Z545;A0A5G2QXY8	Elongin-C	ELOC	-0.552342	22.3174	21.7651			4	4	4	50	50	50	12.455	0	26.156	30.1738	82	0.0394512	1	7.01902	1.46488
A0A286ZKD4;F1SF87;A0A5G2QVV8;A0A5G2QUC7;A0A287B665;A0A287ALB9;A0A5G2QD37;A0A5G2QU76;A0A286ZRZ5	A0A286ZKD4;F1SF87;A0A5G2QVV8;A0A5G2QUC7;A0A287B665;A0A287ALB9;A0A5G2QD37;A0A5G2QU76;A0A286ZRZ5	Solute carrier family 25 member 13	SLC25A13	-0.55452	21.678	21.1234			18	14	14	40.4	34.8	34.8	73.381	0	27.791	29.9919	123	0.0364408	1	6.99832	1.51402
C5H0C6;A0A5G2QY38	C5H0C6;A0A5G2QY38	Ubiquitinyl hydrolase 1 (EC 3.4.19.12)	OTUB1	-0.555992	21.3515	20.7955			10	10	10	49.8	49.8	49.8	31.284	0	52.463	29.6674	107	0.0183999	1	9.76947	1.92612
I3LII3	I3LII3	Eukaryotic translation elongation factor 2	EEF2	-0.557588	23.9507	23.3931			29	29	28	35.6	35.6	34.4	95.835	0	323.31	32.826	407	0.17034	0.976419	0.227499	0.469341
F1S467;A0A5G2QFM9	F1S467;A0A5G2QFM9	Vesicle amine transport 1 like	VAT1L	-0.561067	21.4502	20.8891			13	13	13	41.4	41.4	41.4	45.682	0	44.904	30.0405	135	0.305575	0.765093	-0.0687574	-0.0133783
I3L660	I3L660	Profilin	PFN2	-0.575866	20.9795	20.4036			7	3	3	32.8	10.1	10.1	20.029	0	23.448	29.1379	49	0.0763458	1	6.44691	1.04094
F2Z5Q6;A0A287BCW5	F2Z5Q6	40S ribosomal protein S6	RPS6	-0.580381	24.5099	23.9295			9	9	6	34.1	34.1	23.7	28.68	0	19.429	31.6303	114	0.0650729	1	0.368942	1.14645
A0A287A2S6;F1S1R4;A0A5G2QCC6	A0A287A2S6;F1S1R4;A0A5G2QCC6	SH3 domain binding glutamate rich protein like	SH3BGRL	-0.584944	22.5024	21.9175			7	7	7	40.4	40.4	40.4	24.507	0	7.465	29.0241	33	0.0703929	1	7.08329	1.09482
A0A287AXI2;F1S0R4	A0A287AXI2;F1S0R4	V-type proton ATPase subunit C	ATP6V1C1	-0.598086	21.0234	20.4253			11	11	11	32.5	32.5	32.5	44.009	0	16.911	29.858	71	0.174726	0.976251	3.05645	0.449769
F1RR69;A0A5G2QKF6;A0A5G2QBC5;A0A5G2QKJ5;A0A5G2RF55;A0A5G2QK72	F1RR69;A0A5G2QKF6;A0A5G2QBC5;A0A5G2QKJ5;A0A5G2RF55	Uncharacterized protein	SET	-0.625189	23.3127	22.6875			9	9	9	33.9	33.9	33.9	32.103	0	117.51	31.3869	102	1.09632	0.239016	-7.61984	-1.51703
A0A287B184;A0A287A0X7;A0A287AVR1;A0A287BFQ7;F1STL6;A0A287BAZ3;A0A287A1W8;A0A287A0Y0	A0A287B184;A0A287A0X7;A0A287AVR1;A0A287BFQ7;F1STL6;A0A287BAZ3;A0A287A1W8;A0A287A0Y0	Band 4.1 (Erythrocyte membrane protein band 4.1) (Protein 4.1)	EPB41	-0.625821	18.3398	17.714			26	24	2	32	29.7	1.8	96.086	0	323.31	31.6009	177	0.192415	0.986336	2.25889	0.374501
A0A5G2QPA8;Q0PIT9;F1RP34	A0A5G2QPA8;Q0PIT9;F1RP34	NAD(P)H-hydrate epimerase (EC 5.1.99.6) (Apolipoprotein A-I-binding protein) (AI-BP) (NAD(P)HX epimerase)	NAXE AIBP APOA1BP	-0.632645	21.955	21.3224			6	6	6	24	24	24	41.631	0	15.766	28.6842	54	0.0731922	1	6.78498	1.06901
A0A287AQC2;E7EI20;A0A287BSV0	A0A287AQC2;E7EI20;A0A287BSV0	Rho GDP dissociation inhibitor alpha	ARHGDIA	-0.634018	23.1175	22.4835			7	7	7	37.4	37.4	37.4	30.2	0	19.046	30.9803	90	0.23209	0.968896	0.141475	0.223077
A0A5K1VU58;A0A5G2R154;I3LKT8;A0A287AM30	A0A5K1VU58;A0A5G2R154;I3LKT8;A0A287AM30	RB binding protein 4, chromatin remodeling factor	RBBP4	-0.64442	22.815	22.1706			13	13	6	40.5	40.5	28	47.655	0	85.18	31.6399	156	0.186816	0.981565	0.18639	0.397725
A0A287B9W3	A0A287B9W3	Uncharacterized protein	DYNC1H1	-0.64641	20.2946	19.6482			135	135	135	34.7	34.7	34.7	531.98	0	323.31	33.9466	980	0.0900375	1	3.29296	0.929589
Q9MYT8;A0A5S6GNK8;A0A287A2B0	Q9MYT8;A0A5S6GNK8	ATP synthase subunit e, mitochondrial (ATPase subunit e) (ATP synthase membrane subunit e)	ATP5ME ATP5I	-0.64864	24.4702	23.8215			5	5	5	66.2	66.2	66.2	8.2314	0	143.86	31.3872	53	0.0679784	1	7.879	1.11781
F2Z4Z8	F2Z4Z8	G protein subunit beta 2	GNB2	-0.655508	22.467	21.8115			15	7	4	50.3	26.8	18.8	37.331	0	26.568	30.6558	93	0.172585	0.974534	3.31353	0.459276
A0A287BMB7;A0A287B5H5	A0A287BMB7;A0A287B5H5	Tubulin alpha chain	TUBA8	-0.659232	25.8232	25.164			19	7	5	49	21.6	18.5	50.044	0	58.805	32.9225	116	0.0343244	1	8.46631	1.55084
A0A5G2R9Y8;F1SII1;A0A5G2RKM7	A0A5G2R9Y8;F1SII1	Gamma-glutamylcyclotransferase (EC 4.3.2.9)	GGCT	-0.661051	22.5631	21.902			9	9	9	55.9	55.9	55.9	21.087	0	28.543	29.4704	66	0.722493	0.510791	-3.4668	-0.920644
A0A5G2QTM2;F1SL99;A0A5G2QBU2;A0A5G2Q6V1	A0A5G2QTM2;F1SL99;A0A5G2QBU2	Prostaglandin E synthase 3	PTGES3	-0.666071	23.1484	22.4823			7	7	7	59	59	59	16.476	0	37.003	30.9623	87	0.0929329	1	3.5728	0.907915
F1RG16;I3L5T6	F1RG16	RRM domain-containing protein	HNRNPF	-0.693061	22.0711	21.378			12	10	10	44.2	37.7	37.7	45.669	0	301.1	31.4316	149	0.0764333	1	3.81218	1.04018
A0A287BDM6;A0A286ZKC5;F1RQU2;A0A287A9T4;A0A286ZR68;A0A287BK26	A0A287BDM6;A0A286ZKC5;F1RQU2;A0A287A9T4;A0A286ZR68;A0A287BK26	HATPase_c domain-containing protein	HSP90AB1	-0.694596	24.519	23.8244			38	22	21	55.6	37.7	35.8	84.23	0	323.31	33.2025	493	0.134417	1	0.327741	0.646708
A0A287ADV8;I3LC25;A0A286ZTL8	A0A287ADV8;I3LC25;A0A286ZTL8	Lamin B2	LMNB2	-0.69809	20.5558	19.8577			23	23	20	34.8	34.8	31.5	82.011	0	37.937	30.6623	147	0.0213352	1	9.20149	1.83822
F6Q2A5;Q0MVN8;Q19QT8;A0A287BRT8	F6Q2A5;Q0MVN8;Q19QT8;A0A287BRT8	Quinone oxidoreductase (EC 1.6.5.5) (NADPH:quinone reductase) (Zeta-crystallin)	CRYZ	-0.701883	20.728	20.0261			4	4	4	21.3	21.3	21.3	31.62	0	28.743	28.9667	57	0.167079	0.976563	3.20236	0.484149
A0A287A4H2	A0A287A4H2	Purine rich element binding protein B (Transcriptional activator protein Pur-beta)	PURB	-0.704631	22.9103	22.2057			13	13	13	53.6	53.6	53.6	32.908	0	68.988	30.3854	95	0.133227	1	4.00554	0.653207
A0A287AQ76;A0A286ZZM6;A0A286ZQI5;A0A287ASJ8	A0A287AQ76;A0A286ZZM6;A0A286ZQI5;A0A287ASJ8	Uncharacterized protein	CHL1	-0.716745	20.6742	19.9574			18	18	18	22.2	22.2	22.2	129.06	0	88.412	30.0863	110	0.310617	0.73479	-0.177562	-0.0280583
A0A287AK21;A0A287BK36;F1RJ93;A0A287AIA2;A0A286ZN10	A0A287AK21;A0A287BK36;F1RJ93;A0A287AIA2	Transgelin	TAGLN2	-0.722091	21.5656	20.8435			7	6	6	39.7	32.7	32.7	22.377	0	9.6275	28.4523	47	0.142738	1	3.54365	0.602531
A0A287A808;F1RLH7;A0A5G2QL31;A0A287AND7	A0A287A808;F1RLH7	Cytochrome c oxidase subunit	COX6B2	-0.726507	23.7714	23.0449			9	9	9	76.7	76.7	76.7	10.156	0	18.467	31.42	116	0.0691828	1	4.34649	1.10626
A0A286ZQC1;A0A5G2QN18	A0A286ZQC1;A0A5G2QN18	SGT1 homolog, MIS12 kinetochore complex assembly cochaperone	SUGT1	-0.731545	21.0311	20.2996			13	13	13	50.4	50.4	50.4	38.29	0	19.795	28.9442	46	0.0747428	1	6.40763	1.05508
A0A287BD61;A0A5G2Q9N6;A0A5G2QKN4;A0A5G2RGQ4;A0A5G2QLD1	A0A287BD61;A0A5G2Q9N6;A0A5G2QKN4;A0A5G2RGQ4;A0A5G2QLD1	NSF attachment protein beta	NAPB	-0.745352	21.1114	20.3661			17	14	14	68.7	57.1	57.1	32.975	0	282.27	30.6775	144	0.0778716	1	6.35959	1.02772
F1SML4;A0A5G2QV12;A0A5G2QLY5;A0A5G2R2I9	F1SML4;A0A5G2QV12;A0A5G2QLY5;A0A5G2R2I9	Staphylococcal nuclease domain-containing protein (EC 3.1.31.1)	SND1	-0.756	21.3744	20.6184			14	14	14	23.9	23.9	23.9	100.28	0	70.882	28.936	79	0.0345518	1	6.98428	1.54679
F1SPP8	F1SPP8	Cytoskeleton associated protein 4	CKAP4	-0.762457	21.3816	20.6191			24	24	24	51.8	51.8	51.8	64.537	0	154.13	31.3995	207	0.0775878	1	3.72127	1.03016
F1RN71;A0A5G2R8F5;A0A5G2QTS8	F1RN71;A0A5G2R8F5	Bleomycin hydrolase (EC 3.4.22.40)	BLMH	-0.773788	21.5054	20.7316			6	6	6	12.1	12.1	12.1	52.447	0	8.1966	27.6115	40	0.0699968	1	3.88165	1.09855
F1SDN6;A0A287AIK8;A0A287B3E5	F1SDN6;A0A287AIK8	C-terminal binding protein 2	CTBP2	-0.77953	21.1775	20.398			18	18	16	28.1	28.1	26.2	105.14	0	60.51	30.7459	150	0.311469	0.730273	-0.154529	-0.0305242
F2Z546;A0A286ZL26	F2Z546;A0A286ZL26	60S ribosomal protein L19	RPL19	-0.783001	23.7788	22.9958			8	8	8	27.6	27.6	27.6	29.595	0	20.558	30.7177	107	0.0391754	1	0.532915	1.46924
F1SJ93	F1SJ93	Reticulocalbin 2	RCN2	-0.788839	22.1014	21.3126			6	6	4	26.6	26.6	19	36.669	0	56.054	28.9807	71	0.0139805	1	10.7165	2.08785
F1RJX8;A0A5G2QHU0	F1RJX8;A0A5G2QHU0	Coatomer subunit alpha	COPA	-0.792443	20.6197	19.8273			24	24	24	26	26	26	138.44	0	46.412	30.6711	149	0.16227	0.967555	0.376229	0.506404
A0A286ZXI2;A0A5G2RG83;A0A287ASQ1;A0A287A6T1;A0A287APW0;A0A5G2QY94;F1RFI8;A0A5G2QK31	A0A286ZXI2;A0A5G2RG83;A0A287ASQ1;A0A287A6T1;A0A287APW0;A0A5G2QY94;F1RFI8	EWS RNA binding protein 1	EWSR1	-0.798046	22.3558	21.5578			6	6	6	14	14	14	62.508	0	59.485	29.7146	66	0.468664	0.689956	-3.0209	-0.425086
A0A286ZYS2	A0A286ZYS2	Aspartate--tRNA ligase, cytoplasmic (EC 6.1.1.12) (Aspartyl-tRNA synthetase)	DARS1	-0.812906	22.0617	21.2488			21	21	21	52.1	52.1	52.1	53.499	0	225.84	31.6807	196	0.0695836	1	4.03294	1.10245
A0A287AD49;A0A287AKE9;F1SAJ9;A0A5G2QFP4;A0A5G2QSA4;A0A5G2QSJ6	A0A287AD49;A0A287AKE9;F1SAJ9;A0A5G2QFP4;A0A5G2QSA4;A0A5G2QSJ6	Microtubule-associated protein RP/EB family member 2	MAPRE2	-0.836545	20.762	19.9255			8	7	7	45.4	41.8	41.8	30.588	0	71.196	29.2512	102	0.313509	0.725259	-0.231764	-0.0364071
A0A287BAF8;A0A286ZRI3;A0A287AVP0;A0A286ZWH1;F1RXZ6;A0A287B1S9;A0A287B1H6;A0A287AW68;A0A287AMG7;A0A287B568	A0A287BAF8;A0A286ZRI3;A0A287AVP0;A0A286ZWH1;F1RXZ6;A0A287B1S9;A0A287B1H6;A0A287AW68;A0A287AMG7;A0A287B568	Bridging integrator 1	BIN1	-0.847058	21.0828	20.2358			15	13	13	34.5	32.8	32.8	59.523	0	114.32	30.4012	116	0.308124	0.749869	-0.104034	-0.0208204
F1S0N2	F1S0N2	ATP-citrate synthase (EC 2.3.3.8) (ATP-citrate (pro-S-)-lyase) (Citrate cleavage enzyme)	ACLY	-0.85054	21.0446	20.1941			21	21	21	26	26	26	123.71	0	36.948	30.4991	173	0.0713947	1	6.59455	1.08548
F2Z5B2;Q767L7;A0A5G2QHG1	F2Z5B2;Q767L7;A0A5G2QHG1	Tubulin beta chain (Tubulin beta-5 chain)	TUBB TUBB5	-0.866279	27.1181	26.2518			28	4	4	63.2	12.6	12.6	51.268	0	56.4	33.8482	124	0.0223661	1	0.786	1.81006
I3LFE8;A0A287BKH7;A0A287A6I6;A0A5G2R466;A0A287AYH4;A0A5G2Q8L9;A0A5G2QBZ4	I3LFE8;A0A287BKH7;A0A287A6I6;A0A5G2R466;A0A287AYH4;A0A5G2Q8L9;A0A5G2QBZ4	Inorganic diphosphatase (EC 3.6.1.1)	PPA2	-0.89106	21.2924	20.4014			11	11	11	39.8	39.8	39.8	38.757	0	39.966	29.3548	69	0.0740769	1	6.60674	1.06103
A0A480PPD4;I3LRD5;A0A5G2RGV9;I3L594;A0A5G2QQC0;A0A5G2R4B8;A0A5G2QP32	A0A480PPD4;I3LRD5;A0A5G2RGV9;I3L594;A0A5G2QQC0;A0A5G2R4B8;A0A5G2QP32	Eukaryotic translation initiation factor 4H	EIF4H	-0.899643	22.1069	21.2073			8	8	8	45.6	45.6	45.6	25.182	0	21.873	29.827	85	0.0167389	1	10.2796	1.98201
F2Z5S8;A0A286ZNY1;A0A5G2R655	F2Z5S8;A0A286ZNY1;A0A5G2R655	Tubulin alpha 4a	TUBA4A	-0.906268	28.4517	27.5455			27	27	4	63.2	63.2	11.2	48.895	0	323.31	37.1402	1363	0.0414436	1	0.817349	1.43422
A0A287AR16;A0A287AIF2;A0A287BFH0;F1SN33;A0A5G2QDQ8;A0A287BTG4;F1SL62;F1SL82;A0A287A270	A0A287AR16;A0A287AIF2;A0A287BFH0;F1SN33;A0A5G2QDQ8;A0A287BTG4	Myosin IB	MYO1B	-0.913782	21.7964	20.8826			14	14	14	16.7	16.7	16.7	128.47	0	17.74	28.6177	61	0.0586569	1	4.27446	1.2139
F1S5M9;A0A287BSU1;A0A287AQ41;A0A287BQQ3	F1S5M9;A0A287BSU1;A0A287AQ41;A0A287BQQ3	Adducin 3	ADD3	-0.917886	20.7752	19.8573			12	12	12	25.2	25.2	25.2	75.075	0	112.42	29.7916	106	0.0188306	1	9.42268	1.91242
A0A287A7V2;F1RIK3;A0A5G2Q9C4;A0A287BB59;A0A5G2QIZ9;A0A287B8N7	A0A287A7V2;F1RIK3;A0A5G2Q9C4;A0A287BB59;A0A5G2QIZ9;A0A287B8N7	Acyl-CoA thioesterase 7	ACOT7	-0.947774	21.5742	20.6264			10	10	10	35.1	35.1	35.1	38.651	0	27.928	30.2591	96	0.0159591	1	10.1685	2.01012
F2Z5K3	F2Z5K3	RAP1A, member of RAS oncogene family	RAP1A	-0.972233	22.0555	21.0832			5	5	2	27.2	27.2	15.2	20.987	0	35.702	30.293	65	0.175148	0.978269	3.15664	0.447905
F1RP05;K7GPK2	F1RP05;K7GPK2	DnaJ heat shock protein family (Hsp40) member A2	DNAJA2	-1.0346	23.8658	22.8312			18	18	18	46.4	46.4	46.4	45.703	0	71.858	31.7478	225	0.015439	1	1.13876	2.02961
A0A287A9G0;I3LIW1;A0A287AQ33;A0A287A248	A0A287A9G0;I3LIW1;A0A287AQ33;A0A287A248	LanC like 2	LANCL2	-1.04186	19.3876	18.3457			15	15	15	48.7	48.7	48.7	51.303	0	113.97	30.7369	170	0.0860263	1	5.59084	0.960616
A0A5K1TXL1;K7GQS5;F1RWT2;A0A5K1TXL2	A0A5K1TXL1;K7GQS5;F1RWT2;A0A5K1TXL2	Plastin 3	PLS3	-1.04349	21.2043	20.1608			11	11	6	25	25	15.3	66.245	0	8.1577	27.8638	36	0.0127162	1	10.3593	2.14332
A0A5G2R5U8;K7GNZ3	A0A5G2R5U8;K7GNZ3	NAC-A/B domain-containing protein	NACA	-1.04651	23.0547	22.0082			5	5	5	41.9	41.9	41.9	15.016	0	76.478	29.422	69	0.0129025	1	11.1867	2.13482
A0A5G2QSG9;F1SGT3;A0A5G2QX27	A0A5G2QSG9;F1SGT3	Dihydrolipoamide acetyltransferase component of pyruvate dehydrogenase complex (EC 2.3.1.-)	PDHX	-1.14526	20.8537	19.7084			9	9	9	22.9	22.9	22.9	53.525	0	25.41	29.8194	94	0.0649302	1	6.76898	1.14788
F1SPM8;A0A5G2QPT0;A0A5G2QJD9;A0A5G2QTU9;A0A5G2QN33;A0A5S8KKS4;A0A287A4E3;A0A5G2R7D0;A0A287BJR7	F1SPM8;A0A5G2QPT0;A0A5G2QJD9;A0A5G2QTU9;A0A5G2QN33;A0A5S8KKS4;A0A287A4E3;A0A5G2R7D0;A0A287BJR7	AP2-associated protein kinase 1 (EC 2.7.11.1) (Adaptor-associated kinase 1)	AAK1	-1.15507	20.2378	19.0827			21	21	21	31.7	31.7	31.7	104.31	0	111.27	30.1447	147	0.145874	1	3.2935	0.58642
F1S0P4;A0A287B3M2;A0A5G2R4K6	F1S0P4;A0A287B3M2;A0A5G2R4K6	DnaJ heat shock protein family (Hsp40) member C7	DNAJC7	-1.16197	21.1953	20.0334			9	9	9	22.8	22.8	22.8	52.534	0	17.22	27.6808	46	0.0129887	1	10.3606	2.13092
A0A287B929;Q95307	A0A287B929;Q95307	60S ribosomal protein L13a (Fragment)	RPL13A	-1.17253	23.7945	22.622			5	5	5	10	10	10	56.411	0	6.8452	29.8181	48	0.0119819	1	11.7406	2.17805
F1RGJ3;A0A287ADJ2	F1RGJ3;A0A287ADJ2	75 kDa glucose-regulated protein (Heat shock 70 kDa protein 9) (Stress-70 protein, mitochondrial)	HSPA9	-1.18693	25.7604	24.5735			40	40	39	58.2	58.2	58.2	70.122	0	323.31	34.2517	779	0.00569886	1	1.09623	2.60928
A0A5G2QTL9;A0A5G2QFT9;F1SJI1;A0A5G2RGN2;A0A287AJF7	A0A5G2QTL9;A0A5G2QFT9;F1SJI1;A0A5G2RGN2;A0A287AJF7	Selenocysteine lyase	SCLY	-1.21202	21.6183	20.4063			7	7	7	25.3	25.3	25.3	44.62	0	17.211	28.7681	50	0.0693001	1	6.7957	1.10514
F1RIE2	F1RIE2	DNA damage-binding protein 1 (Damage-specific DNA-binding protein 1)	DDB1	-1.21857	22.3588	21.1402			35	35	35	36.3	36.3	36.3	126.84	0	94.541	31.9113	245	0.046797	1	1.09841	1.35803
I3LDQ1;A0A5G2RJK9;A0A287B272	I3LDQ1;A0A5G2RJK9;A0A287B272	Uncharacterized protein	TLN2	-1.24967	16.8787	15.629			49	49	41	27.8	27.8	24.1	267.45	0	134.06	30.8516	217	0.20169	0.984909	2.0077	0.33713
A0A287B6Z8;B6EAV3;A0A287AXM4	A0A287B6Z8;B6EAV3;A0A287AXM4	Uncharacterized protein	VPS26B	-1.25881	20.9256	19.6668			11	11	11	34.2	34.2	34.2	42.253	0	40.377	28.4901	48	0.165473	0.972792	3.23901	0.491524
K7GLF7	K7GLF7	Protein-glutamine gamma-glutamyltransferase K (Transglutaminase 1)	TGM1	-1.26686	21.2801	20.0132			4	4	4	6.2	6.2	6.2	90.878	0	24.271	27.0467	29	0.0118019	1	10.5868	2.18688
K7GLL1;A0A5G2QN76;K7GND9;K7GL11;A0A5G2RJT1;K7GN90;F1SGT4;K7GM14	K7GLL1;A0A5G2QN76;K7GND9;K7GL11;A0A5G2RJT1;K7GN90;F1SGT4	CD44 antigen (GP90 lymphocyte homing/adhesion receptor) (HUTCH-I) (Hermes antigen) (Hyaluronate receptor) (Phagocytic glycoprotein 1) (Phagocytic glycoprotein I)	CD44	-1.34938	22.5529	21.2036			7	7	7	16.9	16.9	16.9	48.738	0	19.596	30.4667	81	0.16445	0.970014	3.55381	0.49625
A0A5G2QGL1;A0A5G2QGH4;F1SA74;A0A5G2QM00	A0A5G2QGL1;A0A5G2QGH4;F1SA74;A0A5G2QM00	C-1-tetrahydrofolate synthase, cytoplasmic (EC 1.5.1.5) (EC 3.5.4.9) (EC 6.3.4.3) (Formyltetrahydrofolate synthetase) (Methenyltetrahydrofolate cyclohydrolase) (Methylenetetrahydrofolate dehydrogenase)	MTHFD1	-1.36041	21.9698	20.6094			8	8	8	10.2	10.2	10.2	99.206	0	9.8511	28.4351	43	0.0581016	1	7.47562	1.22004
A0A5G2R2C9;F1RTH3;A0A5G2QTA3;A0A5G2QQE8;A0A5G2R2M9	A0A5G2R2C9;F1RTH3;A0A5G2QTA3;A0A5G2QQE8	Apoptosis inducing factor mitochondria associated 1	AIFM1	-1.3722	24.2225	22.8503			26	26	26	49.3	49.3	49.3	66.118	0	207.78	32.8006	460	0.00875805	1	1.08928	2.36037
A0A5G2QVT3;F1SP18;A0A5G2Q976;A0A5G2R4G9	A0A5G2QVT3;F1SP18;A0A5G2Q976;A0A5G2R4G9	Threonyl-tRNA synthetase (EC 6.1.1.3)	TARS1	-1.3872	21.1901	19.8029			16	16	16	29.1	29.1	29.1	83.302	0	83.166	29.5549	94	0.0698913	1	6.68918	1.09954
A0A287BJL8;F1SKE2;A0A287AM48;A0A287A5M0	A0A287BJL8;F1SKE2;A0A287AM48;A0A287A5M0	Procollagen-lysine 5-dioxygenase (EC 1.14.11.4)	PLOD2	-1.41689	23.9886	22.5717			20	20	20	31	31	31	85.148	0	171.15	30.6432	136	0.000162236	1	1.3416	4.77888
F1SE73;A0A287BAZ4	F1SE73	Uncharacterized protein	DNAJA1	-1.41709	23.8223	22.4052			17	17	17	60.2	60.2	60.2	44.868	0	133.12	31.4775	310	0.00155459	1	1.3744	3.36793
K7GND3;A0A287A6N1;F1S666	K7GND3;A0A287A6N1;F1S666	RNA helicase (EC 3.6.4.13)	DHX9	-1.45231	20.9426	19.4903			14	14	14	13.9	13.9	13.9	149.74	0	97.438	28.6957	54	0.00942468	1	10.8764	2.31778
F1RST0;A0A286ZMW4;A0A5G2R119;A0A5G2QV59;A0A5G2R155	F1RST0;A0A286ZMW4;A0A5G2R119;A0A5G2QV59;A0A5G2R155	Uncharacterized protein	HSPH1	-1.49138	22.3838	20.8925			23	21	20	37.8	35.2	34.2	96.697	0	47.153	30.3229	114	0.0283511	1	7.73036	1.66744
A0A287ABG2	A0A287ABG2	Proliferating cell nuclear antigen	PCNA	-1.53601	23.4612	21.9252			10	10	10	53.3	53.3	53.3	29.827	0	69.883	30.1005	168	8.39408e-05	1	1.39711	5.22598
F1SQA4;A0A286ZR77;A0A5G2RE67;A0A5G2QZJ3	F1SQA4;A0A286ZR77;A0A5G2RE67	Transporter	SLC6A1	-1.564	24.0906	22.5266			5	5	5	12.2	12.2	12.2	67.056	0	25.682	30.5483	66	0.0644348	1	7.84739	1.15289
I3LLG4;A0A287BPK0;A0A287AJ91	I3LLG4;A0A287BPK0;A0A287AJ91	Uncharacterized protein	DNAJA3	-1.57224	23.7934	22.2212			9	9	9	18.3	18.3	18.3	53.967	0	46.836	29.4595	79	7.04212e-05	1	1.72596	5.34854
F1RGG1;A0A286ZX70;Q29308;I3LQK3	F1RGG1;A0A286ZX70;Q29308;I3LQK3	40S ribosomal protein S19 (Fragment)	RPS19	-1.58874	21.3296	19.7409			9	9	9	41.3	41.3	41.3	17.241	0	18.792	30.479	77	0.0156247	1	10.0621	2.02258
I3L5D6;A0A287BKL5;A0A287AQV3;A0A287AAF8	I3L5D6;A0A287BKL5;A0A287AQV3;A0A287AAF8	Phospholipase D family member 3	PLD3	-1.59877	22.5205	20.9217			6	6	6	18.2	18.2	18.2	54.807	0	10.414	28.7634	41	0.0614621	1	7.49387	1.18364
A0A287B8R2;F1STR6	A0A287B8R2;F1STR6	Nuclear distribution protein C homolog (Nuclear migration protein nudC)	NUDC	-1.60293	21.9103	20.3074			11	11	11	35.5	35.5	35.5	46.705	0	17.298	29.5406	61	0.164895	0.972908	3.3918	0.494191
A0A286ZTV9;A0A480MFV9;F1SSN5;A0A287BSL5;A0A287AVK6;A0A287AMQ1;A0A5G2QWB8;A0A287A2J1;A0A286ZZV9	A0A286ZTV9;A0A480MFV9;F1SSN5;A0A287BSL5;A0A287AVK6;A0A287AMQ1;A0A5G2QWB8;A0A287A2J1;A0A286ZZV9	Kinectin 1	KTN1	-1.68809	19.5442	17.8561			39	39	39	36.7	36.7	36.7	148.32	0	268.79	31.1592	240	0.0788842	1	5.97768	1.01906
Q3BDI7;I3LA65	Q3BDI7;I3LA65	Desmoglein-1 (Desmosomal glycoprotein 1) (DG1) (DGI)	DSG1	-1.69251	22.546	20.8535			6	6	6	7.8	7.8	7.8	113.32	0	48.858	28.2498	48	0.0102488	1	11.4903	2.26906
F1S3I3;A0A5G2QGD0	F1S3I3;A0A5G2QGD0	Eukaryotic translation initiation factor 3 subunit G (eIF3g) (Eukaryotic translation initiation factor 3 RNA-binding subunit) (eIF-3 RNA-binding subunit) (Eukaryotic translation initiation factor 3 subunit 4) (eIF-3-delta) (eIF3 p42) (eIF3 p44)	EIF3G EIF3S4	-1.70058	21.615	19.9144			7	7	7	31.1	31.1	31.1	36.815	0	45.164	29.0449	65	0.0116404	1	10.7368	2.19492
A0A287AHA6;F2Z5I7;A0A5G2R7B4;A0A287A8E1;A0A5G2QR92;I3LE99	A0A287AHA6;F2Z5I7;A0A5G2R7B4;A0A287A8E1	AP-1 complex subunit mu-1	AP1M1	-1.7652	21.0552	19.29			6	6	6	22.2	22.2	22.2	48.586	0	8.8827	28.499	32	0.0130359	1	10.1621	2.1288
I3LLS7;A0A287BHC9;A0A286ZTK1;A0A287AN65	I3LLS7;A0A287BHC9;A0A286ZTK1;A0A287AN65	Exportin 1	XPO1	-1.83182	22.1738	20.342			9	9	9	13.3	13.3	13.3	115.72	0	17.267	29.0341	70	0.0125505	1	10.793	2.15098
M3TYC1;A0A5G2QEZ2	M3TYC1;A0A5G2QEZ2	Eukaryotic translation initiation factor 3 subunit B (eIF3b) (Eukaryotic translation initiation factor 3 subunit 9) (eIF-3-eta)	EIF3B EIF3S9	-1.85193	21.3988	19.5469			24	24	24	40.6	40.6	40.6	89.068	0	75.425	30.9208	176	0.0113528	1	10.5666	2.2095
F1S710;A0A5G2QG77;A0A5G2R457;A0A5G2QIJ1	F1S710;A0A5G2QG77;A0A5G2R457	Calcyclin-binding protein	CACYBP	-1.87943	21.74	19.8606			7	7	7	38.7	38.7	38.7	26.495	0	16.175	29.1145	37	0.0660012	1	7.00432	1.13718
A0A5G2QW71;A0A5G2QFP8;P67985;A0A5G2QWV1	A0A5G2QW71;A0A5G2QFP8;P67985	60S ribosomal protein L22 (Heparin-binding protein HBp15)	RPL22	-2.0125	23.6292	21.6167			4	4	3	16.4	16.4	11.2	39.267	0	16.024	30.361	50	0.157671	0.971708	3.87248	0.528175
Q6S4N2;A0A287BQU9;P34930;P34934	Q6S4N2;A0A287BQU9;P34930	Heat shock 70 kDa protein (Fragment)	HSPA1B	-2.03898	30.3424	28.3034			39	38	20	59.4	59.4	30.6	70.097	0	323.31	36.7122	1124	3.42646e-07	1	1.98612	10.008
A0A287AKG0;A0A287ACN4;I3LBE6;A0A287BGY5;A0A287AGD3	A0A287AKG0;A0A287ACN4;I3LBE6;A0A287BGY5;A0A287AGD3	Nuclear pore complex protein Nup93	NUP93	-2.13278	21.4999	19.3671			7	7	7	13.1	13.1	13.1	89.307	0	25.736	27.3946	30	0.146047	1	3.85464	0.585541
A0A5G2R930;F1S9K5;A0A286ZQW0	A0A5G2R930;F1S9K5;A0A286ZQW0	Glutamyl-tRNA synthetase (EC 6.1.1.15) (EC 6.1.1.17) (Prolyl-tRNA synthetase)	EPRS1	-2.27599	21.7243	19.4483			48	48	48	38.9	38.9	38.9	168.05	0	323.31	32.1881	381	0.0257552	1	1.50034	1.72544
A0A287AGA5;A0A287AC69	A0A287AGA5;A0A287AC69	15 kDa phosphoprotein enriched in astrocytes (Astrocytic phosphoprotein PEA-15)	PEA15	-2.41762	21.8089	19.3913			8	8	8	70.8	70.8	70.8	15.04	0	22.878	29.2521	82	0.162753	0.968424	3.4563	0.504145
F1S458;A0A287A3Q5	F1S458;A0A287A3Q5	Lysine--tRNA ligase (EC 6.1.1.6) (Lysyl-tRNA synthetase)	KARS1	-3.56222	21.3732	17.811			23	23	23	36.8	36.8	36.8	71.43	0	60.256	31.2782	141	0.0104143	1	10.6682	2.25975
I3LLT2	I3LLT2	Aspartate carbamoyltransferase (EC 2.1.3.2) (EC 3.5.2.3) (EC 6.3.5.5) (CAD protein) (Dihydroorotase) (Glutamine-dependent carbamoyl-phosphate synthase)	CAD	-3.99505	24.7275	20.7324			58	58	58	37.6	37.6	37.6	240.65	0	200.11	32.0639	498	2.07082e-06	1	4.21664	8.19434
A0A286ZJ52;A0A5G2QDY4	A0A286ZJ52;A0A5G2QDY4	Mitotic arrest deficient 2 like 1	MAD2L1	-5.65104	28.5365	22.8855			13	13	13	46.3	46.3	46.3	23.508	0	57.689	33.8158	169	2.69978e-10	1	5.71576	21.1471
A0A287BPW4	A0A287BPW4	Valyl-tRNA synthetase (EC 6.1.1.9)	VARS1	-18.8433	18.8433	0			26	26	26	28.3	28.3	28.3	137.23	0	265.4	31.1895	179	0.0339475	1	8.59314	1.55762
M3TYW5;A0A480PWX7	M3TYW5;A0A480PWX7	Glutaminyl-tRNA synthetase (EC 6.1.1.18)	QARS1 QARS	-18.9804	18.9804	0			25	25	25	39.4	39.4	39.4	87.563	0	169.11	30.6975	145	0.0288517	1	9.00732	1.65683
F1RQZ9;A0A5G2R2F7;A0A287A5P3	F1RQZ9;A0A5G2R2F7;A0A287A5P3	116 kDa U5 small nuclear ribonucleoprotein component (U5 snRNP-specific protein, 116 kDa)	EFTUD2	-19.059	19.059	0			20	19	19	33.3	32.3	32.3	109.48	0	42.794	29.5375	68	0.023073	1	9.52512	1.79145
A0A5G2RKH3;A0A5G2RIW1;A0A286ZUM2;I3LMS7;A0A287B083;I3LRJ0;A0A5G2R5C8;A0A5G2R8N4	A0A5G2RKH3;A0A5G2RIW1;A0A286ZUM2;I3LMS7;A0A287B083;I3LRJ0;A0A5G2R5C8	Discs large MAGUK scaffold protein 4	DLG4	-19.1218	19.1218	0			22	22	19	43.7	43.7	37.7	84.919	0	49.84	30.3095	117	0.0888991	1	5.81993	0.938273
F1S8K5	F1S8K5	FACT complex subunit	SUPT16H	-19.5811	19.5811	0			10	10	10	11.4	11.4	11.4	123.66	0	18.776	27.413	19	0.0293405	1	9.38242	1.64663
A0A5G2R4T0;A0A287A9I6;A0A5G2QSG1;I3LLW3	A0A5G2R4T0;A0A287A9I6;A0A5G2QSG1;I3LLW3	SAMM50 sorting and assembly machinery component	SAMM50	-19.9257	19.9257	0			11	11	11	31.8	31.8	31.8	51.503	0	13.817	29.4521	54	0.0868269	1	6.07142	0.954326
A0A287BMW9;A0A287B0Q6	A0A287BMW9;A0A287B0Q6	Dynamin-1-like protein (EC 3.6.5.5)	FGD4 DNM1L	-20.074	20.074	0			13	13	3	26.2	26.2	6	81.113	0	29.959	29.3049	83	0.0270571	1	9.5868	1.6957
A0A287BF61;A0A287A3V3;F1SID8;A0A286ZQM2;A0A287B9E9;A0A287BS40;A0A287A5G0;A0A287BB16;A0A286ZYC5	A0A287BF61;A0A287A3V3;F1SID8;A0A286ZQM2;A0A287B9E9;A0A287BS40;A0A287A5G0;A0A287BB16;A0A286ZYC5	MAP kinase-activating death domain protein	MADD	-20.1212	20.1212	0			10	10	10	11	11	11	174.08	0	16.408	28.0908	24	0.00221618	1	13.7213	3.15878
F1RG75	F1RG75	Phosphorylase kinase (EC 2.7.11.19)	PHKG2	-20.1388	20.1388	0			5	5	5	19	19	19	46.556	0	8.2068	27.2009	21	0.0002017	1	16.6317	4.63529
F6QAP1;A0A287AUH7;A0A287AJ73;A0A286ZK38	F6QAP1;A0A287AUH7;A0A287AJ73;A0A286ZK38	Catenin beta 1	CTNNB1	-20.2282	20.2282	0			18	16	16	33	29.5	29.5	85.694	0	165.76	30.2571	143	0.0314111	1	9.40551	1.60513
Q007T5	Q007T5	ADP-ribosylation factor 6	ARF6	-20.2299	20.2299	0			3	3	3	24.6	24.6	24.6	20.082	0	5.6521	27.7392	17	0.000117877	1	16.9076	4.99317
F1SI09;A0A287AZ47;A0A5G2QZP5;A0A5G2R908;A0A287A2B2	F1SI09;A0A287AZ47;A0A5G2QZP5;A0A5G2R908;A0A287A2B2	Uncharacterized protein	PPP1R7	-20.2653	20.2653	0			12	12	12	42.2	42.2	42.2	41.395	0	22.355	29.0621	63	0.0823122	1	6.34322	0.990469
A0A286ZSH4;I3LLA8	A0A286ZSH4;I3LLA8	FACT complex subunit SSRP1	SSRP1	-20.3016	20.3016	0			9	9	9	19.2	19.2	19.2	71.743	0	13.407	28.5292	24	0.0815707	1	6.40386	0.996566
F1RKZ6	F1RKZ6	Ubiquitin carboxyl-terminal hydrolase 7 (EC 3.4.19.12) (Ubiquitin thioesterase 7) (Ubiquitin-specific-processing protease 7)	USP7	-20.3882	20.3882	0			17	17	17	20.5	20.5	20.5	129	0	37.31	29.7376	71	0.0772649	1	6.52448	1.03295
P19205;F1SPS7;I3LFX8;A0A5G2R1R6	P19205;F1SPS7;I3LFX8;A0A5G2R1R6	Acylamino-acid-releasing enzyme (AARE) (EC 3.4.19.1) (Acyl-peptide hydrolase) (APH) (Acylaminoacyl-peptidase)	APEH	-20.416	20.416	0			9	9	9	17.3	17.3	17.3	81.243	0	14.152	28.4286	27	0.0286875	1	9.55613	1.66029
A0A286ZYJ8	A0A286ZYJ8	UPF1 RNA helicase and ATPase	UPF1	-20.4204	20.4204	0			13	13	13	18.1	18.1	18.1	124.31	0	27.559	28.5781	37	0.0228057	1	10.1328	1.79843
A0A287BK50	A0A287BK50	Neurochondrin	NCDN	-20.5736	20.5736	0			9	9	9	17.4	17.4	17.4	77.165	0	14.907	28.4942	73	0.0250232	1	9.93971	1.74279
A0A5G2QKM0;A0A5G2QXY5;A0A5G2R8A8;F1RJK5;A0A287B2G4	A0A5G2QKM0;A0A5G2QXY5;A0A5G2R8A8;F1RJK5;A0A287B2G4	GCN1 activator of EIF2AK4	GCN1	-20.6145	20.6145	0			6	6	6	3.1	3.1	3.1	276.99	0	13.443	25.6312	20	0.000118389	1	17.2658	4.99023
A0A286ZRX8;A0A5G2R269;A0A5G2QRW9;A0A287A8C2;F1SMN5;A0A5G2QY64	A0A286ZRX8;A0A5G2R269;A0A5G2QRW9;A0A287A8C2;F1SMN5;A0A5G2QY64	Filamin C	FLNC	-20.6212	20.6212	0			15	9	9	8.8	5.8	5.8	286.58	0	11.526	26.5047	21	0	1	20.539	116.961
F1SKI5;A0A287BMK8;A0A287B6A4	F1SKI5;A0A287BMK8;A0A287B6A4	Inosine-5'-monophosphate dehydrogenase (IMP dehydrogenase) (IMPD) (IMPDH) (EC 1.1.1.205)	QRICH1 IMPDH	-20.6589	20.6589	0			13	11	11	26.8	23.6	23.6	58.328	0	24.057	29.5688	76	0.0770579	1	6.60917	1.03474
F1RHF2;A0A5G2QRQ3;A0A286ZK86;A0A287B036;F1RHF1;A0A287AIZ2;A0A5G2QN34;A0A5G2QLE5;A0A287AP29;A0A5G2R7P2	F1RHF2;A0A5G2QRQ3;A0A286ZK86;A0A287B036;F1RHF1;A0A287AIZ2;A0A5G2QN34;A0A5G2QLE5;A0A287AP29	Uncharacterized protein	COMMD6	-20.6711	20.6711	0			7	7	6	8.4	8.4	7.4	113.83	0	8.2034	26.8048	24	0.000117022	1	17.321	4.99811
F1SF78;A0A287BQ11;A0A287B3Y5	F1SF78;A0A287BQ11;A0A287B3Y5	CTP synthase (EC 6.3.4.2) (UTP--ammonia ligase)	CTPS1	-20.7273	20.7273	0			3	3	3	8.3	8.3	8.3	66.39	0	4.5037	26.0708	20	0	1	20.9155	126.561
A0A287B9X6;A0A287B2T9;A0A287BM79	A0A287B9X6;A0A287B2T9;A0A287BM79	Cold shock domain containing E1	CSDE1	-20.7494	20.7494	0			9	9	9	16.1	16.1	16.1	88.746	0	25.75	27.8361	41	0.00452226	1	13.7325	2.74323
A0A5G2R2X2;A0A287B513;A0A287AZD6	A0A5G2R2X2;A0A287B513;A0A287AZD6	Purkinje cell protein 2	PCP2	-20.8285	20.8285	0			3	3	3	34.4	34.4	34.4	24.018	0	14.047	28.456	57	0.0214738	1	10.4294	1.83436
F1S982;D2SW95	F1S982;D2SW95	Coatomer subunit beta (Beta-coat protein) (Beta-COP)	COPB1	-20.8292	20.8292	0			18	18	18	27.1	27.1	27.1	107.14	0	31.161	29.5711	93	0.0230476	1	10.2075	1.79211
I3LGC0;A0A287B3M4;F1RQR5	I3LGC0;A0A287B3M4	Serine/threonine-protein phosphatase 2A 56 kDa regulatory subunit	PPP2R5E	-20.8692	20.8692	0			7	7	7	19.1	19.1	19.1	54.672	0	19.029	28.2748	36	0.0716889	1	6.8588	1.08276
Q2EN76;A0A5G2Q9S0	Q2EN76;A0A5G2Q9S0	Nucleoside diphosphate kinase B (NDK B) (NDP kinase B) (EC 2.7.4.6) (Histidine protein kinase NDKB) (EC 2.7.13.3)	NME2	-20.9425	20.9425	0			6	3	3	44.7	22.4	22.4	17.176	0	4.7544	28.7546	22	0.00579201	1	13.5979	2.5999
A0A287ATU4;A0A5G2QHC0	A0A287ATU4	Transportin 1	TNPO1	-20.9554	20.9554	0			8	8	6	15.5	15.5	13.3	102.37	0	18.777	29.0077	63	0.0809705	1	6.59224	1.00154
F1SV06;A0A287BQ02	F1SV06;A0A287BQ02	Polyadenylate-binding protein (PABP)	PABPC4	-20.9787	20.9787	0			13	6	5	22.5	10	8.6	69.534	0	4.7537	28.3565	17	0.0227141	1	10.4766	1.80083
A0A5G2QE35;A0A480PP98;F1SK65;A0A5G2QWK2;A0A5G2QYJ4;A0A287AII8	A0A5G2QE35;A0A480PP98;F1SK65;A0A5G2QWK2;A0A5G2QYJ4;A0A287AII8	1,4-alpha-glucan branching enzyme (EC 2.4.1.18)	GBE1	-21.014	21.014	0			15	15	15	30.5	30.5	30.5	79.832	0	115.44	30.7603	119	0.0295596	1	9.98677	1.64211
A0A287B4N0;A0A5K1VLI8;A0A5G2R1H2;I3LSG1;F1RJL2;A0A5G2QDT5	A0A287B4N0;A0A5K1VLI8;A0A5G2R1H2;I3LSG1;F1RJL2;A0A5G2QDT5	General transcription factor IIi	GTF2I	-21.0188	21.0188	0			7	7	7	10	10	10	108.27	0	11.353	28.4177	51	0.0725309	1	6.89919	1.07503
F1SUQ5	F1SUQ5	Ubiquitin protein ligase E3 component n-recognin 4	UBR4	-21.0252	21.0252	0			22	22	22	5.3	5.3	5.3	572.73	0	28.18	28.7741	87	0.0018949	1	14.0671	3.25089
I3LBY0;A0A5G2QW15;A0A5G2QS67;A0A5G2QR74;A0A287AL76;A0A287A480;A0A5G2QF14	I3LBY0;A0A5G2QW15;A0A5G2QS67;A0A5G2QR74;A0A287AL76;A0A287A480	Coatomer subunit delta	ARCN1	-21.0393	21.0393	0			11	11	11	28.4	28.4	28.4	57.249	0	72.615	29.2068	72	0.00312181	1	13.7028	2.9585
F1RKU4;A0A5G2QJ95	F1RKU4;A0A5G2QJ95	WD repeat domain 61	WDR61	-21.1002	21.1002	0			6	6	6	33.8	33.8	33.8	33.582	0	35.092	28.3408	53	0.00274573	1	13.8237	3.03336
F1SMN6	F1SMN6	V-type proton ATPase subunit F	ATP6V1F	-21.1304	21.1304	0			6	6	6	42.9	42.9	42.9	13.384	0	8.2556	30.0038	41	0.0058057	1	13.8974	2.59853
A0A287B3E7;I3LAT6;A0A287AKF4;I3LKK0;A0A287A4W5;A0A287AL72	A0A287B3E7;I3LAT6;A0A287AKF4;I3LKK0;A0A287A4W5	Isoleucyl-tRNA synthetase (EC 6.1.1.5)	IARS1	-21.1538	21.1538	0			22	22	2	22.8	22.8	2.5	141.35	0	169.79	30.7308	148	0.00212134	1	14.1412	3.18446
F1SGJ3;A0A286ZPG4;A0A287BLE0;A0A287AHQ3	F1SGJ3;A0A286ZPG4;A0A287BLE0;A0A287AHQ3	Filamin B	FLNB	-21.1666	21.1666	0			22	18	17	13.5	11.8	11.2	272.07	0	27.855	28.0488	48	0	1	21.008	111.764
F2Z5L8;A0A287ASR3;A0A5G2QZD0;A0A287ATE4	F2Z5L8;A0A287ASR3;A0A5G2QZD0;A0A287ATE4	Uncharacterized protein	PABPN1	-21.1775	21.1775	0			6	6	6	39.5	39.5	39.5	32.498	0	43.677	28.4525	47	0.0784671	1	6.69008	1.02262
A0A287AEU7;I3LHZ9;I3LUG7;A0A5G2R8F1	A0A287AEU7;I3LHZ9;I3LUG7;A0A5G2R8F1	DNA mismatch repair protein	MSH6	-21.2514	21.2514	0			11	11	11	12.5	12.5	12.5	137.61	0	31.132	27.4424	49	0	1	21.2721	197.255
F1RR89;A0A5G2RDY5	F1RR89;A0A5G2RDY5	Arginine--tRNA ligase, cytoplasmic (EC 6.1.1.19) (Arginyl-tRNA synthetase)	RARS1	-21.2908	21.2908	0			21	21	21	35.5	35.5	35.5	75.345	0	39.372	30.8542	164	0.00280328	1	14.0225	3.02125
A0A286ZTD8;A0A5G2R6V9	A0A286ZTD8;A0A5G2R6V9	Uncharacterized protein	CRK	-21.4037	21.4037	0			6	6	6	20.5	20.5	20.5	42.297	0	10.83	28.6407	62	0.0246407	1	10.3938	1.75204
A5D9M6;A0A2C9F3H8;A0A2C9F389;A0A2C9F3E5;A0A5G2QAF4	A5D9M6;A0A2C9F3H8;A0A2C9F389;A0A2C9F3E5;A0A5G2QAF4	Large proline-rich protein BAG6 (BCL2-associated athanogene 6) (HLA-B-associated transcript 3)	BAG6 BAT3	-21.4091	21.4091	0			7	7	7	9.6	9.6	9.6	118.63	0	18.773	27.4277	42	0.00220539	1	14.395	3.16165
F1RIQ4;A0A5G2R1Z9;Q9TV69;A0A5G2R5E5;A0A5S6FWI2;A0A5G2RFU3;A0A286ZTT0	F1RIQ4;A0A5G2R1Z9;Q9TV69;A0A5G2R5E5;A0A5S6FWI2	Trans-1,2-dihydrobenzene-1,2-diol dehydrogenase (EC 1.3.1.20) (D-xylose 1-dehydrogenase) (D-xylose-NADP dehydrogenase) (EC 1.1.1.179) (Dimeric dihydrodiol dehydrogenase) (Sus2DD)	DHDH 2DD	-21.4247	21.4247	0			10	10	10	32.1	32.1	32.1	52.766	0	29.679	29.505	68	0.0270282	1	10.3043	1.69634
A0A287BSQ5;A0A287AZB0;F1S4D5	A0A287BSQ5;A0A287AZB0;F1S4D5	Cysteine-S-conjugate beta-lyase 2 (EC 2.6.1.63) (EC 2.6.1.7) (EC 4.4.1.13) (Kynurenine aminotransferase 3) (Kynurenine aminotransferase III) (Kynurenine--glyoxylate transaminase) (Kynurenine--oxoglutarate transaminase 3) (Kynurenine--oxoglutarate transaminase III)	KYAT3	-21.4322	21.4322	0			10	10	10	25.4	25.4	25.4	47.253	0	16.824	30.1939	82	0.0285769	1	10.1566	1.66263
F1S2H8;F1S2H7;I3LV91	F1S2H8;F1S2H7;I3LV91	IQ motif containing GTPase activating protein 2	IQGAP2	-21.4375	21.4375	0			11	11	11	8.8	8.8	8.8	171.06	0	18.138	28.2617	41	0	1	21.4752	152.597
I3LQ83;I3L5C7;A0A286ZKU8;F1RGK9;A0A287A0B3;A0A5G2QD79;A0A5G2QN63;A0A5G2RFH0;A0A287BRL3	I3LQ83;I3L5C7;A0A286ZKU8;F1RGK9;A0A287A0B3;A0A5G2QD79;A0A5G2QN63;A0A5G2RFH0;A0A287BRL3	Ubiquitin associated protein 2 like	UBAP2L	-21.451	21.451	0			8	8	8	13.7	13.7	13.7	104.07	0	23.713	28.4456	55	0.0247486	1	10.3579	1.74942
I3LNY3;A0A5G2R9E8	I3LNY3;A0A5G2R9E8	Protein phosphatase, Mg2+/Mn2+ dependent 1E	PPM1E	-21.4647	21.4647	0			10	10	10	21.1	21.1	21.1	83.447	0	37.084	29.9193	88	0.0776845	1	6.86817	1.02933
I3LUM9;F1SPY4;A0A287APW7;A0A5G2RIT4;A0A287BBY0	I3LUM9;F1SPY4;A0A287APW7;A0A5G2RIT4	Protein-synthesizing GTPase (EC 3.6.5.3)	LOC100624149	-21.4883	21.4883	0			8	8	8	24.2	24.2	24.2	51.065	0	18.29	28.9852	51	0.00436753	1	14.3048	2.76341
I3LCW1	I3LCW1	Fatty acid synthase (EC 2.3.1.85) (EC 3.1.2.14)	FASN	-21.5358	21.5358	0			9	9	9	22.9	22.9	22.9	64.39	0	94.64	29.6647	76	0.0255089	1	10.4129	1.73122
A0A287AA25;A0A287ACX4	A0A287AA25;A0A287ACX4	Peptidylprolyl isomerase (EC 5.2.1.8)	FKBP2	-21.5565	21.5565	0			5	5	5	47.9	47.9	47.9	15.374	0	16.041	29.8998	59	0.0802256	1	6.86749	1.00775
A0A480V9G7;A0A5G2QW04;F1SMV2	A0A480V9G7;A0A5G2QW04;F1SMV2	Phosphodiesterase 6D	PDE6D	-21.6146	21.6146	0			4	4	4	35.3	35.3	35.3	17.362	0	61.127	29.7293	54	0.0268899	1	10.3571	1.69944
I3LGB1	I3LGB1	Aryl-hydrocarbon-interacting protein-like 1	AIPL1	-21.6166	21.6166	0			7	7	7	27.1	27.1	27.1	38.304	0	9.7964	29.3339	43	0.0707376	1	7.22108	1.09159
A0A286ZP17;A0A287A532;F1SR79;A0A287A4R7;A0A5G2R3C4;A0A286ZVQ8	A0A286ZP17;A0A287A532;F1SR79;A0A287A4R7;A0A5G2R3C4;A0A286ZVQ8	J domain-containing protein	DNAJB2	-21.646	21.646	0			10	10	9	34.5	34.5	31.4	35.437	0	39.513	30.0115	68	0.0752973	1	6.99809	1.05016
A0A480V9A7;F1SQA9;A0A5G2QJI0;A0A5G2RC24;A0A5G2R7E5;A0A5G2RF34	A0A480V9A7;F1SQA9;A0A5G2QJI0;A0A5G2RC24;A0A5G2R7E5;A0A5G2RF34	GATOR complex protein SEC13 (Protein SEC13 homolog)	SEC13	-21.7332	21.7332	0			7	7	7	37.3	37.3	37.3	35.517	0	40.08	29.689	91	0.0244572	1	10.5374	1.75653
F1S1L1	F1S1L1	Mitochondrial import inner membrane translocase subunit	TIMM8A	-21.7868	21.7868	0			5	5	5	72.2	72.2	72.2	11.041	0	6.015	28.6488	17	0.0737404	1	7.08698	1.06406
A0A287AW15;A0A480E2J0;A0A5G2QTD9;A0A5G2QNH2	A0A287AW15;A0A480E2J0;A0A5G2QTD9;A0A5G2QNH2	Transporter	SLC6A11	-21.8164	21.8164	0			4	4	4	7.9	7.9	7.9	67.846	0	30.89	30.0021	53	0.0799593	1	6.87316	1.00998
A0A5G2R6F2;I3LVK3;F1RM15;A0A5G2R0S1;A0A5G2QKH4;A0A5G2R211	A0A5G2R6F2;I3LVK3;F1RM15;A0A5G2R0S1;A0A5G2QKH4	Leucyl-tRNA synthetase (EC 6.1.1.4)	LARS1	-21.8948	21.8948	0			25	25	25	28.3	28.3	28.3	134.62	0	52.017	30.3761	157	0.00223254	1	14.6391	3.15446
A9YUB1;A0A5G2QMC4;A0A5G2RFG4;A0A287AFZ8	A9YUB1;A0A5G2QMC4;A0A5G2RFG4	Cysteine and histidine-rich domain-containing protein 1 (CHORD domain-containing protein 1) (Chp-1) (Morgana)	CHORDC1	-21.9028	21.9028	0			9	9	9	43.4	43.4	43.4	37.35	0	9.0827	28.5476	29	0.00269389	1	14.2459	3.04449
A0A287BAQ0;A0A287A3R8;A0A286ZZA4;A0A287AXU6;F2Z5I2;A0A287BG78;A0A286ZWE1;A0A5G2QTY5	A0A287BAQ0;A0A287A3R8;A0A286ZZA4;A0A287AXU6;F2Z5I2	RNA binding motif protein 39	RBM39	-21.9859	21.9859	0			11	11	11	24.9	24.9	24.9	59.379	0	77.508	29.5548	128	0.00212669	1	14.6997	3.18298
A0A287AZ70;I3LAS8;A0A5K1VRL0;O19004	A0A287AZ70;I3LAS8;A0A5K1VRL0	Serine/threonine-protein kinase A-Raf (EC 2.7.11.1) (Proto-oncogene A-Raf) (Proto-oncogene A-Raf-1)	ARAF ARAF1	-22.103	22.103	0			7	7	6	17.8	17.8	16	64.03	0	13.459	27.3781	24	0.000117496	1	18.4457	4.99537
A0A287AD32;A0A5G2R4W5;I3L5J9;A0A5G2QT18	A0A287AD32;A0A5G2R4W5;I3L5J9;A0A5G2QT18	YTH N6-methyladenosine RNA binding protein 2	YTHDF2	-22.1598	22.1598	0			7	7	7	20	20	20	62.397	0	59.176	27.5028	50	0	1	22.1621	119.816
A0A5G2RAW3;F1SFA2	A0A5G2RAW3;F1SFA2	Paraoxonase 2	PON2	-22.237	22.237	0			8	8	8	28.3	28.3	28.3	39.152	0	22.949	30.6096	104	0.00437736	1	13.98	2.7621
A0A5G2RGE8;A0A5G2R7Y1;A0A480T358;F1SA03;A0A5G2QU62	A0A5G2RGE8;A0A5G2R7Y1;A0A480T358;F1SA03	A-kinase anchoring protein 8 like	AKAP8L	-22.5314	22.5314	0			5	5	5	11.7	11.7	11.7	59.38	0	51.54	28.0679	44	5.52848e-05	1	19.1027	5.51993
A0A287AXY0;F1RSE6;A0A287AS98;A0A287A9N9	A0A287AXY0;F1RSE6;A0A287AS98;A0A287A9N9	DNA-dependent protein kinase catalytic subunit (EC 2.7.11.1)	PRKDC	-22.623	22.623	0			5	5	5	1.1	1.1	1.1	461.84	0	3.5984	27.9357	12	0.000117039	1	18.965	4.99801
Q29361	Q29361	60S ribosomal protein L35	RPL35	-22.6829	22.6829	0			5	5	5	26	26	26	14.549	0	7.9121	28.7952	28	0.000144077	1	18.8945	4.858
I3LCB2;A0A5G2R6C5;A0A5G2QSP8;A0A5G2R2U9	I3LCB2;A0A5G2R6C5	DNA-directed RNA polymerases I, II, and III subunit RPABC3	POLR2H	-22.7077	22.7077	0			5	5	5	43.3	43.3	43.3	17.143	0	5.5282	27.8238	24	8.96522e-05	1	19.0599	5.18043
A0A5G2R0H7;Q95339;A0A5S6G3W0	A0A5G2R0H7;Q95339;A0A5S6G3W0	ATP synthase subunit f, mitochondrial (ATP synthase membrane subunit f)	ATP5MF ATP5J2	-22.861	22.861	0			3	3	3	67.3	67.3	67.3	5.7487	0	5.1486	31.2603	51	0.0302542	1	10.7799	1.62799
I3LMH4;A0A287BR08;A0A287A2E1;A0A286ZZG7;A0A287B9M9	I3LMH4;A0A287BR08;A0A287A2E1;A0A286ZZG7;A0A287B9M9	Eukaryotic translation initiation factor 4 gamma 1	EIF4G1	-22.8754	22.8754	0			21	21	18	16	16	13.7	167.42	0	45.961	29.6265	93	0.00114024	1	15.8736	3.55276
A0A286ZIE8;F1RZQ6;I3LDJ6	A0A286ZIE8;F1RZQ6;I3LDJ6	Solute carrier family 25 member 4	SLC25A4	-23.272	23.272	0			19	4	4	54.7	16.1	16.1	33.026	0	9.3605	29.7183	42	0.0244694	1	11.4825	1.75623
A0A5G2QTG5;A0A286ZWS0	A0A5G2QTG5;A0A286ZWS0	SH3 domain binding glutamate rich protein like 3	SH3BGRL3	-23.4371	23.4371	0			3	3	3	33	33	33	9.5346	0	8.6255	29.7305	50	0.00313452	1	15.1813	2.95613
A0A286ZWP6;A0A5G2QP29;A0A5G2QJP3;A0A286ZMD9;A0A480VMQ4;A0A287BEU6;A0A5G2R6R7;F1SM19	A0A286ZWP6;A0A5G2QP29;A0A5G2QJP3;A0A286ZMD9;A0A480VMQ4	DnaJ homolog subfamily B member 6 isoform a	DNAJB6	-23.7189	23.7189	0			8	7	7	30.9	27.8	27.8	35.421	0	11.07	29.1789	59	8.06901e-05	1	19.9091	5.25342
