# Supplementary material for: Human CRB1 and CRB2 form homo- and heteromeric protein complexes in the retina
Source: Life Sci Alliance. 2024 Apr 3;7(6):e202302440. doi: 10.26508/lsa.202302440 (PMC10992996; doi:10.26508/lsa.202302440)
Supplement: Supplementary file 2 [file LSA-2023-02440_TableS2.xlsx]

## Sheet: Legend
CRB2 interactors after SDS wash with porcine retina
6 biological replicates each, CRB2 and GFP (control)
filtered for minimum 4 valid values
median
Permutation based FDR < 0.05
bait
significantly different (T-test positive, log2 ratio (CRB2/GFP)>2)
Uniprot sus scrofa proteome database (January 2020; 49793 entries)
Human CRB2 (hCRB2), CRB1 (hCRB1), CRB3 (hCRB3) and GFP sequence were added to the database

## Sheet: Supplementaltable2_CRB2_retina
Protein IDs	Majority protein IDs	Protein names	Gene names	log2 ratio (CRB2_RL_x/y_GFP_RL)	log2 median GFP_RL	log2 median CRB2_RL	Student's T-test Significant GFP_RL_CRB2_RL	Student's T-test significant	Peptides	Razor + unique peptides	Unique peptides	Sequence coverage [%]	Unique + razor sequence coverage [%]	Unique sequence coverage [%]	Mol. weight [kDa]	Q-value	Score	Intensity	MS/MS count	-Log Student's T-test p-value GFP_RL_CRB2_RL	Student's T-test q-value GFP_RL_CRB2_RL	Student's T-test Difference GFP_RL_CRB2_RL	Student's T-test Test statistic GFP_RL_CRB2_RL
I3LTT6;I3LDR4	I3LTT6;I3LDR4	Rho GTPase activating protein 21	ARHGAP21	30.1115	0	30.1115	+	GFP_RL_CRB2_RL	7	7	7	4.7	4.7	4.7	204.6	0	19.861	34.3625	37	3.57018	0.000666667	-25.1568	-4.99905
A0A5G2QRJ6;A0A5G2QYG3;A0A5G2Q7A2	A0A5G2QRJ6;A0A5G2QYG3;A0A5G2Q7A2	Chloride channel, nucleotide sensitive 1A (Chloride conductance regulatory protein ICln) (Methylosome subunit pICln)	CLNS1A	28.1169	0	28.1169	+	GFP_RL_CRB2_RL	6	6	2	51.5	51.5	18.6	18.288	0	306.28	33.1612	241	2.88917	0.00126683	-20.0947	-3.98467
A0A5G2QWG2;A0A5G2R6T3;F1RK86;I3LMN3;A0A5G2RBS4;A0A5G2QPW0;A0A287A4T8	A0A5G2QWG2;A0A5G2R6T3;F1RK86;I3LMN3;A0A5G2RBS4;A0A5G2QPW0;A0A287A4T8	Glyoxylate reductase 1 homolog (Nuclear protein NP60) (Putative oxidoreductase GLYR1)	GLYR1	26.7338	0	26.7338	+	GFP_RL_CRB2_RL	10	10	10	34.7	34.7	34.7	51.525	0	79.64	30.166	37	2.72749	0.00170136	-18.8589	-3.75615
F1RW76;A0A5G2QNG9;A0A287A9Y2	F1RW76;A0A5G2QNG9;A0A287A9Y2	Serine/threonine-protein kinase RIO1 (EC 2.7.11.1)	RIOK1	26.3111	0	26.3111	+	GFP_RL_CRB2_RL	9	9	9	16.8	16.8	16.8	60.036	0	82.914	31.2262	79	17.7595	0	-26.2008	-153.065
A0A287BFV2;A0A286ZP86;I3LMJ3;F1RFA9	A0A287BFV2;A0A286ZP86;I3LMJ3;F1RFA9	TNF receptor associated factor 7	TRAF7	26.1992	0	26.1992	+	GFP_RL_CRB2_RL	27	27	27	48.7	48.7	48.7	83.278	0	130.07	31.8471	171	19.5173	0	-26.1141	-229.454
F1S8U4;A0A5G2R0F4;A0A5G2QNY1;A0A5G2QI11;A0A5G2QH55	F1S8U4;A0A5G2R0F4;A0A5G2QNY1;A0A5G2QI11	Mitochondrial ribosomal protein L43	MRPL43	26.0212	0	26.0212	+	GFP_RL_CRB2_RL	5	5	5	33.3	33.3	33.3	17.703	0	24.859	30.3596	46	1.5347	0.0192421	-13.9719	-2.13639
F1RF93;A0A287A070;A0A286ZJ02;A0A5K1VSX1;A0A287BQX2	F1RF93;A0A287A070;A0A286ZJ02	Uncharacterized protein	FBXO44	25.902	0	25.902	+	GFP_RL_CRB2_RL	11	11	11	51.3	51.3	51.3	30.435	0	27.329	30.6308	77	4.29743	6.38298e-05	-22.2667	-6.20471
A0A286ZRM3;A0A480NQ08;A0A287BPH8;A0A287AT54	A0A286ZRM3;A0A480NQ08;A0A287BPH8;A0A287AT54	FLII actin remodeling protein	FLII	25.8963	0	25.8963	+	GFP_RL_CRB2_RL	8	8	8	9.1	9.1	9.1	130.22	0	15.452	29.3259	22	3.80588	0.0001875	-21.7557	-5.37406
A0A286ZVL1;A0A5G2QYQ1	A0A286ZVL1;A0A5G2QYQ1	Thioredoxin related transmembrane protein 1	TMX1	25.8757	0	25.8757	+	GFP_RL_CRB2_RL	4	4	4	15.8	15.8	15.8	30.218	0	20.93	29.5562	34	3.56787	0.000642623	-21.8088	-4.99545
A0A5G2R1T0;F1S0M9	A0A5G2R1T0;F1S0M9	Peptidylprolyl isomerase (EC 5.2.1.8)	FKBP10	25.8328	0	25.8328	+	GFP_RL_CRB2_RL	9	9	9	15.6	15.6	15.6	63.78	0	36.615	31.0906	92	17.0589	0	-25.7189	-130.252
F1RKZ7;A0A5G2R6F9	F1RKZ7	Uncharacterized protein	SDF2L1	25.797	0	25.797	+	GFP_RL_CRB2_RL	7	7	7	41.1	41.1	41.1	27.103	0	13.704	29.986	64	16.3786	0	-25.5964	-111.355
F2Z567;A0A5K1VDT5;A0A5G2R4W2;K7GNY4	F2Z567;A0A5K1VDT5;A0A5G2R4W2;K7GNY4	60S ribosomal protein L8	RPL8	25.789	0	25.789	+	GFP_RL_CRB2_RL	10	10	10	51.8	51.8	51.8	28.024	0	63.312	30.2708	62	3.57022	0.000668942	-21.5217	-4.99911
A0A5G2QZ56;A0A5G2QCM3;K7GP19	A0A5G2QZ56;A0A5G2QCM3;K7GP19	39S ribosomal protein L13, mitochondrial (Mitochondrial ribosomal protein L13)	MRPL13	25.6385	0	25.6385	+	GFP_RL_CRB2_RL	5	5	5	23.3	23.3	23.3	21.488	0	89.322	29.8194	46	3.89501	6.66667e-05	-21.6151	-5.5196
F1RT79;A0A5G2QW26;A0A5G2QVI3;A0A5G2QK13;A0A5G2QV57	F1RT79;A0A5G2QW26;A0A5G2QVI3;A0A5G2QK13;A0A5G2QV57	Mitochondrial ribosomal protein L27	MRPL27	25.5916	0	25.5916	+	GFP_RL_CRB2_RL	4	4	4	33.8	33.8	33.8	15.916	0	6.2999	29.9484	39	3.91911	6.72269e-05	-21.599	-5.55933
A0A140UHW4	A0A140UHW4	ICT1 (Mitochondrial ribosomal protein L3)	MRPL3	25.5892	0	25.5892	+	GFP_RL_CRB2_RL	2	2	2	7.3	7.3	7.3	43.642	0	89.881	29.5458	45	17.6491	0	-25.5189	-149.219
A0A287BK29	A0A287BK29	Mitochondrial transcription rescue factor 1	MTRES1	25.5568	0	25.5568	+	GFP_RL_CRB2_RL	5	5	5	32.9	32.9	32.9	27.579	0	10.685	29.5625	34	2.5494	0.00229508	-17.5862	-3.50862
A0A287ATT2;A0A287B9G9;A0A287A2V7;A0A286ZJL9;A0A287B9X9	A0A287ATT2;A0A287B9G9;A0A287A2V7;A0A286ZJL9;A0A287B9X9	Uncharacterized protein		25.5117	0	25.5117	+	GFP_RL_CRB2_RL	3	3	3	9.5	9.5	9.5	38.847	0	7.6583	29.841	42	3.75548	0.000229885	-21.4283	-5.29269
A0A287B5G3;A0A287AN66;A0A5K1TZ87;A0A287B651	A0A287B5G3;A0A287AN66	BTB domain-containing protein	IVNS1ABP	25.5107	0	25.5107	+	GFP_RL_CRB2_RL	19	19	19	39.4	39.4	39.4	74.214	0	51.624	31.0683	97	16.5864	0	-25.3662	-116.816
A0A480XMR2;A0A287AZL4	A0A480XMR2;A0A287AZL4	CDGSH iron sulfur domain 3	CISD3	25.4955	0	25.4955	+	GFP_RL_CRB2_RL	4	4	4	25.2	25.2	25.2	13.74	0	6.3835	30.2443	47	17.9575	0	-25.3638	-160.205
A0A5G2RG26;F1RSH0	A0A5G2RG26;F1RSH0	39S ribosomal protein L15, mitochondrial	MRPL15	25.4615	0	25.4615	+	GFP_RL_CRB2_RL	8	8	8	35.5	35.5	35.5	33.427	0	9.944	30.1853	45	3.83871	0.000128	-21.477	-5.42743
A0A287BKB0;A0A287AEY4	A0A287BKB0;A0A287AEY4	ORC ubiquitin ligase 1	OBI1	25.4108	0	25.4108	+	GFP_RL_CRB2_RL	13	13	13	20.7	20.7	20.7	80.436	0	323.31	31.0924	103	16.3017	0	-25.3772	-109.399
F2Z5V2;A0A5G2QI78	F2Z5V2	Small nuclear ribonucleoprotein G (snRNP-G)	SNRPG	25.4107	0	25.4107	+	GFP_RL_CRB2_RL	3	3	3	26.3	26.3	26.3	8.496	0	5.1102	29.3714	33	17.7198	0	-25.2823	-151.67
F1SDG0	F1SDG0	Splicing factor 3b subunit 4	SF3B4	25.407	0	25.407	+	GFP_RL_CRB2_RL	5	5	5	21.7	21.7	21.7	44.385	0	22.217	28.699	41	3.57024	0.000671233	-21.1943	-4.99915
F1SGC7	F1SGC7	Mitochondrial ribosomal protein L47	MRPL47	25.3412	0	25.3412	+	GFP_RL_CRB2_RL	7	7	7	21.4	21.4	21.4	30.026	0	33.687	29.8608	40	2.796	0.00152471	-17.8698	-3.85251
A0A287A3P1;F1S5G9	A0A287A3P1;F1S5G9	Crumbs cell polarity complex component 1	CRB1	25.3202	0	25.3202	+	GFP_RL_CRB2_RL	19	19	19	19.1	19.1	19.1	146.17	0	52.5	30.5874	95	17.7117	0	-25.2961	-151.388
A0A287AF82;F1RYS1;A0A5G2Q966;A0A481ANC3;A0A287AAV8	A0A287AF82;F1RYS1;A0A5G2Q966;A0A481ANC3;A0A287AAV8	Uncharacterized protein	MRPL1	25.1552	0	25.1552	+	GFP_RL_CRB2_RL	5	5	5	17.1	17.1	17.1	34.322	0	6.2588	29.347	29	3.93563	5.08475e-05	-21.2121	-5.58664
I3LUL2	I3LUL2	Zinc finger protein 768	ZNF768	25.1276	0	25.1276	+	GFP_RL_CRB2_RL	13	13	12	22.8	22.8	21.2	62.147	0	31.728	30.7492	88	14.1981	0	-24.9131	-67.3558
A0A5S6HA49;P62844;A0A287AMU5	A0A5S6HA49;P62844;A0A287AMU5	40S ribosomal protein S15 (RIG protein)	RPS15 RIG	25.0786	0	25.0786	+	GFP_RL_CRB2_RL	4	4	4	31.2	31.2	31.2	16.57	0	12.057	29.322	31	3.71856	0.000299625	-21.0661	-5.23351
A0A287AJM3;F1SHP6;A0A287ANF1;A0A480W4M0;A0A287BI43	A0A287AJM3;F1SHP6;A0A287ANF1;A0A480W4M0;A0A287BI43	Mitochondrial ribosomal protein L39	MRPL39	25.0478	0	25.0478	+	GFP_RL_CRB2_RL	9	9	9	33.8	33.8	33.8	33.349	0	21.901	29.8555	57	2.52437	0.0023662	-17.2608	-3.47415
A0A5G2QBP2;F1SED8	A0A5G2QBP2;F1SED8	Solute carrier family 4 member 1 adaptor protein	SLC4A1AP	25.024	0	25.024	+	GFP_RL_CRB2_RL	12	12	12	24.6	24.6	24.6	75.677	0	95.088	28.6982	39	2.62556	0.00191083	-17.3528	-3.61399
A0A480LG56;F1S9W3	A0A480LG56;F1S9W3	Calcium homeostasis endoplasmic reticulum protein	CHERP	24.9514	0	24.9514	+	GFP_RL_CRB2_RL	13	13	13	17.2	17.2	17.2	103.83	0	60.912	29.5781	62	14.494	0	-24.6421	-72.1143
A0A286ZJW8;A0A5G2R8R6	A0A286ZJW8;A0A5G2R8R6	PHD finger protein 5A	PHF5A	24.9451	0	24.9451	+	GFP_RL_CRB2_RL	5	5	5	38.1	38.1	38.1	15.792	0	17.936	29.7369	57	4.06	5.45455e-05	-21.2688	-5.79477
F1SRT0	F1SRT0	39S ribosomal protein L46, mitochondrial	MRPL46	24.9375	0	24.9375	+	GFP_RL_CRB2_RL	5	5	5	20.8	20.8	20.8	32.168	0	32.52	29.4276	27	16.0975	0	-24.9003	-104.369
A0A5G2RCY9;F1SEC0;A0A5G2QIG5;A0A5G2Q8X4	A0A5G2RCY9;F1SEC0	Dynactin subunit 3	DCTN3	24.8953	0	24.8953	+	GFP_RL_CRB2_RL	4	4	4	27.2	27.2	27.2	18.032	0	3.4318	28.4544	17	19.5474	0	-24.8882	-231.05
A0A5G2QBE8;A0A5G2RLB1;Q29545;I3LBF1;A0A5G2RAY1	A0A5G2QBE8;A0A5G2RLB1;Q29545;I3LBF1;A0A5G2RAY1	Inhibitor of carbonic anhydrase	ICA	24.8768	0	24.8768	+	GFP_RL_CRB2_RL	3	2	2	7.7	4.5	4.5	75.198	0	12.61	29.4139	8	2.29397	0.00451741	-16.9738	-3.1597
F1RUL1	F1RUL1	RNA binding motif protein 17 (Splicing factor 45)	RBM17	24.8419	0	24.8419	+	GFP_RL_CRB2_RL	13	13	13	37.2	37.2	37.2	44.931	0	88.985	29.9765	77	4.63719	0	-21.6497	-6.82247
A0A5G2QP58;A0A5G2QJY5;A0A5G2QC88;A0A287B2F3;F1SPP6;A0A480TWG2	A0A5G2QP58;A0A5G2QJY5;A0A5G2QC88;A0A287B2F3;F1SPP6;A0A480TWG2	Solute carrier family 38 member 3	SLC38A3	24.7549	0	24.7549	+	GFP_RL_CRB2_RL	6	6	6	15.6	15.6	15.6	50.481	0	9.4092	28.8884	25	2.39297	0.00331618	-16.7011	-3.29422
F1SS01;A0A287A1D1	F1SS01;A0A287A1D1	Arp2/3 complex 34 kDa subunit	ARPC2	24.7271	0	24.7271	+	GFP_RL_CRB2_RL	7	7	7	26	26	26	31.131	0	5.6333	29.0864	20	3.56802	0.000649007	-20.629	-4.99568
F1RS50;A0A286ZRE7	F1RS50;A0A286ZRE7	Ubiquitinyl hydrolase 1 (EC 3.4.19.12)	OTUD4	24.7154	0	24.7154	+	GFP_RL_CRB2_RL	22	22	22	27.2	27.2	27.2	121.29	0	56.686	30.6811	91	15.7778	0	-24.5056	-96.9571
F1SRH8;K7GLP0;K7GLQ9;A0A5K1UGD8;A0A5G2QUN7;K7GKU6	F1SRH8;K7GLP0;K7GLQ9;A0A5K1UGD8;A0A5G2QUN7	Uncharacterized protein	GPM6B	24.651	0	24.651			3	3	3	13.4	13.4	13.4	33.455	0	25.39	28.7407	47	0.869719	0.10667	-8.58254	-1.16782
I3LTC4	I3LTC4	Uncharacterized protein	MRPL32	24.6236	0	24.6236	+	GFP_RL_CRB2_RL	4	4	4	23.2	23.2	23.2	23.53	0	27.271	29.2585	39	16.6508	0	-24.4817	-118.562
F1S116;A0A287BAH8;A0A287B214	F1S116	Methylcytosine dioxygenase TET (EC 1.14.11.n2)	TET2	24.6193	0	24.6193	+	GFP_RL_CRB2_RL	12	12	12	7.9	7.9	7.9	225.71	0	60.136	29.6389	81	17.5577	0	-24.5079	-146.113
A0A5G2RDD9;A0A287B8X4;F1S4R5;A0A287ASZ5	A0A5G2RDD9;A0A287B8X4;F1S4R5;A0A287ASZ5	Serine and arginine rich splicing factor 7	SRSF7	24.6153	0	24.6153	+	GFP_RL_CRB2_RL	5	4	4	37.4	26.7	26.7	15.09	0	4.4263	28.7187	22	16.5091	0	-24.6474	-114.753
A0A286ZTW8;A0A5G2QIA8;A0A0R4J8D7	A0A286ZTW8;A0A5G2QIA8;A0A0R4J8D7	39S ribosomal protein L28, mitochondrial	MRPL28	24.6096	0	24.6096	+	GFP_RL_CRB2_RL	4	4	4	16.4	16.4	16.4	30.1	0	4.8263	29.213	33	3.8464	0.000128514	-20.7389	-5.43997
A0A287BSM7;F1SKE6;A0A287A4B2;A0A5G2QIA3	A0A287BSM7;F1SKE6;A0A287A4B2;A0A5G2QIA3	U2 snRNP associated SURP domain containing	U2SURP	24.5543	0	24.5543	+	GFP_RL_CRB2_RL	22	22	22	29	29	29	111.55	0	83.018	30.1495	88	3.10282	0.00124022	-18.049	-4.29314
A0A5G2QHI2;A0A5G2QP11;A0A287AWQ9;A0A287B380	A0A5G2QHI2;A0A5G2QP11;A0A287AWQ9	Trafficking protein particle complex 3	TRAPPC3	24.4621	0	24.4621	+	GFP_RL_CRB2_RL	4	4	4	31.3	31.3	31.3	15.021	0	4.8441	28.9998	35	16.7031	0	-24.3688	-119.999
P79382	P79382	Microsomal glutathione S-transferase 1 (Microsomal GST-1) (EC 2.5.1.18) (Microsomal GST-I)	MGST1 GST12	24.3991	0	24.3991	+	GFP_RL_CRB2_RL	3	3	3	19.4	19.4	19.4	17.65	0	6.0038	29.0045	31	3.65548	0.000375451	-20.5094	-5.13318
F1RI89	F1RI89	39S ribosomal protein L16, mitochondrial	MRPL16	24.3575	0	24.3575	+	GFP_RL_CRB2_RL	5	5	5	23.5	23.5	23.5	28.658	0	13.103	29.2337	37	2.67192	0.0017961	-16.9872	-3.67848
P04574;A0A5S6GT88	P04574;A0A5S6GT88	Calpain small subunit 1 (CSS1) (Calcium-activated neutral proteinase small subunit) (CANP small subunit) (Calcium-dependent protease small subunit) (CDPS) (Calcium-dependent protease small subunit 1) (Calpain regulatory subunit)	CAPNS1 CAPN4	24.3431	0	24.3431	+	GFP_RL_CRB2_RL	4	4	4	17.7	17.7	17.7	28.068	0	4.7722	28.9653	18	3.82566	0.000173228	-20.7156	-5.40617
A0A5G2RCG0;F1RSG9;A0A5G2QNM9;A0A287A534	A0A5G2RCG0;F1RSG9;A0A5G2QNM9;A0A287A534	Lysophospholipase 1	LYPLA1	24.3142	0	24.3142	+	GFP_RL_CRB2_RL	5	5	5	29.9	29.9	29.9	22.987	0	11.462	29.1889	27	2.32852	0.00409139	-16.2279	-3.20656
Q95281;A0A287ANI9	Q95281;A0A287ANI9	60S ribosomal protein L29	RPL29	24.3085	0	24.3085	+	GFP_RL_CRB2_RL	3	3	3	21.2	21.2	21.2	17.497	0	6.9101	29.271	20	3.57041	0.00067354	-20.3346	-4.99941
I3LJD2;A0A286ZT23;A0A287BP10	I3LJD2;A0A286ZT23;A0A287BP10	Lectin, mannose binding 2 like	LMAN2L	24.3076	0	24.3076	+	GFP_RL_CRB2_RL	4	4	4	17.3	17.3	17.3	43.942	0	12.776	28.0668	17	3.57063	0.000675862	-20.2393	-4.99976
A0A287ARZ1	A0A287ARZ1	Thioredoxin domain containing 5	TXNDC5	24.2633	0	24.2633	+	GFP_RL_CRB2_RL	9	9	9	27.8	27.8	27.8	47.14	0	56.89	28.902	58	4.31108	6.45161e-05	-20.9398	-6.22879
A0A5G2QLM6;A0A287AJV0;F1SJK4;A0A5G2R437	A0A5G2QLM6;A0A287AJV0;F1SJK4	Solute carrier family 24 member 1	SLC24A1	24.2422	0	24.2422	+	GFP_RL_CRB2_RL	6	6	6	7.2	7.2	7.2	116.68	0	18.299	28.8504	52	2.34062	0.00391459	-16.2953	-3.22299
O79876	O79876	Cytochrome c oxidase subunit 1 (EC 7.1.1.9) (Cytochrome c oxidase polypeptide I)	MT-CO1 COI COXI MTCO1	24.2092	0	24.2092	+	GFP_RL_CRB2_RL	2	2	2	8.2	8.2	8.2	56.958	0	7.3388	28.567	14	2.29412	0.00452492	-16.4075	-3.15991
A0A480J9Z6;A0A5G2QN84;A0A5G2QYL4	A0A480J9Z6;A0A5G2QN84;A0A5G2QYL4	39S ribosomal protein L48, mitochondrial (39S ribosomal protein L48, mitochondrial isoform 1) (Mitochondrial ribosomal protein L48)	MRPL48	24.2063	0	24.2063	+	GFP_RL_CRB2_RL	4	4	4	16	16	16	29.896	0	31.947	28.6619	45	4.03157	5.35714e-05	-20.4515	-5.74682
A0A5G2R6J1;A0A5G2RG54;A0A286ZS69	A0A5G2R6J1	Proteasome subunit beta (EC 3.4.25.1)	PSMB2	24.157	0	24.157	+	GFP_RL_CRB2_RL	3	3	3	15.9	15.9	15.9	22.78	0	7.5711	28.7133	37	1.41447	0.0236886	-12.5328	-1.97103
F1STS2;A0A287BLL9	F1STS2;A0A287BLL9	AT-rich interaction domain 1A	ARID1A	24.1201	0	24.1201	+	GFP_RL_CRB2_RL	4	4	4	2.8	2.8	2.8	242.35	0	4.9272	28.4613	22	18.1549	0	-24.0204	-167.66
A0A286ZYI3;A0A287AWP1;A0A287AH14;Q6YT43	A0A286ZYI3;A0A287AWP1;A0A287AH14;Q6YT43	FYVE and coiled-coil domain autophagy adaptor 1	FYCO1	24.0939	0	24.0939	+	GFP_RL_CRB2_RL	8	8	8	7.2	7.2	7.2	162.3	0	5.2817	28.5272	19	1.37707	0.0259053	-12.3964	-1.91907
A0A287A9H4;A0A286ZWW2	A0A287A9H4;A0A286ZWW2	Heterogeneous nuclear ribonucleoprotein H2	HNRNPH2	24.0718	0	24.0718	+	GFP_RL_CRB2_RL	13	6	6	40.5	22	22	49.249	0	20.442	28.6652	32	1.40016	0.0244494	-12.3778	-1.95118
A0A287BSR7;F1RQV7;A0A287A0C3;A0A287BMZ6	A0A287BSR7;F1RQV7;A0A287A0C3;A0A287BMZ6	Mitochondrial ribosomal protein L14	MRPL14	24.0646	0	24.0646	+	GFP_RL_CRB2_RL	2	2	2	16	16	16	19.294	0	24.899	27.9896	26	2.2034	0.00580666	-16.4364	-3.03727
F1SGX2;A0A5G2R9F5;A0A5G2QF40;A0A5G2RBR2	F1SGX2;A0A5G2R9F5;A0A5G2QF40;A0A5G2RBR2	MORC family CW-type zinc finger 3	MORC3	24.0392	0	24.0392	+	GFP_RL_CRB2_RL	24	24	24	39.1	39.1	39.1	98.975	0	36.704	29.5776	71	19.0728	0	-24.0849	-207.128
A0A287BMT6;F1RQ27;A0A287AK63;A0A286ZR06;K7GMF0;A0A287BD71;A0A287A329;A0A287BGQ4;A0A286ZR95	A0A287BMT6;F1RQ27;A0A287AK63;A0A286ZR06;K7GMF0	Phosphatidylinositol-3,5-bisphosphate 3-phosphatase (EC 3.1.3.64) (EC 3.1.3.95) (Phosphatidylinositol-3-phosphate phosphatase)	MTMR1	24.0377	0	24.0377	+	GFP_RL_CRB2_RL	11	11	11	22.5	22.5	22.5	71.951	0	16.581	28.5524	30	2.57374	0.00214167	-16.5969	-3.54223
K7GRR6;A0A5G2RBL2;A0A481CGW8;K7GLN2;F1SPU9;A0A287BR01	K7GRR6;A0A5G2RBL2;A0A481CGW8;K7GLN2;F1SPU9;A0A287BR01	CUE domain-containing protein	TAB3	24.0336	0	24.0336	+	GFP_RL_CRB2_RL	11	11	11	25.8	25.8	25.8	76.178	0	36.801	28.9152	44	16.768	0	-24.0193	-121.806
F1SM93	F1SM93	6-pyruvoyl tetrahydrobiopterin synthase (PTP synthase) (PTPS) (EC 4.2.3.12)	PTS	24.0312	0	24.0312	+	GFP_RL_CRB2_RL	3	3	3	17.8	17.8	17.8	16.535	0	17.19	28.0809	28	2.29556	0.00458305	-16.1574	-3.16186
A0A287BT84;A0A287BM26;F1RUL2;A0A5G2RF64;A0A286ZVR6;A0A5G2R0Z9;A0A5G2QVU7;A0A5G2QB11;A0A287BL63;B8XSK3;I3LJV7;K7GN43;A0A5G2RE73;A0A5G2R1Y2;F1SKM3;A0A286ZRB7;A0A5G2R0Y4;K7GMS9;A0A5G2R0Z1	A0A287BT84;A0A287BM26;F1RUL2	6-phosphofructo-2-kinase (EC 2.7.1.105) (EC 3.1.3.46) (Fructose-2,6-bisphosphatase)	PFKFB1	24.0272	0	24.0272	+	GFP_RL_CRB2_RL	8	8	7	22.8	22.8	20.9	58.76	0	14.016	27.5725	22	2.29565	0.00461433	-16.1239	-3.16198
P61288;A0A5G2QHY7;A0A287B4E6;A0A287AMB0	P61288;A0A5G2QHY7;A0A287B4E6	Translationally-controlled tumor protein (TCTP)	TPT1	24.0097	0	24.0097	+	GFP_RL_CRB2_RL	3	3	3	16.9	16.9	16.9	19.595	0	9.094	28.7052	42	3.56151	0.000647249	-20.191	-4.98552
A0A5G2R8F7;A0A287AKU6;A0A5G2QCX9;A0A287A888	A0A5G2R8F7;A0A287AKU6	Programmed cell death 6	PDCD6	23.9903	0	23.9903	+	GFP_RL_CRB2_RL	3	3	3	12.2	12.2	12.2	20.652	0	6.6362	27.7098	23	18.4788	0	-23.9699	-180.645
A0A287B1H5;A0A286ZXP3;A0A5G2QJB8;F1SGB6;A0A287BFC7	A0A287B1H5;A0A286ZXP3;A0A5G2QJB8;F1SGB6;A0A287BFC7	Importin 8	IPO8	23.9591	0	23.9591	+	GFP_RL_CRB2_RL	9	9	8	9.7	9.7	8.6	113.79	0	33.015	28.5566	47	18.4218	0	-24.0191	-178.288
A0A286ZW86;A0A286ZJQ9;Q6RVA9;Q3ZDQ5	A0A286ZW86;A0A286ZJQ9;Q6RVA9	Caveolin-1	CAV1	23.9309	0	23.9309	+	GFP_RL_CRB2_RL	3	3	3	26.7	26.7	26.7	17.105	0.0023493	1.9256	28.5884	17	16.8418	0	-23.8689	-123.897
A0A287BAB5	A0A287BAB5	Uncharacterized protein		23.9206	0	23.9206	+	GFP_RL_CRB2_RL	5	5	5	69.8	69.8	69.8	10.086	0	29.893	28.57	23	2.29528	0.00455987	-16.1092	-3.16148
F1S1J9;A0A287BR32	F1S1J9;A0A287BR32	Eukaryotic translation initiation factor 3 subunit H (eIF3h) (Eukaryotic translation initiation factor 3 subunit 3) (eIF-3 gamma) (eIF3 p40 subunit)	EIF3H EIF3S3	23.9093	0	23.9093	+	GFP_RL_CRB2_RL	6	6	6	26.3	26.3	26.3	37.144	0	10.242	28.307	29	2.09796	0.00697024	-16.1965	-2.89531
A0A5G2Q757;A0A5G2RB82;A0A5G2QXH8;A0A287B4E9;A0A287AUI7;F1S5Y7	A0A5G2Q757;A0A5G2RB82;A0A5G2QXH8;A0A287B4E9;A0A287AUI7;F1S5Y7	Chloride channel CLIC-like protein 1	CLCC1	23.9055	0	23.9055	+	GFP_RL_CRB2_RL	4	4	4	14.2	14.2	14.2	39.842	0	4.3627	28.1187	20	2.13791	0.0064916	-16.2578	-2.94904
F1SV18;A0A5G2QVD9	F1SV18;A0A5G2QVD9	CAP10 domain-containing protein	POGLUT3	23.8777	0	23.8777	+	GFP_RL_CRB2_RL	13	13	13	32.3	32.3	32.3	58.778	0	13.637	29.1743	39	2.72339	0.00169369	-16.7303	-3.75041
F1RFM7;A0A286ZVS9;I3LSW6	F1RFM7;A0A286ZVS9;I3LSW6	Aminoacyl tRNA synthase complex-interacting multifunctional protein 2 (Multisynthase complex auxiliary component p38) (Protein JTV-1)	AIMP2	23.8746	0	23.8746			5	5	5	24.8	24.8	24.8	35.185	0	20.47	28.1993	25	0.877597	0.103302	-8.31647	-1.18051
F1S895;I3LB64	F1S895;I3LB64	NOP56 ribonucleoprotein	NOP56	23.857	0	23.857	+	GFP_RL_CRB2_RL	10	10	10	20	20	20	66.16	0	13.992	28.8574	43	2.55196	0.00228337	-16.479	-3.51216
A0A287AFF5	A0A287AFF5	Peptidyl-prolyl cis-trans isomerase (PPIase) (EC 5.2.1.8)	PPIL1	23.8491	0	23.8491	+	GFP_RL_CRB2_RL	4	4	4	31.3	31.3	31.3	18.237	0	7.9997	28.4608	22	20.3008	0	-23.863	-274.828
A0A5G2RM88;A0A5S6FXB9;Q19QU3	A0A5G2RM88;A0A5S6FXB9;Q19QU3	Zinc finger Ran-binding domain-containing protein 2 (Zinc finger protein 265)	ZRANB2 ZNF265	23.8361	0	23.8361	+	GFP_RL_CRB2_RL	6	6	6	25	25	25	35.482	0	44.252	28.2153	22	16.4711	0	-23.7439	-113.754
A0A287BCU6;A0A287A4S9;A0A287AB98;F1SQK4;A0A287B7U3;A0A287BNN0;I3LK17	A0A287BCU6;A0A287A4S9;A0A287AB98;F1SQK4;A0A287B7U3;A0A287BNN0;I3LK17	Coiled-coil domain containing 88A	CCDC88A	23.8236	0	23.8236	+	GFP_RL_CRB2_RL	27	27	27	19.7	19.7	19.7	201.83	0	282.6	29.6611	106	4.30195	6.41711e-05	-20.5289	-6.21268
I3L5V7;A0A287A6Y3;F1SFD6;A0A287AU23	I3L5V7;A0A287A6Y3	Glia maturation factor	GMFG	23.8055	0	23.8055	+	GFP_RL_CRB2_RL	4	4	3	44.6	44.6	37.7	15.188	0	15.968	28.166	33	16.2903	0	-23.799	-109.112
A0A287BEL0;B6CVD7;A0A5S6I475	A0A287BEL0;B6CVD7;A0A5S6I475	ERO1-like protein alpha (ERO1-L) (ERO1-L-alpha) (EC 1.8.4.-) (Endoplasmic reticulum oxidoreductase alpha) (Endoplasmic reticulum oxidoreductin-1-like protein) (Oxidoreductin-1-L-alpha)	ERO1A ERO1L	23.7742	0	23.7742			6	6	6	26.2	26.2	26.2	49.337	0	20.507	27.7904	28	0.895985	0.0936366	-8.38591	-1.20995
A0A286ZM87;A0A287BDA1;A0A5G2QB63;F1RN89;A0A5G2QT06	A0A286ZM87;A0A287BDA1;A0A5G2QB63;F1RN89	Nuclear FMR1 interacting protein 2	NUFIP2	23.7723	0	23.7723	+	GFP_RL_CRB2_RL	8	8	8	18.3	18.3	18.3	75.258	0	19.406	27.5805	27	3.84828	0.000129032	-19.9587	-5.44303
I3LKY7	I3LKY7	Rho guanine nucleotide exchange factor 10	ARHGEF10	23.7669	0	23.7669	+	GFP_RL_CRB2_RL	5	5	5	20.4	20.4	20.4	42.378	0	7.4361	27.8304	17	18.5178	0	-23.7139	-182.275
F2Z502;A0A5G2QDE9;A0A287A2B7;A0A287ABG6;A0A5G2QSU3;A0A287B1Q1;A0A286ZRD2;A0A287B7M1;A0A5G2QGU4;A0A5G2RGQ6;F1RMT3;A0A287AQ22;A0A287AMF2;A0A287BCY3;A0A287A1M5;A0A287A8U1;A0A287A6E7;I3LKP9;A0A287AUE1	F2Z502	Zinc finger protein 471	ZNF471	23.7557	0	23.7557	+	GFP_RL_CRB2_RL	10	10	7	45.6	45.6	31.8	30.283	0	12.045	28.8622	55	10.9711	0	-23.0841	-31.9281
K7GPI4;F1RU73;A0A287B6T4;A0A287A3M6;I3L8N9;A0A287B3D5;K7GKW9;I3LHM1;I3L9I7;A0A5G2RCN3;A0A5G2QRQ2;A0A287AMC2;A0A287AEG6;A0A287AZJ0;A0A286ZS63	K7GPI4;F1RU73;A0A287B6T4;A0A287A3M6;I3L8N9;A0A287B3D5;K7GKW9	Glutamate receptor	GRIA4	23.7391	0	23.7391	+	GFP_RL_CRB2_RL	3	3	3	4.1	4.1	4.1	101.2	0	7.2014	27.458	15	3.56852	0.000655518	-19.9655	-4.99647
A0A5G2QZD1;F1S8S6	A0A5G2QZD1;F1S8S6	WD repeat domain 26	WDR26	23.7231	0	23.7231	+	GFP_RL_CRB2_RL	8	8	8	18.3	18.3	18.3	69.474	0	12.011	28.2284	34	4.01903	5.30973e-05	-20.0042	-5.72573
A0A287BNZ0;A0A287BQG8;A0A5G2RE02;A0A5G2RBC5;A0A287AVD1	A0A287BNZ0;A0A287BQG8;A0A5G2RE02;A0A5G2RBC5;A0A287AVD1	GID complex subunit 8 homolog	GID8	23.7195	0	23.7195	+	GFP_RL_CRB2_RL	4	4	4	26.8	26.8	26.8	26.709	0	11.986	27.7951	27	1.47864	0.0212196	-12.5772	-2.05958
A0A480PYY8;F1SB18;A0A286ZL27;A0A287ABB5;A0A287BFW1	A0A480PYY8;F1SB18;A0A286ZL27;A0A287ABB5;A0A287BFW1	Pribosyltran_N domain-containing protein	PRPSAP2	23.7195	0	23.7195	+	GFP_RL_CRB2_RL	5	4	4	20.1	16.3	16.3	40.728	0	7.4138	27.8845	21	16.44	0	-23.6931	-112.94
I3LBK9;A0A5G2QZH9;A0A5G2QXQ7	I3LBK9;A0A5G2QZH9;A0A5G2QXQ7	Uncharacterized protein	DNAJC3	23.7093	0	23.7093	+	GFP_RL_CRB2_RL	7	7	7	17.7	17.7	17.7	57.653	0	24.313	28.7531	32	17.4041	0	-23.8176	-141.033
A0A5G2QEC3;F1RUH5;A0A5G2QII0;A0A5G2QXX4	A0A5G2QEC3;F1RUH5;A0A5G2QII0;A0A5G2QXX4	DEK_C domain-containing protein	DEK	23.7063	0	23.7063	+	GFP_RL_CRB2_RL	4	4	4	14.2	14.2	14.2	34.374	0	31.749	28.6087	25	3.56589	0.000638436	-19.9275	-4.99235
K7N7E7	K7N7E7	Mannosyl-oligosaccharide glucosidase (Mannosyl-oligosaccharide glucosidase isoform 1)	MOGS	23.7046	0	23.7046	+	GFP_RL_CRB2_RL	5	5	5	7.6	7.6	7.6	92.541	0	7.0707	28.2829	18	2.08827	0.00709545	-15.899	-2.88229
A0A287ART5;A0A287A0G9;F1RI41;A0A5G2RL15;A0A5G2QXG1;A0A5G2R0U5	A0A287ART5;A0A287A0G9;F1RI41;A0A5G2RL15;A0A5G2QXG1;A0A5G2R0U5	Eukaryotic translation initiation factor 3 subunit K (eIF3k) (Eukaryotic translation initiation factor 3 subunit 12) (eIF-3 p25)	EIF3K EIF3S12	23.6917	0	23.6917	+	GFP_RL_CRB2_RL	4	4	4	24	24	24	22.065	0	4.7487	28.0178	11	2.51825	0.00241767	-16.2894	-3.46573
A0A287A334	A0A287A334	Spindlin family member 3	SPIN3	23.6904	0	23.6904	+	GFP_RL_CRB2_RL	12	7	6	42.5	24.9	22.1	40.317	0	11.374	28.1646	30	1.50567	0.0202016	-12.5952	-2.09668
F1RS44;A0A286ZZ05;A0A286ZPH3	F1RS44;A0A286ZZ05;A0A286ZPH3	N-glycanase 1 (EC 3.5.1.52) (Peptide-N(4)-(N-acetyl-beta-glucosaminyl)asparagine amidase) (Peptide:N-glycanase)	NGLY1	23.6489	0	23.6489	+	GFP_RL_CRB2_RL	11	11	11	21.2	21.2	21.2	78.203	0	52.779	28.5263	45	19.2983	0	-23.5633	-218.17
I3L8A1;A0A287B4T1;A0A5G2QQH9;A0A5G2RK85	I3L8A1;A0A287B4T1;A0A5G2QQH9;A0A5G2RK85	Sirtuin 2	SIRT2	23.6394	0	23.6394	+	GFP_RL_CRB2_RL	5	5	5	22.1	22.1	22.1	43.303	0	25.336	27.748	17	2.08578	0.00708187	-15.971	-2.87893
A0A286ZM31;A0A286ZPH5;A0A287A0P6;F1SIA3;A0A287AK07	A0A286ZM31;A0A286ZPH5;A0A287A0P6;F1SIA3;A0A287AK07	Autophagy-related protein 13	ATG13	23.6346	0	23.6346	+	GFP_RL_CRB2_RL	10	10	10	35.6	35.6	35.6	48.689	0	26.646	28.4047	35	20.5081	0	-23.7011	-288.266
A0A287BGW6;I3LHP2;A0A5G2RI53;A0A5G2R7D5	A0A287BGW6;I3LHP2	Lysophospholipase 2	LYPLA2	23.6074	0	23.6074	+	GFP_RL_CRB2_RL	5	5	5	21.4	21.4	21.4	30.122	0	5.4564	28.1831	15	3.83141	0.000158103	-19.8776	-5.41553
A0A287AYU1	A0A287AYU1	Metastasis associated 1 family member 2	MTA2	23.6012	0	23.6012	+	GFP_RL_CRB2_RL	7	7	2	15.7	15.7	5.1	68.52	0	13.068	27.9633	21	2.42457	0.00298496	-16.0327	-3.33733
I3LNA4;A0A287B160;A0A287B8N6	I3LNA4;A0A287B160;A0A287B8N6	TAR DNA-binding protein 43	TARDBP	23.5847	0	23.5847	+	GFP_RL_CRB2_RL	4	4	4	12.3	12.3	12.3	44.578	0	35.22	28.205	34	3.68662	0.000324723	-19.7578	-5.18258
A0A5G2QC08;I3LHK5	A0A5G2QC08;I3LHK5	Actin-related protein 10	ACTR10	23.5721	0	23.5721	+	GFP_RL_CRB2_RL	6	6	6	18.8	18.8	18.8	44.958	0	36.998	27.926	25	2.46077	0.00283721	-16.1726	-3.38684
A0A5G2RGJ1;A0A5G2QRW5;A0A5G2QPS5;A0A5G2QWT1;A0A5G2R9Q6;I3LPW8;I3LEG0	A0A5G2RGJ1;A0A5G2QRW5;A0A5G2QPS5;A0A5G2QWT1;A0A5G2R9Q6;I3LPW8;I3LEG0	FERM, ARH/RhoGEF and pleckstrin domain protein 1	FARP1	23.5338	0	23.5338	+	GFP_RL_CRB2_RL	5	5	5	11.2	11.2	11.2	86.453	0	9.3166	27.6144	14	18.8055	0	-23.6343	-194.762
A0A287A976;F2Z540;A0A5G2R2P6	A0A287A976;F2Z540;A0A5G2R2P6	COP9 signalosome subunit 5	COPS5	23.5243	0	23.5243	+	GFP_RL_CRB2_RL	8	8	8	27.4	27.4	27.4	45.59	0	9.7839	28.3519	19	2.08939	0.00705882	-15.9435	-2.88379
F1RU31;A0A5G2QY31	F1RU31;A0A5G2QY31	Spliceosome associated factor 1, recruiter of U4/U6.U5 tri-snRNP	SART1	23.5137	0	23.5137	+	GFP_RL_CRB2_RL	12	12	12	23.4	23.4	23.4	90.81	0	36.864	28.7143	39	2.7183	0.00169507	-16.5616	-3.74328
F1RIU4;A0A5G2QX88;A0A5G2QK60	F1RIU4;A0A5G2QX88;A0A5G2QK60	FGE-sulfatase domain-containing protein	SUMF2	23.5106	0	23.5106	+	GFP_RL_CRB2_RL	3	3	3	14	14	14	33.716	0	14.085	27.6531	16	2.29578	0.00465404	-15.7494	-3.16216
A0A286ZJY1;A0A5G2QCE3;F1SPQ8	A0A286ZJY1;A0A5G2QCE3;F1SPQ8	RNA binding motif protein 5	RBM5	23.4988	0	23.4988	+	GFP_RL_CRB2_RL	12	9	9	14.2	11.9	11.9	100.85	0	7.8984	27.5489	10	18.6628	0	-23.4948	-188.466
A0A5G2QRC0;F1SJY1;A0A5G2QLA8;A0A5G2QYS7	A0A5G2QRC0;F1SJY1;A0A5G2QLA8	Endoplasmic reticulum-golgi intermediate compartment 1	ERGIC1	23.4969	0	23.4969	+	GFP_RL_CRB2_RL	7	7	7	27.2	27.2	27.2	29.085	0	7.5655	28.5137	35	2.37853	0.00346182	-15.8998	-3.27455
Q9GLP0;K7GQ83;F1RVE7;K7GS94;K7GNY7	Q9GLP0;K7GQ83;F1RVE7;K7GS94;K7GNY7	Integrin beta-1 (Fibronectin receptor subunit beta) (VLA-4 subunit beta) (CD antigen CD29)	ITGB1	23.4958	0	23.4958	+	GFP_RL_CRB2_RL	9	9	9	14.8	14.8	14.8	88.265	0	11.317	28.111	23	2.39281	0.00331009	-15.8542	-3.29401
F1SKQ5;A0A5G2QUL0;A0A287B360	F1SKQ5;A0A5G2QUL0;A0A287B360	Protein SCAI	SCAI	23.4743	0	23.4743	+	GFP_RL_CRB2_RL	4	4	4	9.3	9.3	9.3	65.378	0	6.5694	27.0273	27	2.11514	0.0068012	-15.8212	-2.91841
A0A5G2QN94;A0A287AR04;A0A287AW13	A0A5G2QN94;A0A287AR04;A0A287AW13	Ribose-phosphate diphosphokinase (EC 2.7.6.1)	PRPS2	23.4707	0	23.4707	+	GFP_RL_CRB2_RL	10	4	2	47.4	21.5	11.1	31.533	0	13.206	27.7851	28	3.57004	0.000664407	-19.654	-4.99884
F1RWH1;A0A5G2QRW0;A0A5G2QBZ8	F1RWH1;A0A5G2QRW0;A0A5G2QBZ8	Chromobox 1	CBX1	23.469	0	23.469	+	GFP_RL_CRB2_RL	5	4	4	30.8	22.2	22.2	21.418	0	7.1015	27.4521	7	1.35034	0.028089	-11.9343	-1.88175
F1SA24	F1SA24	Uncharacterized protein	RDH11	23.4653	0	23.4653	+	GFP_RL_CRB2_RL	6	6	6	24.2	24.2	24.2	33.881	0	176.25	28.2427	35	16.5433	0	-23.5563	-115.662
A0A5G2QWP7;A0A5G2R8S6;F1SSR4	A0A5G2QWP7;A0A5G2R8S6;F1SSR4	Butyryl-CoA dehydrogenase (EC 1.3.8.1) (EC 1.3.8.4) (Isovaleryl-CoA dehydrogenase, mitochondrial)	IVD KNSTRN	23.4379	0	23.4379	+	GFP_RL_CRB2_RL	4	4	4	14.1	14.1	14.1	43.534	0	4.8031	27.9354	23	1.38256	0.0255649	-12.0319	-1.92671
A0A287A021	A0A287A021	Nuclear transport factor 2	NUTF2	23.393	0	23.393			3	3	3	55.3	55.3	55.3	11.873	0	6.1142	27.816	27	0.877177	0.103397	-8.30264	-1.17984
F1S1I1;A0A287AQ59;A0A5K1U6F7;A0A5G2R8T4	F1S1I1	Syntaphilin	SNPH	23.3816	0	23.3816	+	GFP_RL_CRB2_RL	6	6	6	11.9	11.9	11.9	70.217	0	32.844	27.2013	15	18.4968	0	-23.2045	-181.395
F1RXF6	F1RXF6	Phosphatidylinositol-4,5-bisphosphate 4-phosphatase (EC 3.1.3.78)	PIP4P2	23.3635	0	23.3635	+	GFP_RL_CRB2_RL	6	6	5	37	37	33.1	28.07	0	17.869	27.537	20	3.56999	0.000662162	-19.5403	-4.99875
A0A287A277;A0A287AZ07;F1SJE2;A0A287AQX9;A0A286ZL28;A0A287BAI8;A0A287BJI9;A0A286ZIW4;A0A5G2QWY6;A0A5G2QVM1;F1S7Q6;A0A287AAD9	A0A287A277;A0A287AZ07;F1SJE2;A0A287AQX9;A0A286ZL28;A0A287BAI8;A0A287BJI9	Uncharacterized protein	TJP2	23.3595	0	23.3595	+	GFP_RL_CRB2_RL	13	13	13	19	19	19	125.7	0	14.129	28.0328	27	2.44264	0.00290076	-15.9009	-3.36204
A0A286ZNJ9	A0A286ZNJ9	Small glutamine rich tetratricopeptide repeat containing beta	SGTB	23.3239	0	23.3239	+	GFP_RL_CRB2_RL	3	3	3	17.3	17.3	17.3	33.09	0	10.262	27.3824	24	2.12439	0.00666263	-15.8022	-2.93085
A0A5G2QIH9;A0A287A2F6;A0A287AJ82;F1RF45;A0A286ZL34;A0A5G2R052;A0A286ZQD2;A0A5G2RFU4	A0A5G2QIH9;A0A287A2F6;A0A287AJ82;F1RF45;A0A286ZL34;A0A5G2R052;A0A286ZQD2;A0A5G2RFU4	Homer scaffold protein 1	HOMER1	23.3123	0	23.3123	+	GFP_RL_CRB2_RL	8	8	7	32.2	32.2	29.7	36.727	0	26.391	27.9384	21	3.56822	0.000653333	-19.5767	-4.99599
B0KYV5	B0KYV5	LIM domain and actin-binding protein 1 (Epithelial protein lost in neoplasm)	LIMA1 EPLIN	23.2859	0	23.2859	+	GFP_RL_CRB2_RL	9	9	2	19.2	19.2	4.4	83.989	0	8.8666	28.0809	17	2.39503	0.00329282	-15.6703	-3.29703
F1S5M7;A0A286ZR12	F1S5M7;A0A286ZR12	Survival motor neuron domain containing 1	SMNDC1	23.2482	0	23.2482	+	GFP_RL_CRB2_RL	4	4	4	25.2	25.2	25.2	31.508	0	22.027	27.4205	23	3.73234	0.000240601	-19.5376	-5.25555
I3LA84;A0A5G2QE34	I3LA84;A0A5G2QE34	Procollagen-lysine 5-dioxygenase (EC 1.14.11.4)	PLOD3	23.2476	0	23.2476	+	GFP_RL_CRB2_RL	7	7	7	11.6	11.6	11.6	84.57	0	9.1908	28.2859	30	3.67157	0.000349091	-19.3753	-5.15867
A0A286ZWB1;A0A287A535	A0A286ZWB1;A0A287A535	Transmembrane protein 11	TMEM11	23.2373	0	23.2373	+	GFP_RL_CRB2_RL	2	2	2	12.6	12.6	12.6	21.286	0.00083333	2.5839	27.2544	12	3.56617	0.000640523	-19.341	-4.99278
A1XQU1;A0A5G2QPJ2	A1XQU1;A0A5G2QPJ2	Proteasome subunit beta type-7 (EC 3.4.25.1)	PSMB7	23.2132	0	23.2132	+	GFP_RL_CRB2_RL	3	3	3	10.8	10.8	10.8	29.98	0	3.1542	28.1026	7	2.29501	0.00452931	-15.6599	-3.16112
I3LC00;A0A480Q3H5;A0A5G2QZ43;A0A286ZLR1;A0A5G2QFJ8;F1S432;A0A5G2RDC6;I3LMJ8;I3LMM7;F1S758	I3LC00;A0A480Q3H5;A0A5G2QZ43;A0A286ZLR1;A0A5G2QFJ8;F1S432;A0A5G2RDC6;I3LMJ8;I3LMM7	RNA helicase (EC 3.6.4.13)	DDX19B	23.2063	0	23.2063	+	GFP_RL_CRB2_RL	9	9	9	25.8	25.8	25.8	52.151	0	65.783	27.8931	36	2.29117	0.00455629	-15.4745	-3.15592
A0A286ZY48;I3LCH6;F1RT98	A0A286ZY48	Epsin 3	EPN3	23.1715	0	23.1715	+	GFP_RL_CRB2_RL	5	5	5	15.5	15.5	15.5	60.443	0	10.975	27.8118	16	2.03326	0.0081683	-15.5671	-2.8084
Q8HXL4	Q8HXL4	Cytoskeleton-associated protein 1 (Tubulin folding cofactor B)	TBCB CKAP1	23.15	0	23.15	+	GFP_RL_CRB2_RL	4	4	4	28.3	28.3	28.3	27.517	0	8.3438	27.7557	43	2.4613	0.00284272	-15.7451	-3.38757
I3LSP4;A0A5G2QR08;I3LIX0;I3L9Y2;F1RRA0	I3LSP4;A0A5G2QR08;I3LIX0;I3L9Y2;F1RRA0	GOLGA2L5 domain-containing protein	GOLGA2	23.1486	0	23.1486	+	GFP_RL_CRB2_RL	7	7	7	9.8	9.8	9.8	112.92	0	6.1519	27.3417	9	3.52921	0.000673016	-19.3372	-4.93526
A0A5G2R0J8;A0A480TN22;F1SJQ4;A0A287A4P3;A0A5G2QK20;A0A5G2R7D4;A0A287BAW3;A0A5G2QPM3	A0A5G2R0J8;A0A480TN22;F1SJQ4;A0A287A4P3;A0A5G2QK20;A0A5G2R7D4;A0A287BAW3;A0A5G2QPM3	DNA polymerase delta interacting protein 3	POLDIP3	23.1454	0	23.1454	+	GFP_RL_CRB2_RL	6	6	6	20.2	20.2	20.2	44.435	0	7.2349	27.4943	20	2.0944	0.00694675	-15.6196	-2.89052
F1SPQ9;A0A287A5G7;A0A287ART6	F1SPQ9;A0A287A5G7;A0A287ART6	RNA binding motif protein 6	RBM6	23.1399	0	23.1399	+	GFP_RL_CRB2_RL	15	13	12	14.4	13.1	12.3	128.27	0	14.791	28.2122	22	15.5451	0	-22.9515	-91.8918
A0A287ACV5	A0A287ACV5	L-serine-phosphatidylethanolamine phosphatidyltransferase (EC 2.7.8.29)	PTDSS1	23.1172	0	23.1172	+	GFP_RL_CRB2_RL	6	6	6	18.2	18.2	18.2	55.336	0	10.604	27.3407	33	2.68728	0.00174561	-16.1878	-3.6999
A0A480QG48;A0A287BMQ3;I3LMF7	A0A480QG48;A0A287BMQ3;I3LMF7	Solute carrier family 15 member 2	SLC15A2	23.0869	0	23.0869	+	GFP_RL_CRB2_RL	5	5	5	8.5	8.5	8.5	82.958	0	6.7889	27.3042	20	1.35313	0.0279357	-11.7765	-1.88565
F1S6V1;A0A286ZNI5;A0A286ZQ78;A0A287AD22;I3LU78	F1S6V1;A0A286ZNI5;A0A286ZQ78;A0A287AD22;I3LU78	SET binding factor 2	SBF2	23.0785	0	23.0785	+	GFP_RL_CRB2_RL	7	7	6	5.5	5.5	5	199	0	7.605	27.2674	16	2.75135	0.00163341	-16.2854	-3.78963
I3LS52;A0A5G2QTS9	I3LS52;A0A5G2QTS9	Centrosomal protein of 76 kDa	CEP76	23.0559	0	23.0559	+	GFP_RL_CRB2_RL	8	8	8	14.4	14.4	14.4	74.387	0	8.8444	28.2054	16	2.29416	0.00453245	-15.6565	-3.15996
F1S405;A0A286ZWQ1	F1S405;A0A286ZWQ1	Latent transforming growth factor beta binding protein 1	LTBP1	23.0099	0	23.0099	+	GFP_RL_CRB2_RL	10	10	10	11.5	11.5	11.5	148.2	0	56.163	27.9144	52	2.29577	0.00464605	-15.3992	-3.16214
A0A5G2QS41;A0A5G2QXW4;A0A286ZMK0;F6Q0R2	A0A5G2QS41;A0A5G2QXW4;A0A286ZMK0;F6Q0R2	Solute carrier family 30 member 9 (Zinc transporter 9)	SLC30A9	22.9882	0	22.9882	+	GFP_RL_CRB2_RL	5	5	5	12.3	12.3	12.3	57.329	0	9.2254	27.332	18	2.2957	0.00463014	-15.4219	-3.16204
A0A287AUI3;A0A286ZNN3;A0A286ZKS6;A0A287AM04;A0A5G2Q9Y0	A0A287AUI3;A0A286ZNN3;A0A286ZKS6	Hepatocyte growth factor-regulated tyrosine kinase substrate	HGS	22.9691	0	22.9691	+	GFP_RL_CRB2_RL	5	5	5	7.9	7.9	7.9	77.334	0	5.9479	27.3644	20	3.53628	0.00066242	-19.0376	-4.94624
F1SDA4;A0A287BAT9;I3L783;A0A287ADK4;A0A5G2R8K1;A0A287BK91	F1SDA4;A0A287BAT9;I3L783;A0A287ADK4;A0A5G2R8K1;A0A287BK91	Tetratricopeptide repeat domain 7B	TTC7B	22.9659	0	22.9659	+	GFP_RL_CRB2_RL	9	9	9	16.8	16.8	16.8	94.209	0	11.51	27.8319	15	2.1579	0.00629102	-15.7439	-2.97595
A0A287B6Q1;A0A287ALM3;A0A287BQC5;A0A287AJD7;A0A287B4B8	A0A287B6Q1;A0A287ALM3;A0A287BQC5;A0A287AJD7;A0A287B4B8	Transporter	SLC6A9	22.9267	0	22.9267	+	GFP_RL_CRB2_RL	2	2	2	3.7	3.7	3.7	65.271	0.001233	2.3908	27.5472	20	1.3686	0.0264702	-11.7622	-1.90726
F1SVA6;A0A5G2QXM3	F1SVA6	Small nuclear ribonucleoprotein U5 subunit 40	SNRNP40	22.9133	0	22.9133	+	GFP_RL_CRB2_RL	3	3	3	15.5	15.5	15.5	39.033	0	5.2262	26.9297	15	2.29566	0.00462222	-15.3608	-3.162
A0A287B1Y7;F1SGN8;A0A5G2R2M5;A0A5G2QD33;A0A287A4Y2	A0A287B1Y7;F1SGN8;A0A5G2R2M5;A0A5G2QD33;A0A287A4Y2	GMP reductase (GMPR) (EC 1.7.1.7) (Guanosine 5'-monophosphate oxidoreductase) (Guanosine monophosphate reductase)	GMPR2 GMPR	22.9086	0	22.9086	+	GFP_RL_CRB2_RL	6	6	6	25.6	25.6	25.6	33.495	0	18.922	27.6647	27	1.36673	0.0266775	-11.7068	-1.90465
A0A5G2QXJ5;A0A5G2QT53;I3LU51	A0A5G2QXJ5;A0A5G2QT53;I3LU51	Heterogeneous nuclear ribonucleoprotein U like 1	HNRNPUL1	22.8922	0	22.8922	+	GFP_RL_CRB2_RL	6	6	6	10.7	10.7	10.7	83.964	0	5.6175	27.6565	11	1.37264	0.0262894	-11.7109	-1.9129
A0A286ZYI4;A0A287B0P2;A0A5G2R4W4;A0A287ARF1;A0A287BM33;A0A287A1Z3;F1SQJ5	A0A286ZYI4;A0A287B0P2;A0A5G2R4W4;A0A287ARF1;A0A287BM33;A0A287A1Z3;F1SQJ5	Endoplasmic reticulum lectin 1	ERLEC1	22.8922	0	22.8922	+	GFP_RL_CRB2_RL	9	9	9	26.4	26.4	26.4	50.02	0	11.022	27.8598	39	19.3438	0	-22.9525	-220.469
A0A5G2QFL2;A0A5G2QI52;I3LF44	A0A5G2QFL2;A0A5G2QI52;I3LF44	Calcineurin-like phosphoesterase domain-containing protein 1 (EC 3.1.3.16) (Serine/threonine-protein phosphatase CPPED1)	CPPED1	22.8833	0	22.8833	+	GFP_RL_CRB2_RL	5	5	5	32	32	32	19.166	0	7.2173	27.5411	30	1.36938	0.0265009	-11.8701	-1.90835
A0A5G2QDX6;A0A5G2QNA5;A0A5G2QH02;F1SB57;I3LLX9;A0A5G2RFH1;F1SB68	A0A5G2QDX6;A0A5G2QNA5;A0A5G2QH02;F1SB57;I3LLX9;A0A5G2RFH1;F1SB68	Armadillo repeat containing 10	ARMC10	22.8781	0	22.8781	+	GFP_RL_CRB2_RL	5	5	5	29.5	29.5	29.5	24.69	0	12.461	27.219	11	1.37077	0.0264124	-11.6184	-1.91029
A0A5G2QK56;A1IU54;A0A5G2R803;A0A287B3Q1	A0A5G2QK56;A1IU54;A0A5G2R803;A0A287B3Q1	Carboxypeptidase E	CPE	22.8612	0	22.8612	+	GFP_RL_CRB2_RL	4	4	4	13.1	13.1	13.1	48.341	0	5.4834	27.4768	12	3.56813	0.000651163	-19.1322	-4.99584
F1RIE0;A0A287AQS4	F1RIE0;A0A287AQS4	LDLR chaperone MESD (LRP chaperone MESD) (Mesoderm development candidate 2) (Mesoderm development protein)	MESD	22.834	0	22.834	+	GFP_RL_CRB2_RL	4	4	4	26.7	26.7	26.7	25.877	0	12.896	27.6163	14	2.35827	0.00374101	-15.4124	-3.24699
A0A5G2R4G3;F2Z5I0;A0A5G2QF23;A0A5G2QTL2	A0A5G2R4G3;F2Z5I0;A0A5G2QF23;A0A5G2QTL2	GABA type A receptor associated protein like 2	GABARAPL2	22.809	0	22.809	+	GFP_RL_CRB2_RL	4	4	4	29.9	29.9	29.9	13.667	0	4.4631	27.189	18	3.56789	0.000644737	-19.0953	-4.99548
F1RUU4	F1RUU4	Guanylate cyclase activator 1A (Guanylyl cyclase-activating protein 1)	GUCA1A	22.8005	0	22.8005	+	GFP_RL_CRB2_RL	6	6	6	52.2	52.2	52.2	23.309	0	40.662	27.4612	26	1.40599	0.0242181	-11.998	-1.95928
A0A287BHR0;A0A287BDU1;A0A286ZSM6	A0A287BHR0;A0A287BDU1;A0A286ZSM6	Cell cycle associated protein 1	CAPRIN1	22.7558	0	22.7558	+	GFP_RL_CRB2_RL	4	4	4	10.7	10.7	10.7	78.285	0	6.7527	27.9434	26	1.38997	0.0251176	-11.9396	-1.93702
A0A5G2QAJ9;A0A286ZZW4;F1SBF9	A0A5G2QAJ9;A0A286ZZW4;F1SBF9	Transmembrane 9 superfamily member	TM9SF3	22.7417	0	22.7417	+	GFP_RL_CRB2_RL	5	5	5	7.6	7.6	7.6	60.886	0	4.7779	27.3301	16	19.5105	0	-22.7456	-229.094
A0A287A9Z2;F1SHX9;A0A5G2QW07;A0A286ZQZ4	A0A287A9Z2;F1SHX9;A0A5G2QW07;A0A286ZQZ4	L-2-hydroxyglutarate dehydrogenase	L2HGDH	22.7364	0	22.7364	+	GFP_RL_CRB2_RL	5	5	5	14	14	14	46.08	0	7.3088	27.455	23	3.59561	0.000589474	-19.0946	-5.03885
P81140;A0A287BLJ2;A0A286ZXI1;F1SEX3	P81140;A0A287BLJ2;A0A286ZXI1;F1SEX3	Glutaryl-CoA dehydrogenase, mitochondrial (GCD) (EC 1.3.8.6) (Fragment)	GCDH	22.7297	0	22.7297	+	GFP_RL_CRB2_RL	6	6	6	21.1	21.1	21.1	45.122	0	6.0996	27.3062	10	1.38539	0.0252992	-11.6024	-1.93065
F1SB90;A0A5G2RAE3;A0A5G2QM73;A0A5G2QDJ3	F1SB90;A0A5G2RAE3;A0A5G2QM73	G protein subunit alpha i1	GNAI1	22.7159	0	22.7159			8	3	3	28	12.7	12.7	40.361	0	8.8753	27.4755	25	0.864051	0.109284	-7.87029	-1.15867
F1SGD0;A0A287ALH5	F1SGD0;A0A287ALH5	TBL1X receptor 1	TBL1XR1	22.7133	0	22.7133	+	GFP_RL_CRB2_RL	5	5	2	14.2	14.2	6	55.651	0	8.8638	27.0597	9	2.2951	0.00454454	-15.3033	-3.16124
A0A286ZSZ2;F1SA41	A0A286ZSZ2;F1SA41	MAGUK p55 subfamily member 5	MPP5	22.6753	0	22.6753	+	GFP_RL_CRB2_RL	8	8	8	20.3	20.3	20.3	74.272	0	17.705	27.1879	17	2.29521	0.00455219	-15.3164	-3.16138
A0A287A0V9;F1RP07;A0A287AGE8;A0A287BH45	A0A287A0V9;F1RP07;A0A287AGE8;A0A287BH45	Phosphorylase b kinase regulatory subunit	PHKB	22.6529	0	22.6529	+	GFP_RL_CRB2_RL	5	5	5	5.9	5.9	5.9	118.43	0	7.6803	27.2732	12	2.31395	0.00432056	-15.135	-3.18679
I3LNP9;A0A287BQI6;A0A287AEC0;A0A286ZT34;A0A287BNK1	I3LNP9;A0A287BQI6;A0A287AEC0;A0A286ZT34;A0A287BNK1	Basic leucine zipper and W2 domains 2	BZW2	22.6094	0	22.6094	+	GFP_RL_CRB2_RL	4	4	4	11.6	11.6	11.6	45.33	0	6.1762	26.943	20	3.70409	0.000327138	-18.8214	-5.2104
A0A5G2R9E6;A0A5G2QMC1;C6K7I1	A0A5G2R9E6;A0A5G2QMC1;C6K7I1	Importin subunit alpha	KPNA3	22.6055	0	22.6055	+	GFP_RL_CRB2_RL	4	4	3	7.8	7.8	6.5	56.662	0.0012336	2.3929	27.0041	10	2.29505	0.00453691	-15.213	-3.16116
A0A287BQ14;A0A5G2QR13;A0A5G2R194	A0A287BQ14;A0A5G2QR13	PDGFA associated protein 1	PDAP1	22.5901	0	22.5901	+	GFP_RL_CRB2_RL	5	5	5	31.9	31.9	31.9	20.688	0	20.624	27.5222	33	1.3208	0.0316348	-11.4872	-1.84031
A0A287B0H0;A0A287BSM0;A0A287AJF0;F1RVD4;A0A5G2QUA2;A0A287AKV0;A0A5G2QUP2	A0A287B0H0;A0A287BSM0;A0A287AJF0;F1RVD4;A0A5G2QUA2;A0A287AKV0;A0A5G2QUP2	SEC31 homolog A, COPII coat complex component	SEC31A	22.5784	0	22.5784	+	GFP_RL_CRB2_RL	7	7	7	6.9	6.9	6.9	120.97	0	6.7461	26.9336	18	3.47752	0.0008625	-18.5812	-4.85531
A0A287B9S0;A0A286ZUW3;F1SMP3;A0A5G2R128;F1SMP2;A0A5G2QNZ6;A0A5G2RB78;I3LF42;A0A5G2R8K8;A0A287ADE0;A0A5G2QMU4;I3LUE2;I3LGE9	A0A287B9S0;A0A286ZUW3;F1SMP3;A0A5G2R128;F1SMP2;A0A5G2QNZ6;A0A5G2RB78;I3LF42;A0A5G2R8K8;A0A287ADE0	Protein-tyrosine-phosphatase (EC 3.1.3.48)	PTPRD	22.5695	0	22.5695	+	GFP_RL_CRB2_RL	7	7	6	5.7	5.7	5.2	211.01	0	7.9673	26.8585	21	2.29563	0.00460647	-15.1658	-3.16196
A0A5G2QIK9;Q4ZHR8	A0A5G2QIK9;Q4ZHR8	Guanylate cyclase (EC 4.6.1.2)	GUCY1A1	22.5075	0	22.5075	+	GFP_RL_CRB2_RL	4	4	4	10.6	10.6	10.6	74.235	0	6.5752	26.3866	10	2.29559	0.00459083	-15.1249	-3.1619
A0A287A5V7;A0A287BE80	A0A287A5V7	Amyloid beta precursor like protein 2 (Amyloid-like protein 2 isoform 1) (Amyloid-like protein 2 isoform X1)	APLP2	22.4907	0	22.4907	+	GFP_RL_CRB2_RL	5	5	5	9.4	9.4	9.4	87.552	0	13.542	26.9047	24	18.9699	0	-22.4297	-202.276
F1SE87;A0A5G2R2S5	F1SE87;A0A5G2R2S5	Uncharacterized protein	CHMP5	22.4863	0	22.4863	+	GFP_RL_CRB2_RL	4	4	4	28.3	28.3	28.3	24.589	0	5.5916	27.2141	16	2.29464	0.00452174	-15.2662	-3.16061
A0A5G2R2W7	A0A5G2R2W7	EGF-like domain-containing protein		22.4516	0	22.4516	+	GFP_RL_CRB2_RL	5	5	5	18	18	18	47.114	0	13.017	27.1168	20	2.29432	0.00451333	-15.2769	-3.16018
F1SKG1	F1SKG1	Inhibin subunit beta E	INHBE	22.4425	0	22.4425	+	GFP_RL_CRB2_RL	3	3	3	8	8	8	38.425	0	4.92	26.7079	25	2.29573	0.00463808	-15.0282	-3.16209
F1S0D4	F1S0D4	Rab3 GTPase-activating protein catalytic subunit	RAB3GAP1	22.4379	0	22.4379	+	GFP_RL_CRB2_RL	6	6	6	10.3	10.3	10.3	85.26	0	6.9424	26.9776	18	1.45317	0.0220491	-11.8021	-2.02452
A0A5G2QUQ1;I3LIL4;A0A5G2RI50;A0A286ZL61	A0A5G2QUQ1;I3LIL4;A0A5G2RI50;A0A286ZL61	Myosin IC	MYO1C	22.4171	0	22.4171	+	GFP_RL_CRB2_RL	6	6	6	7.2	7.2	7.2	118.1	0	3.7337	27.035	15	3.56916	0.000657718	-18.705	-4.99746
I3LHZ2;A0A286ZYD4;A0A287A2Z5;A0A287AW31;A0A5G2Q7R4	I3LHZ2;A0A286ZYD4;A0A287A2Z5;A0A287AW31;A0A5G2Q7R4	Erythrocyte membrane protein band 4.1 like 5	EPB41L5	22.3491	0	22.3491	+	GFP_RL_CRB2_RL	7	7	6	15.6	15.6	14.5	76.819	0	5.5605	26.7701	13	1.36525	0.0268206	-11.462	-1.90258
I3LQ79	I3LQ79	Major vault protein	MVP	22.3302	0	22.3302	+	GFP_RL_CRB2_RL	6	6	6	9.3	9.3	9.3	99.702	0	6.9178	26.7468	25	2.15574	0.00632099	-15.2792	-2.97303
A0A5G2QMQ0;A0A287BLR5;A0A287AX51;A0A287B0Y7;A0A287BE83;F1S6G0;A0A5G2QRX3;A0A5G2R177;A0A5G2QFX7	A0A5G2QMQ0;A0A287BLR5;A0A287AX51;A0A287B0Y7;A0A287BE83;F1S6G0;A0A5G2QRX3;A0A5G2R177;A0A5G2QFX7	Epidermal growth factor receptor pathway substrate 15	EPS15	22.3259	0	22.3259			8	8	8	17.8	17.8	17.8	90.828	0	18.968	27.1798	23	0.856585	0.113082	-7.65492	-1.14656
A0A287B047;F1SCJ2;A0A286ZW95	A0A287B047;F1SCJ2;A0A286ZW95	Patatin like phospholipase domain containing 6	PNPLA6	22.3147	0	22.3147	+	GFP_RL_CRB2_RL	5	5	5	6.4	6.4	6.4	129.14	0	6.7946	26.8093	5	1.3605	0.0272237	-11.4196	-1.89596
A0A5G2R0F0;F1RTF0	A0A5G2R0F0;F1RTF0	Proline rich coiled-coil 2A	PRRC2A	22.3092	0	22.3092	+	GFP_RL_CRB2_RL	7	7	6	4.6	4.6	4.3	228.87	0	4.2522	26.7362	13	2.29549	0.00456757	-15.0259	-3.16177
A0A287B050;A0A287BD07;F1S3A8;A0A287BHZ6	A0A287B050;A0A287BD07;F1S3A8;A0A287BHZ6	RNA helicase (EC 3.6.4.13)	DHX38	22.2268	0	22.2268	+	GFP_RL_CRB2_RL	6	6	6	6.4	6.4	6.4	134	0	6.8186	26.4173	13	2.29561	0.00459864	-14.9395	-3.16193
K7GN67;F1RZ24;A0A287ADD4;A0A287BDL1	K7GN67;F1RZ24;A0A287ADD4;A0A287BDL1	Dyskerin pseudouridine synthase 1	DKC1	22.2073	0	22.2073	+	GFP_RL_CRB2_RL	6	6	6	15.1	15.1	15.1	56.514	0	8.1986	26.6253	10	2.29555	0.0045753	-14.9099	-3.16185
A0A287BEH3;F1SDV5	A0A287BEH3;F1SDV5	Elastin microfibril interfacer 3	EMILIN3	22.1441	0	22.1441	+	GFP_RL_CRB2_RL	5	5	5	7.2	7.2	7.2	81.096	0	4.4937	26.6857	20	3.56924	0.000659933	-18.4431	-4.99758
F1RV77	F1RV77	RAN binding protein 9	RANBP9	22.0845	0	22.0845			6	6	5	11.6	11.6	9.3	77.99	0	8.1181	26.6952	24	0.888378	0.0975516	-7.81799	-1.1978
A0A287AA79;A0A286ZK74;A0A287AJY0;A0A286ZS83;I3LK71	A0A287AA79;A0A286ZK74;A0A287AJY0;A0A286ZS83;I3LK71	Uncharacterized protein	HNRNPC	22.0813	0	22.0813			7	7	7	26.5	26.5	26.5	32.412	0	19.753	28.2943	43	0.869172	0.106857	-7.91992	-1.16694
A0A287ACZ6;A0A480SLK1;A0A5G2QA57	A0A287ACZ6;A0A480SLK1;A0A5G2QA57	DnaJ heat shock protein family (Hsp40) member C12	DNAJC12	21.9475	0	21.9475	+	GFP_RL_CRB2_RL	3	3	3	18.9	18.9	18.9	26.732	0	6.0332	25.9184	11	2.2946	0.00451419	-14.8775	-3.16056
A0A287B9I1;A0A287AT04;F1RJW8;A0A287ACI8;A0A287ATH6;A0A287B7F9	A0A287B9I1;A0A287AT04;F1RJW8;A0A287ACI8;A0A287ATH6	WD_REPEATS_REGION domain-containing protein	DCAF8	21.7305	0	21.7305			8	8	8	20.1	20.1	20.1	61.001	0	9.9428	27.0112	16	0.915729	0.0873546	-7.92892	-1.24128
A0A286ZS66;A0A287BHK2;A0A287AFP0	A0A286ZS66;A0A287BHK2;A0A287AFP0	Protein tyrosine phosphatase non-receptor type 23	PTPN23	21.711	0	21.711	+	GFP_RL_CRB2_RL	5	5	5	5.5	5.5	5.5	162.91	0	3.5772	26.1412	7	1.3232	0.0313632	-10.864	-1.84369
A0A288CFT7;P12675;A0A286ZNA7;A0A287A526;F6PU32;A0A286ZQD7	A0A288CFT7;P12675;A0A286ZNA7;A0A287A526;F6PU32;A0A286ZQD7	Calpastatin (Calpain inhibitor)	CAST	21.0575	0	21.0575	+	GFP_RL_CRB2_RL	6	6	6	11.5	11.5	11.5	73.831	0	2.9473	25.3961	12	3.49495	0.000815047	-17.631	-4.88221
hCRB2;A0A5G2Q8Z6;F1SKU3	hCRB2	Crumbs cell polarity complex component 2	CRB2	16.8078	15.8569	32.6647	+	GFP_RL_CRB2_RL	70	70	70	63.4	63.4	63.4	134.26	0	323.31	40.3203	4524	8.95035	0	-16.3746	-19.9105
F1RYL5;A0A480VPL1;A0A287A001;A0A287ALX0	F1RYL5;A0A480VPL1;A0A287A001;A0A287ALX0	DnaJ homolog subfamily C member 10	DNAJC10	8.13194	18.2007	26.3327	+	GFP_RL_CRB2_RL	24	24	24	31.8	31.8	31.8	86.186	0	98.465	31.6689	134	2.41642	0.00308785	-13.3321	-3.32621
A0A287AKI0;A0A287BLS0;A0A287BE21;A0A5G2QA20	A0A287AKI0;A0A287BLS0;A0A287BE21;A0A5G2QA20	BCL2 associated transcription factor 1	BCLAF1	7.34184	19.8245	27.1664	+	GFP_RL_CRB2_RL	24	23	2	24.8	24.8	3.3	106.31	0	263	32.4278	221	2.48793	0.00265354	-16.4883	-3.42407
I3LG34;A0A287A0N9;A0A286ZKU3	I3LG34;A0A287A0N9;A0A286ZKU3	RB1 inducible coiled-coil 1	RB1CC1	7.14768	21.2906	28.4383	+	GFP_RL_CRB2_RL	37	37	37	30.6	30.6	30.6	182.98	0	196.56	32.4842	157	2.05043	0.0077292	-10.3427	-2.83145
A0A5K1VE26;A0A287A2Y0;F1SV47	A0A5K1VE26;A0A287A2Y0;F1SV47	Thyroid hormone receptor associated protein 3	THRAP3	6.50356	20.2537	26.7573	+	GFP_RL_CRB2_RL	32	32	31	31.6	31.6	31.6	109.03	0	323.31	32.9058	294	7.99147	0	-6.25996	-15.8634
A0A5G2QLH8;A0A286ZNK9;A0A287AXH6;F1SPE9;A0A286ZQV5	A0A5G2QLH8;A0A286ZNK9;A0A287AXH6;F1SPE9;A0A286ZQV5	J domain-containing protein	DNAJC13	5.68201	18.756	24.438	+	GFP_RL_CRB2_RL	31	31	31	19.6	19.6	19.6	252.98	0	95.712	30.4384	117	1.97764	0.00881074	-8.62889	-2.73377
A1Z623	A1Z623	Selenoprotein F (15 kDa selenoprotein)	SELENOF SEP15	5.61233	21.4188	27.0312	+	GFP_RL_CRB2_RL	6	6	6	33.3	33.3	33.3	17.843	0	198.17	31.249	84	1.74651	0.0111657	-8.83607	-2.4234
A0A287A5U5;B0LXP4;B0LXP5;A0A5G2QY77	A0A287A5U5;B0LXP4;B0LXP5;A0A5G2QY77	Mitogen-activated protein kinase kinase kinase 7 (EC 2.7.11.25)	MAP3K7	5.56968	19.3876	24.9573	+	GFP_RL_CRB2_RL	17	17	17	42.8	42.8	42.8	63.828	0	305.42	30.3956	110	2.03313	0.00815686	-11.7443	-2.80823
A0A287B9Y1;F1RQJ4;A0A5G2RD08;A0A5G2QLB9;A0A5G2QD09;A0A5G2QEQ4;F1RP50	A0A287B9Y1;F1RQJ4;A0A5G2RD08;A0A5G2QLB9	UDP-glucose glycoprotein glucosyltransferase 2	UGGT2	5.47827	22.2632	27.7414	+	GFP_RL_CRB2_RL	53	53	53	44.3	44.3	44.3	176.62	0	323.31	34.1686	525	6.21106	0	-5.44775	-10.2829
K7GNC8;A0A480LAI1	K7GNC8;A0A480LAI1	RNA binding motif protein 10	RBM10	5.21936	23.9042	29.1235	+	GFP_RL_CRB2_RL	58	58	54	59	59	57.7	103.36	0	323.31	35.8295	954	7.44666	0	-5.15756	-13.9205
A0A287AT83	A0A287AT83	Eukaryotic translation initiation factor 4B (Eukaryotic translation initiation factor 4B isoform 1)	EIF4B	5.02595	25.5732	30.5992	+	GFP_RL_CRB2_RL	47	47	47	67.8	67.8	67.8	69.51	0	323.31	35.7588	580	6.9524	0	-4.83878	-12.348
A0A287B5D6;F1RGQ6;A0A287B555;A0A287A1A0	A0A287B5D6;F1RGQ6;A0A287B555;A0A287A1A0	Ankyrin repeat and FYVE domain containing 1	ANKFY1	4.87578	21.4159	26.2917	+	GFP_RL_CRB2_RL	36	36	36	36.2	36.2	36.2	129.9	0	323.31	32.241	222	6.98485	0	-5.00482	-12.4462
A0A5G2QEK2;A0A286ZS32;A0A287AUL1;A0A5G2QQX6;F1SJH0	A0A5G2QEK2;A0A286ZS32;A0A287AUL1;A0A5G2QQX6;F1SJH0	Coronin	CORO2B	4.82968	19.6249	24.4546	+	GFP_RL_CRB2_RL	11	11	11	30.3	30.3	30.3	52.501	0	27.184	29.4165	57	2.02925	0.00822841	-13.5579	-2.80302
F1RMQ4	F1RMQ4	39S ribosomal protein L17, mitochondrial	MRPL17	4.76941	20.2458	25.0152	+	GFP_RL_CRB2_RL	5	5	5	24.9	24.9	24.9	19.24	0	4.3357	29.7132	32	2.06418	0.00741714	-13.9021	-2.84992
A0A5G2RGM3;A0A287ATT7;A0A286ZU25;F1S8D4	A0A5G2RGM3;A0A287ATT7;A0A286ZU25;F1S8D4	WD repeat domain 77	WDR77	4.65914	25.9454	30.6045	+	GFP_RL_CRB2_RL	15	15	15	60.4	60.4	60.4	35.766	0	248.62	35.9126	397	8.4135	0	-4.60944	-17.5383
Q8HZV3;A0A5S6GXI4;A0A5G2RNI6;A0A5G2QD61;A0A5G2Q7U7;F1RMX9	Q8HZV3;A0A5S6GXI4	Transferrin receptor protein 1 (TR) (TfR) (TfR1) (Trfr) (CD antigen CD71)	TFRC	4.51455	21.176	25.6906	+	GFP_RL_CRB2_RL	13	13	13	22.7	22.7	22.7	86.121	0	140.57	30.5229	76	1.63246	0.0141105	-10.6287	-2.26938
A0A287BH74;A0A287BH12;A0A287BBC4;A0A286ZLT0;A0A287BEX9;A0A287BPV2;A0A287BNQ7;A0A5G2Q8K8;F1S848	A0A287BH74;A0A287BH12;A0A287BBC4;A0A286ZLT0;A0A287BEX9;A0A287BPV2	5'-nucleotidase, cytosolic II	NT5C2	4.48843	21.4361	25.9245	+	GFP_RL_CRB2_RL	16	16	16	38.5	38.5	38.5	65.075	0	109.05	31.44	114	8.06576	0	-4.6025	-16.1469
A0A287BEJ9;A0A287ACF2;F1RF91;A0A287A962;A0A5G2RBX8	A0A287BEJ9;A0A287ACF2;F1RF91;A0A287A962;A0A5G2RBX8	F-box protein 2	FBXO2	4.38816	22.2086	26.5967	+	GFP_RL_CRB2_RL	12	12	12	52.5	52.5	52.5	33.748	0	57.623	31.4551	92	7.37945	0	-4.50572	-13.6966
F1RJ61;A0A5G2R4E2	F1RJ61;A0A5G2R4E2	Uncharacterized protein	UTP6	4.19979	21.3654	25.5652	+	GFP_RL_CRB2_RL	7	7	7	68.6	68.6	68.6	20.019	0	89.615	30.1301	50	2.06869	0.00734097	-14.3476	-2.85598
F1SKD5;I3LRX7;A0A5G2QIR4;A0A5G2QXP8	F1SKD5;I3LRX7	Ubiquitin specific peptidase 15	USP15	4.06401	20.9929	25.0569	+	GFP_RL_CRB2_RL	25	25	25	36.7	36.7	36.7	106.08	0	102.36	31.1451	147	6.35263	0	-4.20616	-10.6525
I3L5T3	I3L5T3	Fibrillarin	FBL	3.97184	22.2028	26.1747	+	GFP_RL_CRB2_RL	11	11	8	38.3	38.3	28.7	33.909	0	31.588	30.7084	65	1.41654	0.0235955	-7.38777	-1.97391
I3LQ01	I3LQ01	Calmegin	CLGN	3.92549	21.8828	25.8083	+	GFP_RL_CRB2_RL	22	21	21	42	40	40	69.766	0	150.73	31.2603	125	7.31466	0	-3.86551	-13.4838
I3LR45;A0A5G2R793;A0A287BLN5	I3LR45;A0A5G2R793;A0A287BLN5	39S ribosomal protein L9, mitochondrial	MRPL9	3.91312	21.3183	25.2314	+	GFP_RL_CRB2_RL	5	5	5	16.8	16.8	16.8	30.318	0	13.978	29.8015	45	1.96634	0.00896662	-13.8288	-2.71861
K7GSL3;K7GKQ6;Q27HV0;A0A287A095;A0A5G2QMA6;A0A286ZY96	K7GSL3;K7GKQ6;Q27HV0;A0A287A095;A0A5G2QMA6	UDP-N-acetylglucosamine--peptide N-acetylglucosaminyltransferase 110 kDa subunit (EC 2.4.1.255) (O-GlcNAc transferase subunit p110) (O-linked N-acetylglucosamine transferase 110 kDa subunit) (OGT)	OGT	3.87438	21.0654	24.9398	+	GFP_RL_CRB2_RL	26	26	5	29.3	29.3	4.6	116.94	0	122.28	31.0762	179	6.02989	0	-3.83503	-9.82576
F1S441;A0A286ZSW6;A0A287AXF5;A0A286ZLE4;A0A287ASN5;A0A287AME1;A0A5G2QQK5	F1S441;A0A286ZSW6;A0A287AXF5;A0A286ZLE4;A0A287ASN5;A0A287AME1;A0A5G2QQK5	Calnexin	CANX	3.85238	26.754	30.6064	+	GFP_RL_CRB2_RL	44	44	43	54.2	54.2	53.2	63.165	0	323.31	36.3297	829	7.3725	0	-3.83123	-13.6736
A0A286ZR71;F1SEA2;A0A5G2QXA0	A0A286ZR71;F1SEA2;A0A5G2QXA0	SLAIN motif family member 2	SLAIN2	3.84893	20.3155	24.1644	+	GFP_RL_CRB2_RL	9	9	9	25.7	25.7	25.7	61.546	0	29.545	28.889	53	1.95052	0.00906737	-13.1993	-2.69739
A0A5G2R0I7;A0A286ZMR4;F1RU54	A0A5G2R0I7;A0A286ZMR4;F1RU54	Mitochondrial ribosomal protein L11	MRPL11	3.76158	20.9854	24.747			6	6	6	29.5	29.5	29.5	20.693	0	20.467	29.4923	41	1.03674	0.0696051	-9.38983	-1.42798
F1SR64	F1SR64	39S ribosomal protein L44, mitochondrial (Mitochondrial ribosomal protein L44)	MRPL44	3.74889	21.127	24.8759	+	GFP_RL_CRB2_RL	2	2	2	6	6	6	37.478	0	10.757	29.0908	44	1.98098	0.0087957	-13.6682	-2.73825
K7GLV2;F1RHD4;K7GMU6;A0A287AQP0;A0A5G2R290	K7GLV2;F1RHD4;K7GMU6;A0A287AQP0;A0A5G2R290	Non-specific serine/threonine protein kinase (EC 2.7.11.1)	AKT2	3.6829	20.9964	24.6793	+	GFP_RL_CRB2_RL	15	15	13	40	40	33.5	55.529	0	37.434	30.0445	62	5.95164	0	-3.68974	-9.63361
F2Z5G9	F2Z5G9	Small nuclear ribonucleoprotein Sm D1 (snRNP core protein D1)	SNRPD1	3.68147	23.7029	27.3843	+	GFP_RL_CRB2_RL	5	5	5	54.6	54.6	54.6	13.281	0	40.106	32.3347	124	7.13463	0	-3.4027	-12.9081
A0A287A5S6;Q9N0Y9;A0A5G2R425;A0A287B0G6	A0A287A5S6;Q9N0Y9;A0A5G2R425;A0A287B0G6	Tropomodulin 3	TMOD3	3.63539	21.649	25.2843	+	GFP_RL_CRB2_RL	16	16	14	54.3	54.3	49.4	38.849	0	45.105	30.688	113	8.17393	0	-3.5642	-16.5682
F1SIT7;A0A5G2QST0	F1SIT7	60S acidic ribosomal protein P1	RPLP1	3.60099	22.0388	25.6397	+	GFP_RL_CRB2_RL	3	3	3	74.6	74.6	74.6	11.528	0	27.918	29.4558	57	1.87991	0.00955133	-13.6987	-2.60267
A0A5G2R3D6;F1RQC9;A0A287AF90;A0A5G2QLT3;A0A5G2R263	A0A5G2R3D6;F1RQC9;A0A287AF90;A0A5G2QLT3;A0A5G2R263	39S ribosomal protein L22, mitochondrial	MRPL22	3.51112	21.6853	25.1964			5	5	5	25.1	25.1	25.1	24.064	0	29.578	29.985	64	0.770243	0.160952	-6.29466	-1.00312
A0A286ZHW0;F1SMZ9;A0A287AV35;A0A287BQW4;A0A287A8G7	A0A286ZHW0;F1SMZ9;A0A287AV35	Splicing factor 3b subunit 1	SF3B1	3.50447	22.4245	25.929	+	GFP_RL_CRB2_RL	42	42	42	38.7	38.7	38.7	145.83	0	309.04	32.4116	373	7.04817	0	-3.28474	-12.6396
F1SNY4;A0A5G2QVY8;A0A5G2R8H0;K7GLB8;A0A5G2R0S4	F1SNY4;A0A5G2QVY8;A0A5G2R8H0;K7GLB8;A0A5G2R0S4	PPM-type phosphatase domain-containing protein	TAB1	3.48795	23.9123	27.4003	+	GFP_RL_CRB2_RL	25	25	25	61.7	61.7	61.7	54.63	0	131.15	33.0659	265	8.00215	0	-3.56688	-15.9038
F2Z5J5;A0A5G2QSB8	F2Z5J5;A0A5G2QSB8	Enhancer of rudimentary homolog	ERH	3.48373	25.9025	29.3862	+	GFP_RL_CRB2_RL	5	5	5	39.4	39.4	39.4	12.259	0	323.31	33.7846	181	7.91621	0	-3.45858	-15.5809
A0A5G2R9Q7;R4JU57;F1RNW3	A0A5G2R9Q7;R4JU57;F1RNW3	LSM14A mRNA processing body assembly factor	LSM14A	3.31892	21.6192	24.9381	+	GFP_RL_CRB2_RL	10	10	10	30.3	30.3	30.3	51.923	0	24.795	29.7051	45	1.59092	0.0163469	-10.2377	-2.21301
A0A286ZZX1;A0A287BG70;A0A286ZJ54;F1RZB5;A0A5G2R9G6;A0A287BJ41;A0A287BCZ0	A0A286ZZX1;A0A287BG70;A0A286ZJ54;F1RZB5;A0A5G2R9G6	Tropomodulin 2	TMOD2	3.24664	22.2716	25.5183	+	GFP_RL_CRB2_RL	13	11	11	46.1	43.5	43.5	34.863	0	30.837	30.537	60	8.59579	0	-3.20338	-18.312
P62831	P62831	60S ribosomal protein L23 (Ribosomal protein L17)	RPL23	3.22583	24.5188	27.7446	+	GFP_RL_CRB2_RL	14	14	14	74.3	74.3	74.3	14.865	0	95.277	33.339	217	7.19326	0	-3.13356	-13.0931
A0A5G2QUU1;F1RX35;I3LJW2	A0A5G2QUU1;F1RX35;I3LJW2	Fibrinogen gamma chain	FGG	3.21835	23.6953	26.9136	+	GFP_RL_CRB2_RL	25	25	25	67.8	67.8	67.8	49.618	0	253.48	33.1714	225	4.69281	0	-3.26519	-6.92734
F1RX36	F1RX36	Fibrinogen alpha chain (Fibrinopeptide A)	FGA	3.20064	23.7101	26.9107	+	GFP_RL_CRB2_RL	22	22	21	27.6	27.6	26.4	101.09	0	323.31	32.8305	194	5.12342	0	-3.23581	-7.77805
A0A287AS37;A0A5G2RFZ4;A0A5G2QHI4	A0A287AS37;A0A5G2RFZ4;A0A5G2QHI4	MOB kinase activator 2	MOB2	3.19932	23.2347	26.4341	+	GFP_RL_CRB2_RL	6	6	6	33.3	33.3	33.3	26.43	0	224.94	30.49	79	8.57702	0	-3.14383	-18.2309
F1S1R9;A0A287AUV9;A0A287A0M7	F1S1R9;A0A287AUV9	Zinc finger and SCAN domain containing 26	ZSCAN26	3.19285	21.6307	24.8236	+	GFP_RL_CRB2_RL	11	11	11	29.7	29.7	29.7	54.366	0	312.2	29.4893	60	1.57405	0.017254	-10.1604	-2.19005
Q06A96;A0A286ZN96	Q06A96	RRM domain-containing protein	SNRPB2	3.19194	20.5595	23.7515			5	3	3	25.3	18.7	18.7	25.468	0	5.5655	27.7244	27	0.998932	0.074371	-8.74036	-1.37055
I3L651;A0A5G2RHA4;F1RX37;A0A5G2R564;CON__P02676	I3L651;A0A5G2RHA4;F1RX37;A0A5G2R564	Fibrinogen beta chain (Fibrinopeptide B)	FGB	3.17113	23.8613	27.0324	+	GFP_RL_CRB2_RL	28	28	28	63.7	63.7	63.7	56.073	0	323.31	32.9594	190	5.0823	0	-3.19596	-7.69372
I3LN61	I3LN61	Serine/threonine kinase 38 like	STK38L	3.1532	24.0157	27.1689	+	GFP_RL_CRB2_RL	30	24	24	55.1	49.8	49.8	57.074	0	139.71	33.1679	335	8.07275	0	-3.22643	-16.1738
A0A286ZUJ2;A0A286ZLB6	A0A286ZUJ2;A0A286ZLB6	Spindlin-1	SPIN1	3.1417	24.7189	27.8606	+	GFP_RL_CRB2_RL	17	17	11	66.8	66.8	41.6	29.587	0	154.61	33.9371	356	8.48012	0	-3.08699	-17.8174
A0A5G2QE08;A0A287AGD1;A0A286ZYY3;A0A5G2RGW8;F1SUH2;A0A287A622	A0A5G2QE08;A0A287AGD1;A0A286ZYY3;A0A5G2RGW8;F1SUH2	Cell division cycle and apoptosis regulator 1	CCAR1	3.12079	22.3964	25.5172	+	GFP_RL_CRB2_RL	27	27	27	28.1	28.1	28.1	131	0	161.49	31.3326	167	5.0685	0	-2.99008	-7.66557
F2Z4Y7;A0A5G2QFE5	F2Z4Y7;A0A5G2QFE5	Beta-B3 crystallin (Beta-crystallin B3)	CRYBB3	3.09363	19.8836	22.9772	+	GFP_RL_CRB2_RL	12	12	12	66.8	66.8	66.8	24.256	0	42.036	29.5467	74	1.25399	0.0373014	-8.34862	-1.74577
F1RZX9	F1RZX9	Haloacid dehalogenase like hydrolase domain containing 2	HDHD2	3.08547	20.1478	23.2333			4	4	4	29.3	29.3	29.3	28.441	0	7.2475	27.8065	34	0.991866	0.075188	-8.55082	-1.35973
A0A286ZUL7;A0A5G2QTD8;F1RK77;A0A5G2RDK6	A0A286ZUL7;A0A5G2QTD8;F1RK77;A0A5G2RDK6	Protein rogdi homolog	ROGDI	3.07384	22.3055	25.3793	+	GFP_RL_CRB2_RL	5	5	5	21.1	21.1	21.1	36.649	0	12.543	29.0585	29	6.10913	0	-2.88524	-10.0236
A0A287ARU4;A0A5G2R017;A0A5G2R6J9;A0A5G2RC35;A0A287AGI9	A0A287ARU4;A0A5G2R017;A0A5G2R6J9;A0A5G2RC35	S-phase kinase-associated protein 1	SKP1	3.06912	24.8282	27.8973	+	GFP_RL_CRB2_RL	11	11	11	72.7	72.7	72.7	18.876	0	323.31	31.6863	119	5.68513	0	-3.12651	-9.00206
A0A287AH29	A0A287AH29	Ermin (Ermin isoform b)	ERMN	3.06516	23.6246	26.6897	+	GFP_RL_CRB2_RL	19	19	19	77.7	77.7	77.7	32.663	0	323.31	32.5654	228	7.11633	0	-3.23029	-12.8509
A0A287BMM8;F1S4V5;A0A287AIZ9;A0A287A1F5;A0A286ZZF2;A0A287ABP1;A0A287BGZ2	A0A287BMM8;F1S4V5;A0A287AIZ9;A0A287A1F5;A0A286ZZF2;A0A287ABP1;A0A287BGZ2	Actin binding LIM protein 1	ABLIM1	3.06373	21.3569	24.4206	+	GFP_RL_CRB2_RL	28	28	28	43.3	43.3	43.3	84.487	0	111.33	30.6249	124	5.4114	0	-3.34548	-8.38831
F1SU34;A0A287AM27;A0A287BRZ7;A0A287B006	F1SU34;A0A287AM27;A0A287BRZ7;A0A287B006	AP-3 complex subunit mu-1	AP3M1	3.00675	20.1895	23.1963			5	3	3	16.4	11	11	41.942	0	3.8941	27.2013	12	0.998209	0.0744101	-8.5105	-1.36945
F1RI97;A0A480DZ76;A0A5G2R1U4;A0A5G2QYL3;I3LRS3;A0A5G2RK43;A0A287AUH6;A0A287B311;I3LL16;A0A5G2RDX6;A0A5G2R2N2;F1S2G1;A0A5G2QF88;A0A5G2RC09	F1RI97;A0A480DZ76;A0A5G2R1U4;A0A5G2QYL3;I3LRS3	AP-3 complex subunit beta	AP3B2	3.00307	25.4425	28.4456	+	GFP_RL_CRB2_RL	54	54	54	52.3	52.3	52.3	111.52	0	323.31	34.747	516	10.7157	0	-2.9609	-30.0875
F1SFJ8	F1SFJ8	DnaJ homolog subfamily B member 11	DNAJB11	2.99196	24.2065	27.1985	+	GFP_RL_CRB2_RL	13	13	13	35.2	35.2	35.2	40.497	0	284.43	32.9506	252	6.22984	0	-2.89659	-10.3313
A0A480V3W7;F1SQ00;A0A5G2QHL2;A0A5G2R7V1;K7GPJ4;A0A5G2QT21;A0A5G2R1W1	A0A480V3W7;F1SQ00;A0A5G2QHL2;A0A5G2R7V1;K7GPJ4;A0A5G2QT21	Acyl-CoA thioesterase 9	ACOT9	2.92346	20.8006	23.7241	+	GFP_RL_CRB2_RL	9	9	9	25.3	25.3	25.3	49.234	0	18.406	28.3771	44	1.81883	0.010219	-12.5782	-2.52066
A0A5G2QW92;A0A287BQU7;Q29329	A0A5G2QW92;A0A287BQU7	Small nuclear ribonucleoprotein Sm D2 (Sm-D2) (snRNP core protein D2) (Fragment)	SNRPD2	2.88357	24.3886	27.2722	+	GFP_RL_CRB2_RL	9	9	9	57.1	57.1	57.1	16.038	0	43.781	32.5498	139	5.89769	0	-2.79899	-9.50295
A0A287B184;A0A287A0X7;A0A287AVR1;A0A287BFQ7;F1STL6;A0A287BAZ3;A0A287A1W8;A0A287A0Y0	A0A287B184;A0A287A0X7;A0A287AVR1;A0A287BFQ7;F1STL6;A0A287BAZ3;A0A287A1W8;A0A287A0Y0	Band 4.1 (Erythrocyte membrane protein band 4.1) (Protein 4.1)	EPB41	2.86708	22.6832	25.5503	+	GFP_RL_CRB2_RL	26	24	2	32	29.7	1.8	96.086	0	323.31	31.6009	177	6.29045	0	-2.89025	-10.4888
F1REX9	F1REX9	Actin-related protein 2/3 complex subunit	ARPC1A	2.86006	21.9276	24.7876	+	GFP_RL_CRB2_RL	9	9	2	35.7	35.7	8.9	41.52	0	54.858	29.6659	81	4.25221	6.21762e-05	-2.43336	-6.1253
A0A286ZLI2;A0A287ASU9;A0A286ZVG5	A0A286ZLI2	Tyrosine-protein kinase (EC 2.7.10.2)	TYK2	2.85819	23.4411	26.2993	+	GFP_RL_CRB2_RL	55	55	54	54.1	54.1	53.4	133.06	0	235.3	32.9567	324	7.57474	0	-2.90769	-14.3565
A0A287A0K2	A0A287A0K2	39S ribosomal protein L49, mitochondrial	MRPL49	2.83383	22.8878	25.7216	+	GFP_RL_CRB2_RL	3	3	3	22.3	22.3	22.3	18.904	0	212.26	30.1752	59	1.24205	0.0380951	-6.61289	-1.72875
F1RU38;A0A5G2QLQ9;A0A287BLY0	F1RU38;A0A5G2QLQ9;A0A287BLY0	Splicing factor 3b subunit 2	SF3B2	2.83185	23.3733	26.2052	+	GFP_RL_CRB2_RL	30	30	30	39.9	39.9	39.9	100.13	0	177.3	31.8294	211	6.43938	0	-2.84326	-10.8845
A0A286ZIC1;A0A286ZSM7;A0A287BJC6;P20305;A0A287A6P1	A0A286ZIC1;A0A286ZSM7;A0A287BJC6;P20305;A0A287A6P1	Gelsolin (Actin-depolymerizing factor) (ADF) (Brevin) (Fragment)	GSN	2.82844	24.2314	27.0599	+	GFP_RL_CRB2_RL	29	29	13	51.6	51.6	29.3	80.782	0	323.31	33.259	407	6.35236	0	-2.70273	-10.6518
I3LLW7;A0A287BG93;A0A287AU53;A0A287AW91;A0A287AYC6;A0A286ZXQ5	I3LLW7;A0A287BG93;A0A287AU53;A0A287AW91;A0A287AYC6;A0A286ZXQ5	SpaA domain-containing protein	LOC100626015	2.82143	21.2596	24.081	+	GFP_RL_CRB2_RL	23	23	23	27.7	27.7	27.7	128.84	0	181.04	30.3502	167	4.32832	6.55738e-05	-2.90756	-6.2593
I3LI05;A0A5G2QX23	I3LI05;A0A5G2QX23	Arsenite-resistance protein 2	SRRT	2.81589	21.6792	24.4951	+	GFP_RL_CRB2_RL	20	20	20	27.9	27.9	27.9	100.51	0	33.613	29.8368	74	4.7636	0	-2.43281	-7.06243
A0A287ARH3;A0A287BB92;A0A287AG95;F1SR26;A0A287BIN6;A0A287B6C9;A0A287BBA3	A0A287ARH3;A0A287BB92;A0A287AG95;F1SR26;A0A287BIN6;A0A287B6C9	Uncharacterized protein	MTMR14	2.79869	22.6682	25.4669	+	GFP_RL_CRB2_RL	18	18	18	38.2	38.2	38.2	66.54	0	228.18	30.9366	96	7.03164	0	-2.76409	-12.5889
F1RUJ0;A0A5G2QDC7;A0A5G2QKT7;A0A5K1VGL1;A0A5G2R676	F1RUJ0;A0A5G2QDC7;A0A5G2QKT7;A0A5K1VGL1	Adenylyl cyclase-associated protein	CAP2	2.7664	20.4211	23.1875			7	7	7	23.5	23.5	23.5	53.732	0	7.9717	27.747	10	0.569994	0.271115	-4.46715	-0.63719
A0A5G2Q9I5;A0A5G2R8F9;A0A5G2R2F3;A0A287A1S1;A0A5G2R176;A0A286ZQS7;F1SHF4	A0A5G2Q9I5;A0A5G2R8F9;A0A5G2R2F3;A0A287A1S1;A0A5G2R176;A0A286ZQS7;F1SHF4	Sec1 family domain containing 1	SCFD1	2.73034	20.215	22.9454	+	GFP_RL_CRB2_RL	10	10	10	24.8	24.8	24.8	66.961	0	17.16	27.9877	38	1.78119	0.0107652	-12.0054	-2.47007
F1RPY8	F1RPY8	Spindlin interactor and repressor of chromatin binding	SPINDOC	2.71202	22.7805	25.4925	+	GFP_RL_CRB2_RL	11	11	11	45.7	45.7	45.7	41.287	0	48.266	30.5412	90	6.87466	0	-2.81709	-12.1157
F1S3F3;A0A5G2RC38	F1S3F3;A0A5G2RC38	Iron-sulfur cluster assembly 2	ISCA2	2.66553	20.3914	23.0569			5	5	5	36.9	36.9	36.9	18.256	0	6.081	27.5186	18	0.975396	0.0772479	-8.32749	-1.33441
F1S6R1;A0A287BHT9;A0A287AK75;A0A287A085;A0A286ZNG8	F1S6R1;A0A287BHT9;A0A287AK75;A0A287A085;A0A286ZNG8	Cold-inducible RNA-binding protein (Glycine-rich RNA-binding protein CIRP)	DAZAP1	2.65475	23.5292	26.184	+	GFP_RL_CRB2_RL	6	6	6	38.4	38.4	38.4	18.607	0	34.378	30.1032	38	5.70514	0	-2.99458	-9.0483
A0A5G2QQ53;A0A5G2QI41;A0A286ZTQ4;A0A5G2QGR4;A0A5G2QPM4;A0A286ZLD5;F1SKY6	A0A5G2QQ53;A0A5G2QI41;A0A286ZTQ4;A0A5G2QGR4;A0A5G2QPM4;A0A286ZLD5;F1SKY6	Protein arginine methyltransferase 8	PRMT8	2.64278	20.7364	23.3791	+	GFP_RL_CRB2_RL	8	7	7	28.6	26.2	26.2	39.852	0	13.358	28.2983	28	1.76651	0.010961	-12.2523	-2.45033
A0A287ARV8	A0A287ARV8	Mitochondrial ribosomal protein L12	MRPL12	2.63666	24.068	26.7047	+	GFP_RL_CRB2_RL	7	7	7	43.9	43.9	43.9	21.237	0	84.127	31.9472	117	6.54696	0	-2.41526	-11.1782
F1SJ30;A0A287BNZ5	F1SJ30;A0A287BNZ5	Mannose-6-phosphate isomerase (EC 5.3.1.8)	MPI	2.58264	21.9477	24.5304	+	GFP_RL_CRB2_RL	5	5	3	17.1	17.1	8	50.321	0	42.383	28.8987	41	1.72189	0.011546	-12.6009	-2.39022
F1RWP0;A0A287A1P5	F1RWP0;A0A287A1P5	Phosphoribosyl pyrophosphate synthetase associated protein 1	PRPSAP1	2.54661	22.9075	25.4541	+	GFP_RL_CRB2_RL	10	10	9	36.6	36.6	33	42.435	0	29.739	30.3821	102	4.81665	0	-2.55435	-7.16484
A0A287BCP8;I3L7V0;F1S1X8	A0A287BCP8;I3L7V0;F1S1X8	WD repeat domain 7	WDR7	2.52988	22.9137	25.4436	+	GFP_RL_CRB2_RL	31	31	31	31.7	31.7	31.7	163.49	0	136.09	31.4519	182	5.58937	0	-2.68576	-8.78347
A0A287AMS8;F1RNI3;A0A286ZLJ6	A0A287AMS8;F1RNI3;A0A286ZLJ6	Pre-mRNA-processing factor 31 (U4/U6 small nuclear ribonucleoprotein Prp31)	PRPF31	2.52844	25.1199	27.6484	+	GFP_RL_CRB2_RL	20	20	20	43.3	43.3	43.3	55.321	0	146.02	33.2487	166	7.811	0	-2.56796	-15.1937
A0A287AYC0;A0A287B5D9;M3TYQ4;A0A286ZKF3;A0A5G2Q8X5;I3LFY5;A0A481CVU6	A0A287AYC0;A0A287B5D9;M3TYQ4;A0A286ZKF3	EFR3 homolog A	EFR3A	2.51824	21.775	24.2932	+	GFP_RL_CRB2_RL	12	12	12	19.3	19.3	19.3	94.832	0	159.35	29.455	45	1.48568	0.0208838	-9.63901	-2.06925
I3LJ21	I3LJ21	Ubiquitin conjugating enzyme E2 G2	UBE2G2	2.5077	20.3332	22.8409			2	2	2	19.3	19.3	19.3	22.187	0	8.5625	26.6769	13	0.942458	0.0821804	-7.98633	-1.28328
A1XQU9;A0A287BQP4;A0A5G2Q7Q1;F1SMQ1	A1XQU9;A0A287BQP4;A0A5G2Q7Q1;F1SMQ1	40S ribosomal protein S20	RPS20	2.50758	24.522	27.0296	+	GFP_RL_CRB2_RL	4	4	4	28.6	28.6	28.6	13.333	0	65.623	31.6507	86	4.07183	5.55556e-05	-2.10221	-5.81481
A0A287AG39;A0A286ZSF8;A0A287AT45;A0A287BQ44;I3LBT8;A0A287BAW7	A0A287AG39;A0A286ZSF8;A0A287AT45;A0A287BQ44;I3LBT8	Small nuclear ribonucleoprotein-associated protein	SNRPN	2.50483	23.3745	25.8793			8	8	8	25.5	25.5	25.5	23.67	0	36.873	31.0454	106	1.09958	0.0595761	-6.03719	-1.52185
A0A286ZVG1;A0A287AWT9	A0A286ZVG1;A0A287AWT9	Uncharacterized protein	PGAM5	2.49442	24.6904	27.1848	+	GFP_RL_CRB2_RL	17	17	13	56.9	56.9	40.6	31.9	0	34.189	31.9611	145	8.86452	0	-2.37625	-19.5118
F2Z5F1	F2Z5F1	Splicing factor 3B subunit 6	SF3B6	2.49039	22.5579	25.0483	+	GFP_RL_CRB2_RL	3	3	3	32	32	32	14.585	0	8.6404	29.0586	35	5.95081	0	-2.40744	-9.6316
A0A286ZP90;F1RXX6;I3LCL0;A0A287A571;A0A286ZTD6	A0A286ZP90;F1RXX6;I3LCL0;A0A287A571;A0A286ZTD6	Cytoplasmic linker associated protein 1	CLASP1	2.48535	21.2947	23.7801	+	GFP_RL_CRB2_RL	11	11	8	10.2	10.2	8	160.18	0	23.031	28.6269	61	4.90487	0	-2.60562	-7.33749
A0A287B217;A0A287BN04;A0A287BNK7;A0A287AA88;A0A287B0Y8;A0A287A8C7;A0A287B9H1	A0A287B217;A0A287BN04;A0A287BNK7;A0A287AA88;A0A287B0Y8;A0A287A8C7;A0A287B9H1	Plectin	PLEC	2.4725	22.8983	25.3708	+	GFP_RL_CRB2_RL	121	121	121	33.3	33.3	33.3	513.05	0	323.31	32.8892	601	6.98791	0	-2.41225	-12.4555
A0A480EFR8;I3LL89;A0A5G2Q9I7;A0A286ZQM7;A0A287BH85;A0A5G2QR32;A0A5G2QS99	A0A480EFR8;I3LL89;A0A5G2Q9I7;A0A286ZQM7;A0A287BH85	Synaptoporin	SYNPR	2.45857	22.3821	24.8406			4	4	4	16.1	16.1	16.1	31.154	0	29.421	29.4864	43	0.947573	0.0814374	-8.68713	-1.29127
I3LD13;A0A287AYT7	I3LD13;A0A287AYT7	SEC61 translocon subunit alpha 1	SEC61A1	2.45268	22.6272	25.0799	+	GFP_RL_CRB2_RL	6	6	3	11.8	11.8	7.1	52.264	0	8.6644	30.2551	64	1.79721	0.0105687	-13.1799	-2.4916
A0A286ZNA8;A0A287B3A4	A0A286ZNA8;A0A287B3A4	Spectrin beta chain	SPTBN2	2.44836	23.9183	26.3667	+	GFP_RL_CRB2_RL	23	23	15	12.9	12.9	9.4	270.48	0	29.73	31.0405	106	6.85871	0	-2.40577	-12.0686
A0A5G2QIS7;A0A287A705;I3LFH3;A0A287ASJ3;I3LCJ1	A0A5G2QIS7;A0A287A705;I3LFH3;A0A287ASJ3;I3LCJ1	Non-specific serine/threonine protein kinase (EC 2.7.11.1)	ROCK1	2.44402	20.9158	23.3598	+	GFP_RL_CRB2_RL	17	17	14	17.9	17.9	15.2	158.42	0	25.892	28.2723	42	1.47018	0.0214819	-9.20637	-2.04795
F1RY93;A0A287ANE9	F1RY93;A0A287ANE9	Serine/threonine kinase 38	STK38	2.438	26.8454	29.2834	+	GFP_RL_CRB2_RL	33	33	27	64.5	64.5	57.3	55.126	0	323.31	35.8227	876	6.37644	0	-2.30111	-10.7157
A0A5G2Q9P2;F1SGR6;A0A5G2QM08;A0A5G2QRK9;A0A5G2R0V8	A0A5G2Q9P2;F1SGR6;A0A5G2QM08;A0A5G2QRK9	F-box protein 3	FBXO3	2.42146	21.4014	23.8229	+	GFP_RL_CRB2_RL	10	10	10	34	34	34	47.458	0	65.744	29.0697	74	1.45394	0.0220681	-9.23028	-2.02558
F1SCI2;A0A287BIS0	F1SCI2	Synaptic vesicle glycoprotein 2B	SV2B	2.41274	26.6839	29.0967	+	GFP_RL_CRB2_RL	17	17	17	25.2	25.2	25.2	77.506	0	51.456	34.0514	234	6.02407	0	-2.43795	-9.81136
K7GSI9;K7GLQ8;A0A5K1UHX7;A0A287AAL6;A0A5K1U1D1;A0A5K1U1D3;K7GS06	K7GSI9;K7GLQ8;A0A5K1UHX7;A0A287AAL6;A0A5K1U1D1;A0A5K1U1D3;K7GS06	Four and a half LIM domains 1	FHL1	2.39221	21.3425	23.7347	+	GFP_RL_CRB2_RL	7	7	7	23.7	23.7	23.7	38.749	0	22.131	29.3541	69	1.71693	0.0115816	-12.258	-2.38355
P83884;A0A287AX39;A0A5G2QB10;A0A5S6FZC1;F1RT21	P83884;A0A287AX39;A0A5G2QB10;A0A5S6FZC1;F1RT21	60S ribosomal protein L36a (60S ribosomal protein L44)	RPL36A RPL44	2.38801	23.969	26.357			9	9	9	41.5	41.5	41.5	12.441	0	8.5172	30.839	60	1.11717	0.0561366	-6.20125	-1.54781
A0A5G2QMJ9;I3LR64;A0A5G2R199;A0A5G2RC21;A0A5G2R226	A0A5G2QMJ9;I3LR64;A0A5G2R199;A0A5G2RC21;A0A5G2R226	Iron-sulfur cluster assembly enzyme	ISCU	2.38025	21.3246	23.7048	+	GFP_RL_CRB2_RL	5	5	5	39.2	39.2	39.2	17.733	0	8.2389	28.2807	28	1.67828	0.0126863	-12.0255	-2.33138
A0A286ZQJ3;F1SAH4	A0A286ZQJ3;F1SAH4	C2CD2 like	C2CD2L	2.37936	22.4929	24.8723	+	GFP_RL_CRB2_RL	10	10	10	26.9	26.9	26.9	71.724	0	118.35	29.8938	67	4.16426	5.85366e-05	-2.31791	-5.97268
A0A287BF97;I3LT08;F1SEV8	A0A287BF97;I3LT08;F1SEV8	Uncharacterized protein	EEF1D	2.37469	23.9328	26.3075	+	GFP_RL_CRB2_RL	17	17	9	35.6	35.6	21.8	74.866	0	272.54	31.5895	157	4.60397	0	-2.29141	-6.76037
A0A287AVR0;A0A286ZP85	A0A287AVR0;A0A286ZP85	Eukaryotic translation initiation factor 3 subunit C (eIF3c) (Eukaryotic translation initiation factor 3 subunit 8) (eIF3 p110)	LOC110260088 EIF3C EIF3S8	2.33434	22.0687	24.403	+	GFP_RL_CRB2_RL	14	14	14	17.5	17.5	17.5	105.62	0	49.455	30.222	91	3.83656	0.000126984	-2.21872	-5.42392
A0A5G2Q8I9;K7GQ48;F1SLX2	A0A5G2Q8I9;K7GQ48;F1SLX2	Uncharacterized protein	A2M	2.33275	20.3412	22.6739			6	4	4	6.2	4.5	4.5	163.99	0	10.327	27.1154	8	0.944186	0.0819074	-7.93454	-1.28598
F1RGA9;A0A5G2R2V4;I3L920;A0A286ZTJ6;A0A5G2QHR4;F1RN75;I3L9X0	F1RGA9;A0A5G2R2V4;I3L920;A0A286ZTJ6	Coronin	CORO1C	2.3291	22.5084	24.8375	+	GFP_RL_CRB2_RL	13	13	13	29.7	29.7	29.7	53.234	0	21.053	29.7951	84	4.09047	5.66038e-05	-2.38641	-5.84644
M3VK02;A0A5G2R519;A0A5G2R8H5;A0A5G2QX26	M3VK02;A0A5G2R519;A0A5G2R8H5;A0A5G2QX26	AP-3 complex subunit delta	AP3D1	2.32365	22.4098	24.7335	+	GFP_RL_CRB2_RL	20	20	20	26.5	26.5	26.5	136.42	0	52.209	29.9567	72	4.07226	5.5814e-05	-2.42577	-5.81553
A0A287APA5	A0A287APA5	Erythrocyte membrane protein band 4.1 like 3	EPB41L3	2.32131	24.41	26.7313	+	GFP_RL_CRB2_RL	50	47	9	53.3	51.9	12.5	134.15	0	323.31	33.2665	468	6.15441	0	-2.31884	-10.1381
A0A287B642;A0A287AHM8;A0A287AGQ8;A0A287A1G9;I3LGV2	A0A287B642;A0A287AHM8	Torsin 1A interacting protein 2	TOR1AIP2	2.30576	21.811	24.1167			12	12	12	28.3	28.3	28.3	66.565	0	50.046	29.1885	62	1.13316	0.0528157	-5.77234	-1.5713
A0A5G2QV25;F2Z4Y0	A0A5G2QV25;F2Z4Y0	Small nuclear ribonucleoprotein Sm D3 (snRNP core protein D3)	SNRPD3	2.29852	24.1811	26.4797	+	GFP_RL_CRB2_RL	5	5	5	55.8	55.8	55.8	13.203	0	50.236	31.9909	144	4.58537	4.87805e-05	-1.97095	-6.72574
F1RNB1;A0A5G2R193	F1RNB1;A0A5G2R193	Stromal cell derived factor 2	SDF2	2.29434	22.7937	25.088	+	GFP_RL_CRB2_RL	7	7	7	39.3	39.3	39.3	23.178	0	157.25	30.4693	129	5.48188	0	-2.26541	-8.54311
A0A5G2RCL3;A0A480IMX3;A0A287BHZ2;A0A287BRH5;I3LR44;F2Z562	A0A5G2RCL3;A0A480IMX3;A0A287BHZ2;A0A287BRH5;I3LR44;F2Z562	Tubulin gamma chain	TUBG1	2.2859	20.5078	22.7937	+	GFP_RL_CRB2_RL	6	6	6	22.9	22.9	22.9	49.445	0	9.4762	27.7144	20	1.72238	0.0115545	-11.7931	-2.39089
F1RUX1;A0A287B9Z2	F1RUX1;A0A287B9Z2	Coronin	CORO1B	2.27415	21.5257	23.7998	+	GFP_RL_CRB2_RL	7	7	7	24.1	24.1	24.1	54.181	0	13.35	28.6749	36	1.67391	0.0127957	-12.1348	-2.32548
K7GSY7;A0A287BPC6	K7GSY7	FUS RNA binding protein	FUS	2.25905	24.4735	26.7325	+	GFP_RL_CRB2_RL	10	10	8	17	17	17	52.594	0	65.938	32.2481	151	3.57979	0.000655052	-1.80321	-5.01408
A0A5G2QXX5;A0A5G2R2Y2;A0A287AYM8;I3L6N3;A0A286ZXK9;A0A287B1R6	A0A5G2QXX5;A0A5G2R2Y2;A0A287AYM8;I3L6N3;A0A286ZXK9;A0A287B1R6	Armadillo repeat-containing protein 8	ARMC8	2.25375	20.898	23.1517	+	GFP_RL_CRB2_RL	6	6	6	11.4	11.4	11.4	71.742	0	7.4348	27.5023	23	1.4386	0.0227493	-8.98496	-2.00442
A0A287BPW4	A0A287BPW4	Valyl-tRNA synthetase (EC 6.1.1.9)	VARS1	2.24816	22.682	24.9302	+	GFP_RL_CRB2_RL	26	26	26	28.3	28.3	28.3	137.23	0	265.4	31.1895	179	5.45765	0	-2.12408	-8.48965
I3LEM3	I3LEM3	Hyperpolarization activated cyclic nucleotide gated potassium channel 1 (Potassium/sodium hyperpolarization-activated cyclic nucleotide-gated channel 1)	HCN1	2.23819	20.5721	22.8102			5	5	5	8.2	8.2	8.2	98.759	0	10.461	27.3149	25	0.947836	0.081423	-8.02283	-1.29167
A0A286ZSA8;A0A5G2RBU6;A0A287AC46;A0A286ZUC4;F1SRA3;A0A286ZN11;A0A287BNM0;A0A5G2QZX9;A0A5G2RFG9	A0A286ZSA8;A0A5G2RBU6;A0A287AC46;A0A286ZUC4;F1SRA3;A0A286ZN11;A0A287BNM0;A0A5G2QZX9	Trinucleotide repeat containing adaptor 6B	TNRC6B	2.23137	21.7141	23.9454			30	30	30	30.7	30.7	30.7	182.35	0	135.37	29.5972	111	1.12398	0.0548492	-5.69238	-1.55783
F2Z5M5;A0A5G2QHL3;A0A5G2QBW9;A0A287AKE5;A0A5G2QCX8;A0A5G2R043	F2Z5M5;A0A5G2QHL3;A0A5G2QBW9;A0A287AKE5;A0A5G2QCX8;A0A5G2R043	Protein lin-7 homolog	LIN7C	2.21618	23.6802	25.8964	+	GFP_RL_CRB2_RL	9	9	5	49.7	49.7	26.4	21.834	0	34.665	31.1525	78	3.16453	0.00121387	-1.85419	-4.38377
I3LJL2;A0A287B0R0;A0A287AMT0;A0A287AG24;A0A5G2QA49	I3LJL2;A0A287B0R0;A0A287AMT0;A0A287AG24;A0A5G2QA49	von Willebrand factor A domain containing 8	VWA8	2.21578	23.3008	25.5165	+	GFP_RL_CRB2_RL	21	21	21	16.1	16.1	16.1	205.12	0	36.606	29.8666	60	1.44345	0.0225311	-9.95663	-2.01112
A0A287B0R6;A0A5G2QDL1;F1RZD2	A0A287B0R6;A0A5G2QDL1;F1RZD2	Uncharacterized protein	MYO5A	2.19993	22.4556	24.6555	+	GFP_RL_CRB2_RL	42	42	2	29.2	29.2	1.5	212.31	0	114.19	31.0433	173	4.5819	4.84848e-05	-2.11558	-6.7193
A0A287BIL8;P34935	A0A287BIL8	Endoplasmic reticulum chaperone BiP (EC 3.6.4.10) (78 kDa glucose-regulated protein) (GRP-78) (Binding-immunoglobulin protein) (BiP) (Heat shock protein 70 family protein 5) (HSP70 family protein 5) (Heat shock protein family A member 5) (Immunoglobulin heavy chain-binding protein) (Fragment)	HSPA5 GRP78	2.19932	27.2873	29.4866	+	GFP_RL_CRB2_RL	47	47	45	61.8	61.8	61.8	73.008	0	323.31	36.5867	1446	6.17701	0	-2.28668	-10.1957
A0A286ZVS0;A0A287AG93;I3LSJ4	A0A286ZVS0;A0A287AG93;I3LSJ4	Splicing factor 3B subunit 3	SF3B3	2.1912	24.365	26.5562	+	GFP_RL_CRB2_RL	38	38	38	38.5	38.5	38.5	135.56	0	196.69	32.729	317	6.51654	0	-2.15705	-11.0944
I3LC46	I3LC46	HIV-1 Tat specific factor 1	HTATSF1	2.1909	23.027	25.2179	+	GFP_RL_CRB2_RL	14	14	14	31.7	31.7	31.7	77.575	0	120.56	30.2633	107	4.21288	6.03015e-05	-2.07196	-6.05677
F1RSN3;A0A5G2QF41	F1RSN3;A0A5G2QF41	5-oxoprolinase, ATP-hydrolysing	OPLAH	2.18886	25.3092	27.498	+	GFP_RL_CRB2_RL	49	49	49	50.7	50.7	50.7	137.59	0	323.31	34.4747	627	5.14479	0	-2.05761	-7.82215
F1SHD6;A0A5G2RD82;P29412	F1SHD6;A0A5G2RD82	Elongation factor 1-beta (EF-1-beta)	EEF1B	2.18535	25.554	27.7393	+	GFP_RL_CRB2_RL	9	9	9	55.1	55.1	55.1	24.804	0	274.86	32.4496	134	5.28962	0	-2.07172	-8.12598
A0A287BFZ3	A0A287BFZ3	Wolframin ER transmembrane glycoprotein	WFS1	2.18341	20.291	22.4744			6	6	6	9.1	9.1	9.1	99.144	0	7.2186	27.0133	19	0.56756	0.273215	-4.36009	-0.632359
F1S4P6;A0A5G2QS02;A0A287A3Z5	F1S4P6;A0A5G2QS02;A0A287A3Z5	Eukaryotic translation initiation factor 3 subunit A (eIF3a) (Eukaryotic translation initiation factor 3 subunit 10) (eIF-3-theta)	EIF3A EIF3S10	2.18099	22.4003	24.5813	+	GFP_RL_CRB2_RL	21	21	21	20.9	20.9	20.9	166.06	0	37.51	30.6921	117	4.53853	7.01754e-05	-2.33955	-6.63911
A0A287AQP4;A0A287BN29;A0A287AIF1;A0A287AP41;A0A286ZMT5;A0A286ZXT3;F1RKY3;A0A287AD00;A0A5G2R191;A0A287AXK3	A0A287AQP4;A0A287BN29;A0A287AIF1;A0A287AP41;A0A286ZMT5;A0A286ZXT3;F1RKY3;A0A287AD00;A0A5G2R191;A0A287AXK3	Phosphatidylinositol 4-kinase alpha	PI4KA	2.17731	21.6781	23.8554	+	GFP_RL_CRB2_RL	19	19	19	12.5	12.5	12.5	224.35	0	22.522	29.3298	56	5.03227	0	-2.21149	-7.59203
A0A287AFD1;F1RYN5;A0A287A3J0;A0A286ZW24;A0A287BRZ3;A0A287AQ05;A0A287BH31;A0A5G2R691;I3LSB8;I3LDN4;A0A286ZTL2	A0A287AFD1;F1RYN5;A0A287A3J0;A0A286ZW24;A0A287BRZ3;A0A287AQ05;A0A287BH31;A0A5G2R691	Dmx like 2	DMXL2	2.17244	23.359	25.5314	+	GFP_RL_CRB2_RL	66	66	66	34	34	34	339.8	0	278.7	32.3409	370	5.02581	0	-2.43688	-7.57898
A0A287BGN0	A0A287BGN0	Cytochrome c oxidase subunit (Cytochrome c oxidase polypeptide VIa)	COX6A1	2.16087	23.9408	26.1017			2	2	2	43.1	43.1	43.1	12.247	0	3.1025	30.434	24	0.419026	0.430933	-1.84321	-0.311137
A0A286ZRD4;A0A287AHM9;A0A5G2QT24;F1SNQ1;A0A287BF71;I3L5H6	A0A286ZRD4;A0A287AHM9;A0A5G2QT24;F1SNQ1;A0A287BF71;I3L5H6	Tight junction protein 1	TJP1	2.15202	20.586	22.738	+	GFP_RL_CRB2_RL	7	7	7	5.8	5.8	5.8	187.19	0	9.0602	27.086	14	1.71711	0.0115856	-11.7586	-2.38379
A0A287BST7	A0A287BST7	Protein THEM6 (Thioesterase superfamily member 6)	THEM6	2.14969	22.6298	24.7795	+	GFP_RL_CRB2_RL	7	7	7	31.2	31.2	31.2	23.42	0	10.478	29.4633	52	6.64483	0	-2.17228	-11.4513
F1SE19;A0A5G2R533;A0A286ZZ65	F1SE19;A0A5G2R533;A0A286ZZ65	AP-3 complex subunit mu-2	AP3M2	2.13445	22.588	24.7224	+	GFP_RL_CRB2_RL	12	12	10	41.7	41.7	37.1	49.589	0	21.169	30.027	71	5.52304	0	-2.11356	-8.63453
A0A287A2L0;A0A5G2QYT5	A0A287A2L0	ADP ribosylation factor like GTPase 8A	ARL8A	2.13125	22.327	24.4583	+	GFP_RL_CRB2_RL	5	5	3	31.7	31.7	17.2	21.416	0	6.7783	28.8603	20	1.64066	0.0137666	-12.2638	-2.28049
A0A287B4U6;A0A287AHR7	A0A287B4U6;A0A287AHR7	Family with sequence similarity 126 member B	FAM126B	2.12846	20.7696	22.898	+	GFP_RL_CRB2_RL	6	6	6	14.1	14.1	14.1	55.784	0	9.1952	28.2932	16	1.7473	0.0111601	-12.024	-2.42446
I3LHU9;A0A5G2QQ04;A0A5G2RLN7;A0A5G2QFL4;A0A5G2RH38;F1SUQ3;A0A287ACB6	I3LHU9;A0A5G2QQ04;A0A5G2RLN7;A0A5G2QFL4;A0A5G2RH38;F1SUQ3	ER membrane protein complex subunit 1	EMC1	2.10763	20.7565	22.8641			5	5	5	7.9	7.9	7.9	109.78	0	11.037	27.5447	23	0.561769	0.278789	-4.32267	-0.620819
A0A481CWD2;F1S8E9;A0A5G2RC05	A0A481CWD2;F1S8E9;A0A5G2RC05	Nicalin	NCLN	2.0935	20.9227	23.0162	+	GFP_RL_CRB2_RL	9	9	9	19.6	19.6	19.6	62.968	0	10.407	27.9928	33	1.68856	0.0123524	-11.8251	-2.34526
A0A287BTE0;A0A5G2QA32;A0A286ZN59;A0A287B7C9;F1RHU6;A0A286ZP03	A0A287BTE0;A0A5G2QA32;A0A286ZN59;A0A287B7C9;F1RHU6;A0A286ZP03	Protein arginine methyltransferase 1	PRMT1	2.09331	23.8892	25.9825	+	GFP_RL_CRB2_RL	16	16	15	52.7	52.7	50.7	43.393	0	72.709	32.1382	254	5.3386	0	-2.07837	-8.23073
P63221	P63221	40S ribosomal protein S21	RPS21	2.09138	24.4677	26.559	+	GFP_RL_CRB2_RL	6	6	6	63.9	63.9	63.9	9.1113	0	58.628	31.0348	91	4.57506	7.22892e-05	-2.05218	-6.7066
F1S3D5;A0A5G2QCB5	F1S3D5;A0A5G2QCB5	Lectin, mannose binding 2	LMAN2	2.08312	23.0142	25.0974	+	GFP_RL_CRB2_RL	9	9	9	34.5	34.5	34.5	40.419	0	52.039	30.2653	96	5.15478	0	-2.1015	-7.84283
F1RPW9;Q29387	F1RPW9;Q29387	Elongation factor 1-gamma (EF-1-gamma) (eEF-1B gamma) (Fragment)	EEF1G	2.08031	25.352	27.4323	+	GFP_RL_CRB2_RL	23	23	23	47.5	47.5	47.5	49.954	0	287.23	33.5793	328	5.18719	0	-2.07584	-7.91021
A0A5G2REV7;A0A286ZP38;A0A287B9G2;A0A5G2QUD2;A0A5G2QLF4;A0A5G2QTV8;F1SN52;A0A287BBF3	A0A5G2REV7;A0A286ZP38;A0A287B9G2;A0A5G2QUD2;A0A5G2QLF4	3-hydroxyisobutyryl-CoA hydrolase, mitochondrial (EC 3.1.2.4) (3-hydroxyisobutyryl-coenzyme A hydrolase)	HIBCH	2.06883	20.7324	22.8012	+	GFP_RL_CRB2_RL	4	4	4	18.9	18.9	18.9	37.836	0	9.128	27.6668	16	1.71132	0.0116916	-11.8135	-2.37598
Q29201;K7GKC0;A0A5S6GW77	Q29201;K7GKC0;A0A5S6GW77	40S ribosomal protein S16	RPS16	2.06463	24.5081	26.5727	+	GFP_RL_CRB2_RL	8	8	8	42.5	42.5	42.5	16.445	0	39.956	31.3613	95	5.22349	0	-1.92055	-7.98616
F1RN28;A0A286ZKW2;A0A5G2QSW0;A0A5G2QYA0	F1RN28;A0A286ZKW2;A0A5G2QSW0;A0A5G2QYA0	Paraspeckle component 1	PSPC1	2.06054	23.9936	26.0541	+	GFP_RL_CRB2_RL	23	22	22	57.5	56.1	56.1	55.493	0	59.161	32.0731	228	4.7371	0	-1.88597	-7.01165
I3L9J4;A0A5G2QHR6;A0A5G2R5Y6;A0A5G2R446;F1RIU3;I3LT97;Q29236;A0A287BJA2	I3L9J4;A0A5G2QHR6;A0A5G2R5Y6	T-complex protein 1 subunit zeta (TCP-1-zeta) (CCT-zeta) (Fragment)	CCT6 CCTZ	2.04325	25.29	27.3332	+	GFP_RL_CRB2_RL	27	27	27	58.2	58.2	58.2	57.97	0	323.31	33.5785	352	4.99036	0	-2.00348	-7.5076
A0A287AJ85;I3LNE5	A0A287AJ85;I3LNE5	U1 small nuclear ribonucleoprotein 70 kDa	SNRNP70	2.03389	22.7629	24.7968	+	GFP_RL_CRB2_RL	8	8	8	21.6	21.6	21.6	51.324	0	10.438	29.9268	63	3.04366	0.00121409	-1.7611	-4.20693
A0A5G2RE71	A0A5G2RE71	Actin-related protein 2	ACTR2	2.02844	23.2793	25.3077	+	GFP_RL_CRB2_RL	8	8	2	22.1	22.1	3.3	45.376	0	103.02	30.3209	76	4.61735	0	-1.88058	-6.78532
F1SNB7;A0A5G2QTF2;A0A287BBX3;A0A5G2QUI8	F1SNB7;A0A5G2QTF2;A0A287BBX3;A0A5G2QUI8	NAD kinase 2, mitochondrial (EC 2.7.1.23) (NAD kinase domain-containing protein 1, mitochondrial)	NADK2	2.0233	20.9071	22.9304	+	GFP_RL_CRB2_RL	6	6	6	18.8	18.8	18.8	49.655	0	7.814	27.644	25	1.7431	0.0112425	-12.019	-2.41881
A0A480QP12;A0A5G2QMG4;F1RQI7;A0A5G2RKZ9;Q29122	A0A480QP12;A0A5G2QMG4;F1RQI7;A0A5G2RKZ9;Q29122	Unconventional myosin-VI (Unconventional myosin-6)	MYO6	2.02084	24.1062	26.1271	+	GFP_RL_CRB2_RL	48	48	2	48.8	48.8	2.1	144.93	0	323.31	32.6842	400	4.54138	7.05882e-05	-1.89982	-6.64436
A0A5G2QHL5;A0A287A113;A0A5G2QSV4;F1SA60	A0A5G2QHL5;A0A287A113;A0A5G2QSV4;F1SA60	Spectrin beta chain	SPTB	2.01486	24.6994	26.7142	+	GFP_RL_CRB2_RL	20	16	14	10.3	8.4	7.9	268.7	0	51.983	30.5176	76	5.09108	0	-2.02192	-7.71167
A0A287AZA7	A0A287AZA7	40S ribosomal protein S27a (Ubiquitin carboxyl extension protein 80) (Ubiquitin-40S ribosomal protein S27a)	RPS27A	2.00938	23.682	25.6914	+	GFP_RL_CRB2_RL	10	2	2	42.6	15.7	15.7	22.822	0	10.054	29.8072	31	1.33204	0.0303301	-9.46267	-1.8561
A0A287BL20;A0A286ZJQ4;F1SK12;A0A5G2QH42;A0A5G2R713	A0A287BL20;A0A286ZJQ4;F1SK12	Microtubule associated protein 1B	MAP1B	2.00696	26.4552	28.4621	+	GFP_RL_CRB2_RL	121	121	119	63.3	63.3	62.4	270.63	0	323.31	36.1698	1995	5.64136	0	-2.08275	-8.90162
A0A287A133;F1S1X3	A0A287A133;F1S1X3	Asparagine--tRNA ligase (EC 6.1.1.22)	NARS1	1.99951	22.8741	24.8736	+	GFP_RL_CRB2_RL	13	13	13	28.8	28.8	28.8	63.07	0	106.82	30.2273	100	4.10846	5.76923e-05	-1.92783	-5.87708
A0A286ZXS0;A0A287BJQ1	A0A286ZXS0;A0A287BJQ1	Spectrin alpha, non-erythrocytic 1	SPTAN1	1.99524	25.7884	27.7836	+	GFP_RL_CRB2_RL	166	166	2	70.7	70.7	1	274.65	0	323.31	36.2277	2704	5.78786	0	-2.06325	-9.2414
A0A286ZVL0;F1S8L9;A0A286ZP67;A0A287AGF7;A0A286ZJR3;A0A5G2QGD3	A0A286ZVL0;F1S8L9;A0A286ZP67;A0A287AGF7;A0A286ZJR3;A0A5G2QGD3	Heterogeneous nuclear ribonucleoprotein U	HNRNPU	1.99522	24.8965	26.8917	+	GFP_RL_CRB2_RL	29	29	29	36.6	36.6	36.6	90.665	0	253.29	33.1572	396	5.84321	0	-1.94698	-9.37247
A0A5G2QVV0;I3LR32;A0A5G2R4N8	A0A5G2QVV0;I3LR32;A0A5G2R4N8	Chaperonin containing TCP1 subunit 5	CCT5	1.99214	25.5544	27.5465	+	GFP_RL_CRB2_RL	39	39	39	67.1	67.1	67.1	62.213	0	323.31	34.0303	511	4.80252	0	-1.82586	-7.13747
A0A287AYY7	A0A287AYY7	Leucine rich repeat containing 47 (Leucine-rich repeat-containing protein 47)	LRRC47	1.98668	21.6922	23.6788	+	GFP_RL_CRB2_RL	8	8	8	20.1	20.1	20.1	63.95	0	15.571	28.2212	45	4.77174	0	-1.91646	-7.07808
A0A5S6H4P7;P35750;A0A5S6GBZ7;A0A5G2QYC6	A0A5S6H4P7;P35750;A0A5S6GBZ7;A0A5G2QYC6	Calpain-1 catalytic subunit (EC 3.4.22.52) (Calcium-activated neutral proteinase 1) (CANP 1) (Calpain mu-type) (Calpain-1 large subunit) (Micromolar-calpain) (muCANP)	CAPN1	1.98187	21.8859	23.8678			11	11	11	23.2	23.2	23.2	73.982	0	12.644	28.9784	35	1.0524	0.067488	-5.37459	-1.45155
A0A5G2R0B7;A0A5G2QJ51;A0A287BJ11;A0A5G2QQ73;A0A5G2R8U3;A0A5G2R5J9;A0A287BBS1	A0A5G2R0B7;A0A5G2QJ51;A0A287BJ11;A0A5G2QQ73;A0A5G2R8U3;A0A5G2R5J9;A0A287BBS1	LRRcap domain-containing protein	SNRPA1	1.98047	21.7372	23.7176			4	4	2	16.8	16.8	7.1	30.14	0	8.509	27.7312	27	0.399826	0.449697	-1.43164	-0.26481
A0A287B771;F1RQ91;A0A5G2QCJ9	A0A287B771;F1RQ91	40S ribosomal protein S4	RPS4X	1.97986	24.5668	26.5467	+	GFP_RL_CRB2_RL	17	17	17	56.3	56.3	56.3	29.597	0	164.02	32.6952	269	6.20508	0	-1.8759	-10.2675
F1RYK1	F1RYK1	Synaptotagmin 1	SYT1	1.97583	25.6214	27.5972	+	GFP_RL_CRB2_RL	22	22	13	58	58	42	43.186	0	259.16	33.3506	307	3.76845	0.000230769	-1.72851	-5.31357
A0A287A5N6;A0A287AE56;A0A286ZMZ2	A0A287A5N6;A0A287AE56;A0A286ZMZ2	Cleavage and polyadenylation specificity factor subunit 6	CPSF6	1.97442	23.2738	25.2482	+	GFP_RL_CRB2_RL	12	12	12	26.5	26.5	26.5	63.47	0	143.48	30.4402	106	5.65384	0	-1.90438	-8.93016
A0A5G2QDD3;A0A480ERB4;A0A5G2RBQ6;A0A287AQB6;I3L916	A0A5G2QDD3;A0A480ERB4;A0A5G2RBQ6;A0A287AQB6;I3L916	Tyrosine-protein phosphatase non-receptor type (EC 3.1.3.48)	PTPN11	1.96378	22.1289	24.0926	+	GFP_RL_CRB2_RL	12	12	12	29.8	29.8	29.8	68.007	0	17.195	28.6097	45	1.3506	0.0281034	-8.92964	-1.88211
F1S1G0	F1S1G0	Eukaryotic translation initiation factor 3 subunit E (eIF3e) (Eukaryotic translation initiation factor 3 subunit 6) (eIF-3 p48)	EIF3E EIF3S6 INT6	1.95623	22.3226	24.2789			5	5	5	15.7	15.7	15.7	52.22	0	49.698	28.9565	20	1.08341	0.0623794	-5.63512	-1.49787
F1SMS8	F1SMS8	Lectin, mannose binding 1 (Protein ERGIC-53)	LMAN1	1.95414	23.2691	25.2232	+	GFP_RL_CRB2_RL	14	14	14	32.4	32.4	32.4	58.317	0	90.748	30.6304	94	4.66082	0	-1.88115	-6.8669
A0A5G2QF28;A0A287AR67;F1S340	A0A5G2QF28;A0A287AR67;F1S340	Sorcin	SRI	1.953	23.1246	25.0776	+	GFP_RL_CRB2_RL	5	5	5	27.6	27.6	27.6	20.093	0	4.9092	29.5957	32	1.65598	0.0132762	-12.6986	-2.30123
P49171	P49171	40S ribosomal protein S26	RPS26	1.94798	24.7428	26.6908	+	GFP_RL_CRB2_RL	4	4	4	37.4	37.4	37.4	13.015	0	23.668	31.4773	99	6.96449	0	-1.95727	-12.3845
F2Z5K2	F2Z5K2	Proteasome subunit alpha type-5	PSMA5	1.9467	23.1173	25.064	+	GFP_RL_CRB2_RL	6	6	6	35.8	35.8	35.8	25.242	0	118.36	30.0775	76	1.7386	0.0112698	-13.0267	-2.41275
Q29221;A0A5S8KXS2;A0A5G2RDZ7;A0A5G2REB0;A0A5G2R5J0;A0A5G2QHN7	Q29221;A0A5S8KXS2;A0A5G2RDZ7;A0A5G2REB0;A0A5G2R5J0;A0A5G2QHN7	F-actin-capping protein subunit alpha-2 (CapZ alpha-2)	CAPZA2	1.93956	24.1676	26.1072	+	GFP_RL_CRB2_RL	14	14	12	74.8	74.8	65.4	32.981	0	77.888	31.0162	118	3.61825	0.000524823	-1.73426	-5.07442
F6Q936;A0A5G2QMG1;REV__A0A286ZTB6	F6Q936;A0A5G2QMG1	CCT-beta (T-complex protein 1 subunit beta)	CCT2	1.92594	25.7162	27.6421	+	GFP_RL_CRB2_RL	39	39	39	74	74	74	57.33	0	323.31	34.0987	640	4.98394	0	-1.84168	-7.49472
I3LEX0;Q29197;A0A287BPF2	I3LEX0;Q29197;A0A287BPF2	40S ribosomal protein S9 (Fragment)	RPS9	1.92573	24.6201	26.5459	+	GFP_RL_CRB2_RL	12	12	12	42.8	42.8	42.8	22.591	0	17.471	31.9933	151	5.76292	0	-1.92405	-9.18282
A0A287AMZ2;A0A5G2Q9C7;A0A5G2R2Z6;A0A287AUX8;F1RP17;Q29068	A0A287AMZ2;A0A5G2Q9C7;A0A5G2R2Z6;A0A287AUX8;F1RP17	T-complex protein 1 subunit gamma (TCP-1-gamma) (CCT-gamma) (Matricin) (Fragment)	CCT3 CCTG	1.91711	25.5394	27.4565	+	GFP_RL_CRB2_RL	34	34	34	62.9	62.9	62.9	60.653	0	211.51	33.8798	524	4.58897	4.90798e-05	-1.84229	-6.73243
A0A5G2Q828;A0A287BB89;F1RWH7;A0A287BDC6	A0A5G2Q828;A0A287BB89;F1RWH7;A0A287BDC6	Pyridoxal 5'-phosphate synthase (EC 1.4.3.5)	PNPO	1.91574	22.6659	24.5816			5	5	5	30.9	30.9	30.9	27.946	0	49.55	28.8951	34	0.946453	0.0815691	-8.72577	-1.28952
A0A287AEH0	A0A287AEH0	Proteasome 26S subunit, non-ATPase 7	PSMD7	1.90284	22.9546	24.8574	+	GFP_RL_CRB2_RL	11	11	11	38.3	38.3	38.3	37.011	0	63.563	30.2385	119	4.53247	6.97674e-05	-1.77257	-6.62795
F1SLC2;A0A5G2R9U3	F1SLC2;A0A5G2R9U3	Mitochondrial import receptor subunit TOM22 homolog (Translocase of outer membrane 22 kDa subunit homolog)	TOMM22	1.89717	22.0853	23.9825	+	GFP_RL_CRB2_RL	5	5	5	59.6	59.6	59.6	15.351	0	73.093	28.2084	39	1.70577	0.0119107	-12.3054	-2.36849
A0A287B4Y1;A0A5G2R7S2;B6CVD6;A0A5G2QTP9	A0A287B4Y1;A0A5G2R7S2;B6CVD6;A0A5G2QTP9	Endoplasmic reticulum protein 44	ERP44	1.89701	23.6335	25.5305	+	GFP_RL_CRB2_RL	12	12	12	37.3	37.3	37.3	42.788	0	229.58	30.8049	142	4.6715	0	-1.88603	-6.88704
F1SL58;F1SKF9;A0A5G2QD80;A0A5G2R9H3;A0A5G2RID4;A0A5G2QMY1	F1SL58;F1SKF9;A0A5G2QD80;A0A5G2R9H3;A0A5G2RID4;A0A5G2QMY1	Dynactin subunit 2	DCTN2	1.89694	24.5832	26.4802	+	GFP_RL_CRB2_RL	15	15	15	48.3	48.3	48.3	44.504	0	214.32	32.1709	170	5.07864	0	-1.91548	-7.68626
F2Z4Y8	F2Z4Y8	40S ribosomal protein S11	RPS11	1.88885	24.5949	26.4837	+	GFP_RL_CRB2_RL	12	12	12	58.9	58.9	58.9	18.431	0	30.855	32.4139	182	5.49733	0	-1.97959	-8.57732
Q29195;A0A287AEG8;A0A5G2R1D5;A0A5S6H8S8;F1SI10;A0A5G2RCJ3	Q29195;A0A287AEG8;A0A5G2R1D5;A0A5S6H8S8;F1SI10;A0A5G2RCJ3	60S ribosomal protein L10 (Protein QM homolog) (Ribosomal protein L10)	RPL10 QM	1.88672	23.7729	25.6596	+	GFP_RL_CRB2_RL	7	7	7	34.1	34.1	34.1	24.603	0	39.078	30.6803	111	5.28861	0	-1.9246	-8.12382
A0A286ZJ88;A0A286ZY71;A0A287A2U2;A0A287AVU3;A0A286ZPL1;F1S485;A0A287ARK5;A0A287BJ38;A0A287BLI2;A0A287B4Z4	A0A286ZJ88;A0A286ZY71;A0A287A2U2;A0A287AVU3;A0A286ZPL1;F1S485;A0A287ARK5;A0A287BJ38;A0A287BLI2;A0A287B4Z4	FERM domain-containing protein	EPB41L1	1.88259	23.1867	25.0693	+	GFP_RL_CRB2_RL	29	26	26	26.8	25.5	25.5	176.07	0	273.5	30.7213	160	5.11693	0	-1.77823	-7.7647
A0A287ALZ4;B5APU8	A0A287ALZ4;B5APU8	Actin-related protein 2/3 complex subunit 3	ARPC3	1.88239	22.5333	24.4157	+	GFP_RL_CRB2_RL	5	5	5	32.9	32.9	32.9	17.808	0	79.667	29.1262	80	4.33727	6.62983e-05	-1.86356	-6.27518
F1S5A8;A0A287BBY5;A0A287AQJ7;A0A5G2R7Y3;Q767K6;A0A5S8K922;F1S1H3	F1S5A8;A0A287BBY5;A0A287AQJ7	Pre-mRNA-splicing factor ATP-dependent RNA helicase DHX16 (EC 3.6.4.13) (DEAH-box protein 16)	DHX16 DDX16	1.88073	26.5897	28.4704	+	GFP_RL_CRB2_RL	28	28	28	37.7	37.7	37.7	90.932	0	60.846	32.7613	285	6.40223	0	-1.74957	-10.7846
A0A5G2QRR8;A0A287AIN7;A0A287BTI9;F1SKA2;F1RNI1;A0A287BGZ0;A0A286ZUU6;A0A286ZJT8	A0A5G2QRR8;A0A287AIN7	Tubby-like protein	TUB	1.87658	21.8392	23.7158			11	11	11	28.8	28.8	28.8	54.533	0	13.164	28.1817	34	1.04264	0.0689656	-5.28466	-1.43686
M3TYC1;A0A5G2QEZ2	M3TYC1;A0A5G2QEZ2	Eukaryotic translation initiation factor 3 subunit B (eIF3b) (Eukaryotic translation initiation factor 3 subunit 9) (eIF-3-eta)	EIF3B EIF3S9	1.87306	22.8187	24.6918	+	GFP_RL_CRB2_RL	24	24	24	40.6	40.6	40.6	89.068	0	75.425	30.9208	176	4.02324	5.33333e-05	-1.78665	-5.73281
A0A287ACP7;F1RFD3;I3LQZ7	A0A287ACP7;F1RFD3;I3LQZ7	Splicing factor 3a subunit 1	SF3A1	1.86749	22.9366	24.8041	+	GFP_RL_CRB2_RL	17	17	17	26.3	26.3	26.3	80.768	0	61.447	30.4548	109	4.55317	7.10059e-05	-1.79939	-6.6661
F1SS16;A0A5G2R715	F1SS16;A0A5G2R715	Family with sequence similarity 98 member B	FAM98B	1.86229	23.2212	25.0835	+	GFP_RL_CRB2_RL	10	10	8	30.4	30.4	22.9	45.407	0	34.127	30.0712	84	3.50571	0.000779874	-1.7035	-4.89883
A0A287B1I4;A0A5G2RFF7;A0A5G2QI60;A0A5G2QPL9;A0A287B8J2;A0A286ZRC7;A0A287AWV1;F1SNT8;A0A5G2R8J9	A0A287B1I4;A0A5G2RFF7;A0A5G2QI60;A0A5G2QPL9;A0A287B8J2;A0A286ZRC7;A0A287AWV1;F1SNT8;A0A5G2R8J9	Dynactin subunit 1	DCTN1	1.85537	23.7746	25.63	+	GFP_RL_CRB2_RL	43	43	43	44.7	44.7	44.7	137.63	0	265.41	32.3971	340	4.99613	0	-1.84037	-7.51917
Q0Z8U2;A0A5G2QUQ6;A0A5S6H050;A0A5G2QSB4	Q0Z8U2;A0A5G2QUQ6;A0A5S6H050;A0A5G2QSB4	40S ribosomal protein S3 (EC 4.2.99.18)	RPS3	1.84562	25.0117	26.8573	+	GFP_RL_CRB2_RL	19	19	19	76.5	76.5	76.5	26.688	0	63.839	32.6574	246	4.99083	0	-1.65804	-7.50854
Q6QAP7;A0A286ZLG7	Q6QAP7	40S ribosomal protein S17	RPS17	1.83685	23.4296	25.2665	+	GFP_RL_CRB2_RL	7	7	7	51.9	51.9	51.9	15.524	0	20.868	30.0969	105	4.64388	0	-1.75084	-6.83503
A0A287ARI1	A0A287ARI1	Eukaryotic translation initiation factor 3 subunit F (eIF3f) (Eukaryotic translation initiation factor 3 subunit 5) (eIF-3-epsilon) (eIF3 p47)	EIF3F EIF3S5	1.83407	22.6214	24.4555	+	GFP_RL_CRB2_RL	8	8	8	25.9	25.9	25.9	36.322	0	18.054	29.3969	46	3.86783	9.87654e-05	-1.86616	-5.475
A0A286ZWI2;A0A5G2QJ53	A0A286ZWI2;A0A5G2QJ53	Cleavage and polyadenylation specificity factor subunit 5	NUDT21	1.83219	23.7327	25.5649	+	GFP_RL_CRB2_RL	7	7	7	30.4	30.4	30.4	26.256	0	13.464	30.4724	72	4.21453	6.06061e-05	-1.78337	-6.05963
A0A5G2QDD9;A0A5G2QNX8;A0A287AQT5;A0A287AD99	A0A5G2QDD9;A0A5G2QNX8;A0A287AQT5;A0A287AD99	Mitochondrial ribosomal protein S22	MRPS22	1.82974	20.9561	22.7858			6	6	6	17.7	17.7	17.7	41.157	0	9.3067	27.1543	19	0.545324	0.295826	-4.07373	-0.587681
F1RHH8	F1RHH8	Pre-mRNA processing factor 8	PRPF8	1.82815	21.9916	23.8197	+	GFP_RL_CRB2_RL	20	20	20	11.4	11.4	11.4	273.6	0	36.114	29.4262	79	4.42013	6.74157e-05	-1.67169	-6.42341
F2Z572;A0A5G2QV35;A0A5G2RMZ8;A0A287BHA2;A0A5G2R9J2;A0A5G2QHW9	F2Z572;A0A5G2QV35;A0A5G2RMZ8;A0A287BHA2	Uncharacterized protein	PRPS1	1.82425	24.7539	26.5781	+	GFP_RL_CRB2_RL	13	13	5	47.3	47.3	18.5	34.997	0	155.24	31.3147	147	5.29713	0	-1.86142	-8.14197
P63246;A0A286ZLL3;A0A5G2QXJ1	P63246;A0A286ZLL3	Receptor of activated protein C kinase 1 (Guanine nucleotide-binding protein subunit beta-2-like 1) (Receptor for activated C kinase) (Receptor of activated protein kinase C 1) [Cleaved into: Receptor of activated protein C kinase 1, N-terminally processed]	RACK1 GNB2L1	1.81933	24.3952	26.2146	+	GFP_RL_CRB2_RL	17	17	17	72.2	72.2	72.2	35.076	0	106.24	32.305	249	2.98209	0.00121372	-1.5461	-4.11786
A0A287AXC9;F1RHN2;A0A480JXK1;A0A287BPX8	A0A287AXC9;F1RHN2;A0A480JXK1;A0A287BPX8	ARVCF delta catenin family member	ARVCF	1.81579	21.1665	22.9823			7	7	7	15	15	15	94.025	0	25.365	27.6211	25	0.93146	0.0842642	-7.9928	-1.26606
A0A287B4P8	A0A287B4P8	26S proteasome AAA-ATPase subunit RPT3 (26S proteasome regulatory subunit 6B) (Proteasome 26S subunit ATPase 4)	PSMC4	1.81525	23.5258	25.341	+	GFP_RL_CRB2_RL	19	19	19	56.2	56.2	56.2	47.366	0	146.91	31.2507	227	5.13241	0	-1.7159	-7.79659
F1SQU2;A0A287BA54;A0A287BR14;I3LKK5;A0A287AN91	F1SQU2;A0A287BA54;A0A287BR14;I3LKK5;A0A287AN91	SCY1 like pseudokinase 2	SCYL2	1.81338	23.7578	25.5712	+	GFP_RL_CRB2_RL	24	24	24	34	34	34	103.55	0	141.25	31.6647	179	4.65401	0	-1.75703	-6.85407
A0A5S6GJG2;Q3YLA6;A0A287BMV2;A0A5G2R2Z1	A0A5S6GJG2;Q3YLA6;A0A287BMV2;A0A5G2R2Z1	Serine/arginine-rich splicing factor 1 (Splicing factor, arginine/serine-rich 1)	SRSF1 SFRS1	1.8096	23.7821	25.5917	+	GFP_RL_CRB2_RL	9	9	9	42.8	42.8	42.8	26.906	0	19.114	30.6885	77	2.33586	0.00401421	-1.42441	-3.21652
F1SQR4;A0A5G2R9M0	F1SQR4	Sm domain-containing protein	SNRPF	1.80379	23.4937	25.2975			3	3	3	48.8	48.8	48.8	9.7251	0	78.619	29.9796	79	0.368547	0.481623	-1.08078	-0.18619
P46405	P46405	40S ribosomal protein S12	RPS12	1.79789	24.6418	26.4397	+	GFP_RL_CRB2_RL	8	8	8	70.5	70.5	70.5	14.515	0	174.53	32.2445	207	5.57319	0	-1.65409	-8.74695
Q3HUX0;A0A287BRW0;A0A287BA72;Q3HUW9;F1RR85;A0A287ADR8;A0A5G2R0H6;A0A5G2RB10	Q3HUX0;A0A287BRW0;A0A287BA72;Q3HUW9	Solute carrier family 27 member 1	SLC27A1	1.78922	20.6272	22.4164			6	6	6	11.6	11.6	11.6	71.233	0	7.6788	27.1787	17	0.556642	0.283127	-4.21744	-0.610547
A0A480IPJ6;A0A286ZSB5;F1SIH8;A0A286ZUM8;P03974;A0A5G2RLZ5	A0A480IPJ6;A0A286ZSB5;F1SIH8;A0A286ZUM8;P03974;A0A5G2RLZ5	Transitional endoplasmic reticulum ATPase (TER ATPase) (EC 3.6.4.6) (15S Mg(2+)-ATPase p97 subunit) (Valosin-containing protein) (VCP)	VCP	1.78785	25.494	27.2819	+	GFP_RL_CRB2_RL	46	46	46	67.6	67.6	67.6	89.302	0	323.31	34.301	771	4.07344	5.60748e-05	-1.66842	-5.81753
A0A5G2QC54	A0A5G2QC54	Protein-serine/threonine phosphatase (EC 3.1.3.16)	PPM1B	1.78734	27.6948	29.4822	+	GFP_RL_CRB2_RL	23	23	2	68.1	68.1	9.3	42.724	0	323.31	35.5926	549	6.81428	0	-1.7825	-11.938
I3LCA2	I3LCA2	CCT-theta (T-complex protein 1 subunit theta)	CCT8	1.78393	26.0395	27.8235	+	GFP_RL_CRB2_RL	42	42	42	77.2	77.2	77.2	59.975	0	323.31	34.4171	565	4.51335	6.89655e-05	-1.74013	-6.59284
P28491;A0A287B0P6;A0A287AG29	P28491;A0A287B0P6;A0A287AG29	Calreticulin (CRP55) (Calregulin) (Endoplasmic reticulum resident protein 60) (ERp60) (HACBP)	CALR	1.78134	25.7278	27.5092	+	GFP_RL_CRB2_RL	20	20	20	64.5	64.5	64.5	48.287	0	283.19	33.6102	368	3.56117	0.000645161	-1.70827	-4.98499
A0A287AKG0;A0A287ACN4;I3LBE6;A0A287BGY5;A0A287AGD3	A0A287AKG0;A0A287ACN4;I3LBE6;A0A287BGY5;A0A287AGD3	Nuclear pore complex protein Nup93	NUP93	1.76982	20.4438	22.2137			7	7	7	13.1	13.1	13.1	89.307	0	25.736	27.3946	30	0.540976	0.301441	-3.92707	-0.578825
I3LMI1;A0A286ZQ35;A0A287AUB7;F1RW97;A0A287B7G5;A0A286ZV29	I3LMI1;A0A286ZQ35;A0A287AUB7;F1RW97;A0A287B7G5;A0A286ZV29	Guanylate cyclase (EC 4.6.1.2)	GUCY1B1	1.769	21.8083	23.5773	+	GFP_RL_CRB2_RL	10	10	10	22.2	22.2	22.2	69.789	0	31.985	28.8646	41	3.46379	0.000884735	-1.66924	-4.83419
F1RGG1;A0A286ZX70;Q29308;I3LQK3	F1RGG1;A0A286ZX70;Q29308;I3LQK3	40S ribosomal protein S19 (Fragment)	RPS19	1.76887	23.5532	25.3221	+	GFP_RL_CRB2_RL	9	9	9	41.3	41.3	41.3	17.241	0	18.792	30.479	77	4.51857	6.93642e-05	-1.54387	-6.6024
F1RQZ9;A0A5G2R2F7;A0A287A5P3	F1RQZ9;A0A5G2R2F7;A0A287A5P3	116 kDa U5 small nuclear ribonucleoprotein component (U5 snRNP-specific protein, 116 kDa)	EFTUD2	1.74858	22.6295	24.3781	+	GFP_RL_CRB2_RL	20	19	19	33.3	32.3	32.3	109.48	0	42.794	29.5375	68	4.15206	5.82524e-05	-1.58187	-5.9517
A0A287APW2;I3LSE4;A0A286ZRF5	A0A287APW2;I3LSE4;A0A286ZRF5	CaM kinase like vesicle associated	CAMKV	1.74824	22.7738	24.522	+	GFP_RL_CRB2_RL	14	14	14	50.7	50.7	50.7	46.547	0	60.776	30.4353	133	3.05119	0.0012274	-1.66157	-4.21786
F1SM00;A0A286ZQW3;I3LRY4	F1SM00;A0A286ZQW3;I3LRY4	SWI/SNF related, matrix associated, actin dependent regulator of chromatin subfamily c member 2	SMARCC2	1.73555	22.3966	24.1322	+	GFP_RL_CRB2_RL	19	19	12	23.7	23.7	17.2	126.79	0	106.51	30.1055	123	3.36824	0.00101511	-1.58693	-4.68832
F1RHJ1;A0A287B305	F1RHJ1;A0A287B305	Mitochondrial ribosomal protein L24	MRPL24	1.73346	22.5658	24.2992	+	GFP_RL_CRB2_RL	5	5	5	28.7	28.7	28.7	24.851	0	7.767	29.0714	40	1.3374	0.0297188	-9.03398	-1.86362
A0A287BS06;A0A286ZIH7;F2Z5D2;A0A286ZQ99;A0A5G2QXV5	A0A287BS06;A0A286ZIH7;F2Z5D2;A0A286ZQ99	Uncharacterized protein	ACTR3	1.73172	23.1991	24.9308	+	GFP_RL_CRB2_RL	10	10	8	35.4	35.4	31.3	47.371	0	58.486	30.0178	97	4.32827	6.52174e-05	-1.67838	-6.25923
F2Z5G5;A0A287AI87;A0A287A059	F2Z5G5;A0A287AI87;A0A287A059	Actin related protein 1A	ACTR1A	1.72895	24.7289	26.4579	+	GFP_RL_CRB2_RL	10	6	6	46.4	29.5	29.5	39.371	0	89.141	31.4739	142	4.62474	0	-1.69196	-6.79915
A0A287BPP9;I3LQ51	A0A287BPP9;I3LQ51	Proteasome subunit beta (EC 3.4.25.1)	PSMB1	1.72326	21.9866	23.7098	+	GFP_RL_CRB2_RL	7	7	7	38.6	38.6	38.6	26.33	0	13.808	29.3424	36	1.35678	0.0275125	-8.90398	-1.89075
A0A287AU44;A0A287AQ94;I3LMQ5;F1S7Q7;A0A5G2R4I1;A0A5G2R499;A0A5G2RDS1;A0A287A4F0;A0A5G2R3F7;A0A286ZQ56;I3LG49;A0A5G2QVT6;A0A5G2R758;A0A5G2QS65;A0A5K1ULX0;A0A287AST2;F1SSZ7;A0A5G2QS12	A0A287AU44;A0A287AQ94;I3LMQ5;F1S7Q7;A0A5G2R4I1	Phosphatidylinositol-4-phosphate 5-kinase type 1 alpha	PIP5K1A	1.71186	22.6985	24.4103	+	GFP_RL_CRB2_RL	12	12	12	25.5	25.5	25.5	77.108	0	49.096	30.1867	66	5.40704	0	-1.72335	-8.37882
I3LFI1;A0A286ZIF5;A0A287BRA2;I3LNF0;F1SBX0	I3LFI1	Uncharacterized protein	PCLO	1.70391	26.533	28.2369	+	GFP_RL_CRB2_RL	108	108	107	25.3	25.3	24.9	555.84	0	323.31	34.892	1109	6.72198	0	-1.67854	-11.6707
A0A287B4V2	A0A287B4V2	Retinal outer segment membrane protein 1	ROM1	1.70107	24.9215	26.6226	+	GFP_RL_CRB2_RL	9	9	9	31.9	31.9	31.9	37.312	0	50.213	31.1992	146	2.49439	0.00264811	-1.39197	-3.43294
A0A5G2QVY6;A0A5G2QDT0;A0A287BG52;A0A287AFD9;A0A5G2R2C5;A0A287BHF4	A0A5G2QVY6;A0A5G2QDT0;A0A287BG52;A0A287AFD9;A0A5G2R2C5;A0A287BHF4	Gamma-aminobutyric acid type A receptor subunit beta2	GABRB2	1.69721	20.0255	21.7227			4	4	2	13.4	13.4	6.5	48.303	0	4.3244	26.2168	9	0.923656	0.0858622	-7.58117	-1.25379
P67872;K7GQK6;K7GPU8;K7GKN1;A0A5G2QX01;A0A5S6GYB9	P67872;K7GQK6;K7GPU8;K7GKN1	Casein kinase II subunit beta (CK II beta) (Phosvitin)	CSNK2B CK2N	1.69556	22.8294	24.5249	+	GFP_RL_CRB2_RL	6	6	6	37.7	37.7	37.7	24.942	0	28.183	29.3553	55	4.01641	5.28634e-05	-1.76308	-5.72133
F1SB63;A0A287AJY2;A0A287AKV4;A0A287BDF2	F1SB63;A0A287AJY2;A0A287AKV4;A0A287BDF2	T-complex 1	TCP1	1.68728	25.7721	27.4594	+	GFP_RL_CRB2_RL	34	34	34	74.2	74.2	74.2	60.652	0	323.31	34.1835	593	4.80598	0	-1.65555	-7.14416
I3LUR1;A0A287APR9	I3LUR1;A0A287APR9	Heterogeneous nuclear ribonucleoprotein U like 2	HNRNPUL2	1.68417	21.908	23.5922			9	9	9	17.7	17.7	17.7	82.763	0	19.298	28.4112	40	1.037	0.0696223	-5.24367	-1.42837
A0A5G2QNY6;A0A5G2QYA6;F1STD5	A0A5G2QNY6;A0A5G2QYA6;F1STD5	Actin related protein 1B	ACTR1B	1.68358	25.4408	27.1244	+	GFP_RL_CRB2_RL	10	10	6	40.8	40.8	25.1	42.173	0	76.666	32.2042	167	4.42608	6.77966e-05	-1.77707	-6.43413
A0A480DPN6;F1RPQ3	A0A480DPN6;F1RPQ3	26S proteasome regulatory subunit RPN11	PSMD14	1.68355	23.5142	25.1978	+	GFP_RL_CRB2_RL	8	8	8	42.9	42.9	42.9	34.577	0	20.789	30.2855	77	3.74989	0.000229008	-1.41522	-5.28371
P62901;A0A287A7F5	P62901;A0A287A7F5	60S ribosomal protein L31	RPL31	1.6797	23.354	25.0337	+	GFP_RL_CRB2_RL	4	4	4	32.8	32.8	32.8	14.463	0	36.07	29.6695	67	5.12839	0	-1.58255	-7.7883
A0A287A2T9;F1SGZ8;A0A287AWN9;A0A5G2RDX5;A0A287AEW7;A0A5G2QLL1;A0A5G2RCX5;A0A287A3P5;A0A5G2R7K0;A0A5G2Q7I8;F1SIX7	A0A287A2T9;F1SGZ8;A0A287AWN9;A0A5G2RDX5;A0A287AEW7;A0A5G2QLL1	Twinfilin actin binding protein 1	TWF1	1.67877	21.3564	23.0351	+	GFP_RL_CRB2_RL	8	8	8	34.3	34.3	34.3	36.704	0	13.819	27.977	24	1.32437	0.0312317	-8.50425	-1.84533
P36968	P36968	Phospholipid hydroperoxide glutathione peroxidase (PHGPx) (EC 1.11.1.12) (Glutathione peroxidase 4) (GPx-4) (GSHPx-4)	GPX4	1.67558	25.4524	27.128	+	GFP_RL_CRB2_RL	12	12	12	49.7	49.7	49.7	22.337	0	46.597	32.7846	178	4.26525	6.25e-05	-1.69627	-6.14815
I3LJ87;A0A287ASU4;A0A5G2QQM9;A0A5G2RA75	I3LJ87;A0A287ASU4;A0A5G2QQM9	40S ribosomal protein S2	RPS2	1.67128	24.3209	25.9922	+	GFP_RL_CRB2_RL	12	12	12	46.6	46.6	46.6	29.132	0	57.181	31.3805	133	4.67673	0	-1.60213	-6.89693
I3LJL1	I3LJL1	Guanylate cyclase (EC 4.6.1.2)	GUCY2D	1.66961	22.6989	24.3685	+	GFP_RL_CRB2_RL	16	16	16	23.9	23.9	23.9	120.41	0	35.044	29.6591	90	3.17266	0.0011942	-1.42038	-4.39577
D0G0C9;A0A5G2RAV7;A0A287AKF5;A0A5G2R1J8;A0A5G2RH19	D0G0C9;A0A5G2RAV7;A0A287AKF5;A0A5G2R1J8;A0A5G2RH19	60 kDa chaperonin (EC 5.6.1.7) (60 kDa heat shock protein, mitochondrial) (Chaperonin 60) (Heat shock protein 60)	CCT7	1.66337	25.6579	27.3213	+	GFP_RL_CRB2_RL	24	24	24	53.8	53.8	53.8	59.473	0	323.31	33.2269	341	4.55706	7.18563e-05	-1.60003	-6.6733
F1SMN2	F1SMN2	Blue cone photoreceptor pigment (Blue-sensitive opsin) (Short-wave-sensitive opsin 1)	OPN1SW	1.65495	21.9384	23.5933			5	5	5	18.8	18.8	18.8	39.385	0	17.625	27.8535	29	0.921405	0.0862905	-8.15012	-1.25024
F1RKQ8;A0A286ZTD7;A0A287ACF5	F1RKQ8;A0A286ZTD7	Cleavage and polyadenylation specific factor 7	CPSF7	1.65441	22.9115	24.5659	+	GFP_RL_CRB2_RL	11	11	11	29.7	29.7	29.7	52.093	0	33.407	29.8185	81	3.82194	0.000172549	-1.3973	-5.40014
A0A5G2QXQ1;A0A5G2R1Y0;I3LJP6;A0A287B7J9;A0A5G2RIP8;A0A5G2RE45;A0A287AQR5;A0A287ACL6;A0A287A0Y8;F1SNB6	A0A5G2QXQ1;A0A5G2R1Y0;I3LJP6;A0A287B7J9;A0A5G2RIP8;A0A5G2RE45;A0A287AQR5;A0A287ACL6	40S ribosomal protein S24	RPS24	1.6526	24.3382	25.9908	+	GFP_RL_CRB2_RL	5	5	5	36.2	36.2	36.2	15.069	0	8.9048	30.5988	96	5.15431	0	-1.64487	-7.84185
A0A286ZKN9;A0A287A2V3;F1RSC5;A0A287ASC8;A0A287AFI1;A0A5G2R2I7;A0A287BP71	A0A286ZKN9;A0A287A2V3;F1RSC5;A0A287ASC8;A0A287AFI1;A0A5G2R2I7;A0A287BP71	Diacylglycerol kinase (DAG kinase) (EC 2.7.1.107)	DGKE	1.65094	22.4155	24.0664	+	GFP_RL_CRB2_RL	9	9	9	20.7	20.7	20.7	57.507	0	15.31	28.8735	69	3.78114	0.000202335	-1.64808	-5.33404
A0A287BD17;F1SU06	A0A287BD17;F1SU06	Heterochromatin protein 1-binding protein 3	HP1BP3	1.64961	24.0266	25.6762	+	GFP_RL_CRB2_RL	15	15	15	29	29	29	59.141	0	52.318	31.1149	110	4.55659	7.14286e-05	-1.55672	-6.67242
F1RKI3;A0A5G2QRR5	F1RKI3;A0A5G2QRR5	Histidine triad nucleotide binding protein 1	HINT1	1.64954	24.157	25.8065	+	GFP_RL_CRB2_RL	6	6	6	77.8	77.8	77.8	13.725	0	44.504	30.7345	100	2.4105	0.00315985	-1.54957	-3.31813
F2Z5G8	F2Z5G8	40S ribosomal protein S25	RPS25	1.64907	24.671	26.3201	+	GFP_RL_CRB2_RL	6	6	6	31.2	31.2	31.2	13.742	0	5.2337	30.1851	35	5.22576	0	-1.5932	-7.99093
A0A287A0I8;A0A287B4F5;A0A5G2R7J0;A0A287BDJ5	A0A287A0I8;A0A287B4F5;A0A5G2R7J0;A0A287BDJ5	Drebrin 1	DBN1	1.64743	22.7867	24.4342			10	10	10	21.1	21.1	21.1	76.598	0	52.965	29.2257	48	1.01564	0.0722726	-5.3459	-1.39601
B6VNT8;A0A5G2QKZ4;A0A287AXB6;F1SLG5;C7AI81;A0A480K2S5;A0A5G2R0X5;A0A287AVS8;A0A287A6R7;A0A286ZWJ1;A0A287BGY0;F6Q364;A0A5G2QZ37;A0A5S6G831;A0A5G2QX85;P68137;A0A5G2QIZ5;A0A5G2QY90;A0A287BF33;A0A287B0H6;A0A5S6IE01;A0A5G2QID5	B6VNT8;A0A5G2QKZ4;A0A287AXB6;F1SLG5;C7AI81;A0A480K2S5;A0A5G2R0X5;A0A287AVS8;A0A287A6R7;A0A286ZWJ1;A0A287BGY0;F6Q364;A0A5G2QZ37;A0A5S6G831;A0A5G2QX85;P68137;A0A5G2QIZ5;A0A5G2QY90;A0A287BF33;A0A287B0H6;A0A5S6IE01;A0A5G2QID5	Actin, alpha skeletal muscle (Alpha-actin-1) [Cleaved into: Actin, alpha skeletal muscle, intermediate form]	ACTA1 ACTA	1.6404	29.5145	31.1549	+	GFP_RL_CRB2_RL	20	20	7	63.4	63.4	36.3	42.019	0	131.51	36.8166	553	4.31442	6.48649e-05	-1.56076	-6.23469
A0A286ZY21;A0A286ZLA4;A0A286ZWJ3;F1RGI7;A0A287AK18;A0A287BIC9;A0A286ZW34	A0A286ZY21;A0A286ZLA4;A0A286ZWJ3;F1RGI7;A0A287AK18;A0A287BIC9	Uncharacterized protein	MATR3	1.64015	23.6175	25.2577	+	GFP_RL_CRB2_RL	24	24	24	34.9	34.9	34.9	93.092	0	81.52	31.305	172	2.81609	0.00150835	-1.31999	-3.88089
A0A287A5D1;A0A287A511;A0A286ZNR6;A0A287BRC8;A0A287ACH9	A0A287A5D1;A0A287A511;A0A286ZNR6;A0A287BRC8;A0A287ACH9	FIP1-like 1 protein (Pre-mRNA 3'-end-processing factor FIP1)	FIP1L1	1.6397	21.7086	23.3483			6	6	6	17.2	17.2	17.2	62.655	0	76.989	27.8471	26	1.01582	0.0723236	-5.10094	-1.39629
A0A287AMP7;I3LNK5;F1RUJ9	A0A287AMP7;I3LNK5;F1RUJ9	G1 to S phase transition 1	GSPT1	1.63488	22.0047	23.6395			6	6	6	14.5	14.5	14.5	67.987	0	12.259	27.9487	26	0.388872	0.459939	-1.27922	-0.237743
A0A480YV73;F1S3H7;A0A287AI29	A0A480YV73;F1S3H7;A0A287AI29	15-oxoprostaglandin 13-reductase (EC 1.3.1.48) (Prostaglandin reductase 2)	PTGR2	1.62898	19.9341	21.5631			2	2	2	10	10	10	38.371	0	5.7033	26.4339	16	0.560253	0.279915	-4.11049	-0.617786
K7GM51;F1S4F8;K7GMY4;F1S4F7;A0A5G2QKN2;A0A5G2QL37;A0A5G2R317;A0A5G2QLT2	K7GM51;F1S4F8;K7GMY4;F1S4F7;A0A5G2QKN2;A0A5G2QL37;A0A5G2R317;A0A5G2QLT2	Glomulin, FKBP associated protein	GLMN	1.62645	21.7019	23.3283	+	GFP_RL_CRB2_RL	6	6	6	17.2	17.2	17.2	50.765	0	8.9644	28.1323	22	3.96746	5.19481e-05	-1.79192	-5.6395
A0A287A2R9;A0A5G2QSR7;A0A287ARU7;A0A5G2QK17;A0A5G2QJ52;A0A5G2Q6S6;A0A5G2QI44	A0A287A2R9;A0A5G2QSR7;A0A287ARU7;A0A5G2QK17;A0A5G2QJ52	14_3_3 domain-containing protein	CRK	1.62612	29.5059	31.132	+	GFP_RL_CRB2_RL	31	31	29	81.2	81.2	81.2	29.174	0	323.31	37.1591	1281	4.09486	5.71429e-05	-1.53747	-5.8539
A0A287ADE6;A0A287A014;F1SB47;A0A287A951;A0A287BRC7	A0A287ADE6;A0A287A014	40S ribosomal protein S15a	RPS15A	1.62224	24.948	26.5703	+	GFP_RL_CRB2_RL	9	9	9	71.5	71.5	71.5	14.839	0	17.477	31.6494	89	4.65073	0	-1.51438	-6.84791
A0A286ZL98	A0A286ZL98	Dynactin subunit 4	DCTN4	1.62115	22.8396	24.4608	+	GFP_RL_CRB2_RL	11	11	3	37.4	37.4	9.7	51.473	0	25.077	29.7707	79	4.63526	0	-1.63584	-6.81885
F2Z5E6;A0A287AEM2;A0A287AKC0;A0A5G2QBD4	F2Z5E6;A0A287AEM2;A0A287AKC0;A0A5G2QBD4	40S ribosomal protein S5 (Ribosomal protein S5)	RPS5	1.61914	24.1415	25.7606	+	GFP_RL_CRB2_RL	11	11	11	50	50	50	22.876	0	127.53	30.8187	141	4.41476	6.70391e-05	-1.43268	-6.41373
F1SGR0;A0A287AVB0;A0A5G2QQK9;A0A5G2QQE1	F1SGR0;A0A287AVB0;A0A5G2QQK9;A0A5G2QQE1	Eukaryotic translation initiation factor 3 subunit M (eIF3m)	EIF3M	1.619	21.8063	23.4253	+	GFP_RL_CRB2_RL	5	5	5	15.5	15.5	15.5	42.515	0	47.759	28.0643	61	3.87941	6.61157e-05	-1.56003	-5.49398
A0A287B2M3;Q4GWZ2;A0A5S8KR21	A0A287B2M3;Q4GWZ2;A0A5S8KR21	40S ribosomal protein SA (37 kDa laminin receptor precursor) (37LRP) (37/67 kDa laminin receptor) (LRP/LR) (67 kDa laminin receptor) (67LR) (Laminin receptor 1) (LamR) (Laminin-binding protein precursor p40) (LBP/p40)	RPSA LAMR1	1.61678	25.9192	27.536	+	GFP_RL_CRB2_RL	13	13	13	58.2	58.2	58.2	30.707	0	227.79	32.3814	129	3.568	0.000646865	-1.59096	-4.99564
F1SQ01;K7GLN4;A0A5G2QBQ4	F1SQ01;K7GLN4;A0A5G2QBQ4	Peroxiredoxin 4	PRDX4	1.61487	24.4401	26.055	+	GFP_RL_CRB2_RL	9	7	7	48.2	42.6	42.6	30.555	0	27.011	30.692	99	3.74257	0.000228137	-1.5232	-5.27197
A0A287BP81;A0A5G2QPK1;I3LVL9;A0A287BBR9;A0A5G2R331;A0A287AYW3	A0A287BP81;A0A5G2QPK1;I3LVL9;A0A287BBR9;A0A5G2R331;A0A287AYW3	60 kDa poly(U)-binding-splicing factor (Poly(U)-binding-splicing factor PUF60)	PUF60	1.61158	22.3056	23.9172	+	GFP_RL_CRB2_RL	8	8	8	24.5	24.5	24.5	50.307	0	21.089	28.4092	41	4.28568	6.34921e-05	-1.48692	-6.184
F1SFF4;A0A287B7A0	F1SFF4;A0A287B7A0	RNA transcription, translation and transport factor protein	RTRAF	1.60871	22.9687	24.5774	+	GFP_RL_CRB2_RL	8	8	8	29.9	29.9	29.9	28.065	0	9.3485	29.0559	28	3.85735	9.79592e-05	-1.56468	-5.45785
A0A287AFZ2;A0A5G2R841	A0A287AFZ2;A0A5G2R841	Cyclic nucleotide-gated cation channel 1 (Cyclic nucleotide-gated channel alpha-1) (Cyclic nucleotide-gated channel, photoreceptor) (Rod photoreceptor cGMP-gated channel subunit alpha) (cGMP-gated cation channel alpha-1)	CNGA1	1.60118	23.4844	25.0856	+	GFP_RL_CRB2_RL	9	9	9	17.8	17.8	17.8	78.054	0	107.74	30.2428	105	4.09332	5.6872e-05	-1.5524	-5.85129
F6QA08	F6QA08	Protein disulfide-isomerase (EC 5.3.4.1)	PDIA3	1.59922	25.7419	27.3411	+	GFP_RL_CRB2_RL	29	29	29	58.7	58.7	58.7	56.729	0	154.05	33.3909	429	3.99457	5.26316e-05	-1.61886	-5.68473
A0A286ZK56;A0A2C9F3E8;F1S584;A0A286ZZB8;A0A287AZM6;A0A5G2QTD4	A0A286ZK56;A0A2C9F3E8;F1S584;A0A286ZZB8;A0A287AZM6;A0A5G2QTD4	Choline transporter-like protein 2 (Solute carrier family 44 member 2)	SLC44A2 CTL2	1.59908	22.5201	24.1192			5	5	5	8.5	8.5	8.5	74.808	0	8.0532	28.6874	32	0.897735	0.0927368	-8.1425	-1.21274
A0A5G2QUG8;F1SMW9	A0A5G2QUG8;F1SMW9	26S proteasome non-ATPase regulatory subunit 1	PSMD1	1.59683	23.529	25.1258	+	GFP_RL_CRB2_RL	26	26	26	40.7	40.7	40.7	104.65	0	86.724	31.5808	247	4.16659	5.88235e-05	-1.53662	-5.9767
A0A287AKR4;A0A286ZPT9;A0A5G2QJ07	A0A287AKR4;A0A286ZPT9	Complexin 2	CPLX2	1.59677	23.0636	24.6604	+	GFP_RL_CRB2_RL	6	6	6	39.9	39.9	39.9	18.437	0	38.189	29.1564	100	2.8244	0.00148681	-1.50244	-3.89266
I3LUZ1;F1S4V8;A0A287BAH0	I3LUZ1;F1S4V8	C2 domain-containing protein	CPNE1	1.59596	20.2201	21.8161			8	8	4	8.1	8.1	4	123.64	0	5.3337	27.1668	18	0.551813	0.28838	-4.06767	-0.600823
F1SKJ5;A0A5G2R9Q2	F1SKJ5;A0A5G2R9Q2	Eukaryotic translation initiation factor 3 subunit D (eIF3d) (Eukaryotic translation initiation factor 3 subunit 7) (eIF-3-zeta)	EIF3D EIF3S7	1.59472	23.4312	25.0259	+	GFP_RL_CRB2_RL	13	13	13	41.6	41.6	41.6	63.96	0	38.6	30.0526	92	3.6938	0.000325926	-1.62461	-5.194
A0A286ZXU2	A0A286ZXU2	Filamin A	FLNA	1.59333	25.0204	26.6137	+	GFP_RL_CRB2_RL	110	110	7	58.5	58.5	2.6	281.07	0	323.31	35.0189	1728	6.47147	0	-1.63701	-10.9714
F1S3W0	F1S3W0	Cytochrome b-c1 complex subunit 6	LOC100524873	1.59091	24.3906	25.9815			6	6	6	67	67	67	10.671	0	13.881	30.1469	55	0.9918	0.0751384	-5.5503	-1.35963
P80895;J9JIK8;A0A5G2QND0;A0A5G2QK30	P80895;J9JIK8;A0A5G2QND0;A0A5G2QK30	Protein-L-isoaspartate(D-aspartate) O-methyltransferase (PIMT) (EC 2.1.1.77) (L-isoaspartyl protein carboxyl methyltransferase) (Protein L-isoaspartyl/D-aspartyl methyltransferase) (Protein-beta-aspartate methyltransferase)	PCMT1	1.58918	24.2288	25.818	+	GFP_RL_CRB2_RL	11	11	11	67	67	67	24.646	0	99.361	30.8994	113	3.42715	0.000962963	-1.47349	-4.77802
F6Q5P0;P62279;A0A287ARH8	F6Q5P0;P62279	40S ribosomal protein S13 (Fragment)	RPS13	1.58693	24.2563	25.8433	+	GFP_RL_CRB2_RL	9	9	9	37.1	37.1	37.1	24.217	0	34.288	30.395	63	4.98113	0	-1.532	-7.48908
F1RM44;D0V557;A0A5G2QLH6;A0A5G2QU51;A0A5G2QKH8	F1RM44;D0V557;A0A5G2QLH6;A0A5G2QU51;A0A5G2QKH8	Translocase of outer mitochondrial membrane 40	TOMM40	1.58578	21.2227	22.8085			6	6	6	23.2	23.2	23.2	34.744	0	7.1801	27.4636	22	0.918818	0.0867939	-7.83332	-1.24616
F1RKW8;A0A5G2QZX3;A0A287AV98	F1RKW8;A0A5G2QZX3;A0A287AV98	Proteasome 26S subunit, non-ATPase 11	PSMD11	1.58391	23.9172	25.5011	+	GFP_RL_CRB2_RL	16	16	16	44.7	44.7	44.7	47.362	0	98.519	30.9349	153	3.95859	5.15021e-05	-1.5598	-5.62475
P09571;A0A288CFV5;A0A5G2R5N9;A0A5G2RBB4;A0A5G2QUQ4;Q6YT39;P14632	P09571;A0A288CFV5;A0A5G2R5N9;A0A5G2RBB4	Serotransferrin (Transferrin) (Beta-1 metal-binding globulin) (Siderophilin)	TF	1.58259	24.9327	26.5153	+	GFP_RL_CRB2_RL	49	49	43	67.2	67.2	59.1	76.967	0	323.31	33.6332	633	3.85494	9.7561e-05	-1.72188	-5.45391
K7GT43;A0A287B9V7;F2Z5A8;I3LMC6;A0A287BB26;A0A287A4W4	K7GT43;A0A287B9V7;F2Z5A8;I3LMC6;A0A287BB26;A0A287A4W4	Structural maintenance of chromosomes protein	SMC1A	1.57702	23.5075	25.0846	+	GFP_RL_CRB2_RL	8	8	8	7.3	7.3	7.3	138.04	0	7.3045	29.4279	22	1.63704	0.0138681	-12.5982	-2.27559
A0A5G2R6Y1;I3L9E6;A0A5G2QQD5	A0A5G2R6Y1;I3L9E6;A0A5G2QQD5	C2 calcium dependent domain containing 2	C2CD2	1.57419	22.9284	24.5026	+	GFP_RL_CRB2_RL	8	8	8	18.6	18.6	18.6	68.712	0	124.2	29.5837	66	3.95684	5.10638e-05	-1.55122	-5.62183
K9IVV3;A0A287BF25	K9IVV3;A0A287BF25	Transmembrane 9 superfamily member	TM9SF2	1.57331	21.2899	22.8632			6	6	6	15.1	15.1	15.1	75.835	0	14.638	27.722	21	0.916162	0.0873115	-7.86171	-1.24197
F1SMK6;A0A5G2R7J7	F1SMK6;A0A5G2R7J7	G protein-coupled receptor 37	GPR37	1.57242	21.2432	22.8156			2	2	2	6.5	6.5	6.5	64.816	0	8.1194	27.2544	33	0.34621	0.504861	-0.858264	-0.127339
Q6SA96;F2Z512;I3LMI4;A0A286ZS50;A0A5G2QXF6;A0A286ZLV4	Q6SA96;F2Z512;I3LMI4;A0A286ZS50	40S ribosomal protein S23	RPS23	1.56873	24.6069	26.1756	+	GFP_RL_CRB2_RL	8	8	8	51	51	51	15.816	0	11.033	31.4994	102	5.57488	0	-1.54594	-8.75076
F2Z5F5	F2Z5F5	40S ribosomal protein S8	RPS8	1.56525	24.9866	26.5518	+	GFP_RL_CRB2_RL	12	12	12	55.8	55.8	55.8	24.205	0	220.85	32.1689	200	4.3311	6.59341e-05	-1.55885	-6.26424
F2Z5C7;A0A287B4K6;I3LN32	F2Z5C7;A0A287B4K6;I3LN32	40S ribosomal protein S3a	RPS3A	1.56012	24.843	26.4031	+	GFP_RL_CRB2_RL	18	18	18	58	58	58	29.945	0	63.285	32	190	4.43276	6.81818e-05	-1.4843	-6.44619
A0A5G2RE37;A0A5G2QJK8;A0A287AKQ5	A0A5G2RE37;A0A5G2QJK8	U6 snRNA-associated Sm-like protein LSm4	LSM4	1.55954	21.2629	22.8224			4	4	4	18.6	18.6	18.6	21.067	0.001981	2.0018	27.3389	12	0.551285	0.288762	-4.18944	-0.599756
A0A5G2QSH2	A0A5G2QSH2	Uncharacterized protein	HNRNPA0	1.55726	23.0763	24.6335	+	GFP_RL_CRB2_RL	6	6	6	35.4	35.4	35.4	30.643	0	13.859	29.2178	59	3.14873	0.00124928	-1.35878	-4.36049
A0A286ZP57;I3LA63;I3LCC2;A0A286ZVJ4;A0A5G2RJZ6;A0A5G2QA21	A0A286ZP57;I3LA63;I3LCC2;A0A286ZVJ4	Methionyl-tRNA synthetase 1	MARS1	1.55697	24.4493	26.0063	+	GFP_RL_CRB2_RL	17	17	17	29.1	29.1	29.1	97.192	0	108.71	30.7835	103	3.32263	0.00106907	-1.43101	-4.61938
A0A287B386;I3LT81;A0A287AZ41	A0A287B386;I3LT81	60S ribosomal protein L17	RPL17	1.55468	24.1377	25.6923	+	GFP_RL_CRB2_RL	7	7	7	46.8	46.8	46.8	21.595	0	73.501	30.6459	128	4.08129	5.6338e-05	-1.58869	-5.83085
A0A287B1D4;F1RRF2;A0A5G2R7N8;A0A5G2QVI8;A0A5G2RB33	A0A287B1D4;F1RRF2;A0A5G2R7N8;A0A5G2QVI8;A0A5G2RB33	Dolichyl-diphosphooligosaccharide--protein glycotransferase (EC 2.4.99.18)	STT3B	1.5531	22.7251	24.2782	+	GFP_RL_CRB2_RL	10	10	10	16.2	16.2	16.2	85.159	0	25.455	29.1008	89	3.55958	0.000643087	-1.49387	-4.98251
A0A5K1UD05	A0A5K1UD05	F-actin-capping protein subunit alpha	CAPZA1	1.54052	22.7184	24.2589	+	GFP_RL_CRB2_RL	9	7	7	48.6	39.5	39.5	34.012	0	114.1	29.4832	72	3.38133	0.000984802	-1.48808	-4.70818
A0A5G2QPE1;I3LQD3;A0A5G2QB32;P43367	A0A5G2QPE1;I3LQD3;A0A5G2QB32	Calpain-2 catalytic subunit (EC 3.4.22.53) (Calcium-activated neutral proteinase 2) (CANP 2) (Calpain M-type) (Calpain-2 large subunit) (Millimolar-calpain) (M-calpain) (Fragment)	CAPN2	1.53917	22.892	24.4312	+	GFP_RL_CRB2_RL	17	17	17	34.3	34.3	34.3	79.891	0	181.31	30.4565	148	3.37691	0.000981818	-1.54953	-4.70147
I3LPU8	I3LPU8	Uncharacterized protein	HNRNPL	1.53826	21.796	23.3342			8	5	5	31.7	15.8	15.8	29.28	0	22.276	28.4603	38	0.526965	0.321514	-3.97057	-0.550012
A0A5G2QNF3;A0A287BR40;A0A287AYF5;A0A287AL50;F1RXE6	A0A5G2QNF3;A0A287BR40;A0A287AYF5;A0A287AL50;F1RXE6	SWI/SNF related, matrix associated, actin dependent regulator of chromatin, subfamily e, member 1	SMARCE1	1.5379	22.5995	24.1374	+	GFP_RL_CRB2_RL	7	7	6	32.1	32.1	29.6	32.322	0	16.955	28.3533	34	1.31823	0.0318281	-8.89918	-1.83669
A0A5G2R7B7;A0A5G2R863;A0A287AYN4;I3LPL7	A0A5G2R7B7;A0A5G2R863;A0A287AYN4;I3LPL7	Golgi apparatus protein 1	GLG1	1.5335	22.6962	24.2297	+	GFP_RL_CRB2_RL	23	23	23	25.9	25.9	25.9	132.65	0	33.018	30.0633	134	3.08968	0.001241	-1.37063	-4.27393
F1RFI2;A0A287B5G9;A0A287B6H9;A0A286ZWT0	F1RFI2;A0A287B5G9;A0A287B6H9;A0A286ZWT0	AP complex subunit beta	AP1B1	1.52959	23.235	24.7646			17	8	8	19.5	10	10	104.82	0	9.2993	29.456	30	0.967255	0.0783863	-5.18406	-1.32183
K7GPK8;F1SNZ1;A0A5G2QML6	K7GPK8;F1SNZ1;A0A5G2QML6	Leucine zipper transcription factor-like protein 1	LZTFL1	1.52776	21.2843	22.8121	+	GFP_RL_CRB2_RL	5	5	5	22.1	22.1	22.1	32.17	0	89.345	27.7703	20	1.63525	0.0139248	-11.5116	-2.27316
I3L9F5;A0A5G2R787;A0A287BMH4	I3L9F5;A0A5G2R787;A0A287BMH4	Prenylcysteine oxidase 1	PCYOX1	1.52738	22.5052	24.0326	+	GFP_RL_CRB2_RL	3	3	3	8.4	8.4	8.4	57.464	0	5.2177	28.3402	36	1.27207	0.0360758	-8.6239	-1.77149
A0A287AEK2	A0A287AEK2	cAMP-dependent protein kinase type II-alpha regulatory subunit	PRKAR2A	1.52382	24.9322	26.456	+	GFP_RL_CRB2_RL	18	18	14	61.4	61.4	47.8	43.714	0	148.18	32.5514	266	3.28975	0.00108012	-1.49288	-4.56997
A0A5G2RKH3;A0A5G2RIW1;A0A286ZUM2;I3LMS7;A0A287B083;I3LRJ0;A0A5G2R5C8;A0A5G2R8N4	A0A5G2RKH3;A0A5G2RIW1;A0A286ZUM2;I3LMS7;A0A287B083;I3LRJ0;A0A5G2R5C8	Discs large MAGUK scaffold protein 4	DLG4	1.51945	22.7627	24.2822	+	GFP_RL_CRB2_RL	22	22	19	43.7	43.7	37.7	84.919	0	49.84	30.3095	117	2.8631	0.00134644	-1.34245	-3.94755
P82460;A0A5S6I2J5;A0A2C9F3A7;A0A5G2Q9S8;A0A5G2QTF5	P82460;A0A5S6I2J5;A0A2C9F3A7;A0A5G2Q9S8;A0A5G2QTF5	Thioredoxin (Trx)	TXN	1.51694	25.8976	27.4145	+	GFP_RL_CRB2_RL	7	7	7	52.4	52.4	52.4	11.828	0	38.644	32.3427	148	2.67266	0.0018	-1.37002	-3.67952
A0A481APG3;A0A287BLH8	A0A481APG3;A0A287BLH8	U2 snRNP auxiliary factor large subunit	U2AF2	1.51578	22.8771	24.3928	+	GFP_RL_CRB2_RL	6	6	6	18.7	18.7	18.7	53.5	0	29.576	28.6794	49	2.90138	0.00126633	-1.4757	-4.00209
K7GL83;A0A5G2QZ85;K7GP99;A0A5G2Q842	K7GL83;A0A5G2QZ85;K7GP99	Spermatid perinuclear RNA-binding protein	STRBP	1.51254	23.2465	24.759	+	GFP_RL_CRB2_RL	20	20	17	32.6	32.6	28.8	95.786	0	65.409	30.6529	145	4.20556	5.97015e-05	-1.69357	-6.04407
F1RWJ5;A0A5G2QZ16	F1RWJ5;A0A5G2QZ16	Karyopherin subunit beta 1	KPNB1	1.51176	23.5314	25.0431	+	GFP_RL_CRB2_RL	15	15	15	20.9	20.9	20.9	97.224	0	56.238	30.6231	109	3.6802	0.000352941	-1.48877	-5.17237
I3L5B2;A0A287A9Y6;A0A5G2QTT1	I3L5B2;A0A287A9Y6;A0A5G2QTT1	40S ribosomal protein S7	RPS7	1.50884	23.6336	25.1424			9	9	9	29.3	29.3	29.3	20.875	0	7.4283	29.9894	33	0.979729	0.0767079	-5.32678	-1.34109
F2Z5J1	F2Z5J1	26S protease regulatory subunit 4 (26S proteasome regulatory subunit 4 isoform a) (Proteasome 26S subunit, ATPase 1)	PSMC1	1.50727	23.5093	25.0166	+	GFP_RL_CRB2_RL	18	18	18	53.2	53.2	53.2	49.184	0	103.09	30.9589	188	4.79192	0	-1.47545	-7.11697
A0A287AA21;A0A287BF56	A0A287AA21;A0A287BF56	Uncharacterized protein	ECHS1	1.50686	24.0539	25.5608	+	GFP_RL_CRB2_RL	11	11	11	38.7	38.7	38.7	34.58	0	35.985	30.8244	102	2.80786	0.00151659	-1.2768	-3.86926
M3TYW5;A0A480PWX7	M3TYW5;A0A480PWX7	Glutaminyl-tRNA synthetase (EC 6.1.1.18)	QARS1 QARS	1.50658	23.0565	24.5631	+	GFP_RL_CRB2_RL	25	25	25	39.4	39.4	39.4	87.563	0	169.11	30.6975	145	4.10177	5.74163e-05	-1.59655	-5.86567
A0A287BPU3;A0A287BRP6;A0A5G2QQ72;A0A287A8P3;F1RX83;A0A5G2RBR4	A0A287BPU3;A0A287BRP6;A0A5G2QQ72;A0A287A8P3	ER lipid raft associated 2	ERLIN2	1.50621	23.5274	25.0336	+	GFP_RL_CRB2_RL	10	10	10	30.1	30.1	30.1	37.817	0	37.685	30.0307	76	4.06648	5.50459e-05	-1.56551	-5.80573
A9XFX6;A0A287AXJ3;A0A288CG52;A0A5G2RIJ3;A0PFK7;A0A287AP52;A0A5K1U188	A9XFX6;A0A287AXJ3;A0A288CG52;A0A5G2RIJ3;A0PFK7;A0A287AP52;A0A5K1U188	F-actin-capping protein subunit beta (CapZ beta)	CAPZB	1.50277	23.9869	25.4897	+	GFP_RL_CRB2_RL	12	12	12	47.8	47.8	47.8	30.628	0	79.862	31.4239	136	3.06104	0.00123416	-1.34308	-4.23219
A0A480PD02;A0A5G2R4G4;A0A5G2QPT4;A0A5G2QZG9;A0A287B9A8;A0A5G2QMN7;A0A5G2R5H4;A0A5G2QHC2;A0A5G2RLX3;F2Z5I5	A0A480PD02;A0A5G2R4G4;A0A5G2QPT4;A0A5G2QZG9;A0A287B9A8;A0A5G2QMN7;A0A5G2R5H4;A0A5G2QHC2;A0A5G2RLX3;F2Z5I5	Protein kinase domain-containing protein	CSNK2A1	1.50206	22.6268	24.1288	+	GFP_RL_CRB2_RL	13	13	13	36.1	36.1	36.1	45.143	0	31.537	29.7444	106	3.35152	0.00103614	-1.47855	-4.66299
A0A5G2R0M9;F1SUP1	A0A5G2R0M9;F1SUP1	Aldo_ket_red domain-containing protein	AKR7A2	1.49935	22.8107	24.3101	+	GFP_RL_CRB2_RL	9	9	9	37.5	37.5	37.5	37.324	0	16.808	29.0581	58	2.54371	0.00232311	-1.41439	-3.50079
A0A287A6K7;A0A287BI42;A0A287AFN5	A0A287A6K7;A0A287BI42;A0A287AFN5	Adipocyte plasma membrane-associated protein	APMAP	1.49675	23.6443	25.141	+	GFP_RL_CRB2_RL	12	12	12	24.8	24.8	24.8	69.319	0	21.602	30.1617	83	2.82903	0.00145192	-1.36307	-3.8992
A0A287A9T9;F1SGR8;A0A5G2QU39	A0A287A9T9;F1SGR8	Short chain dehydrogenase/reductase family 39U member 1	SDR39U1	1.49661	21.5066	23.0032	+	GFP_RL_CRB2_RL	5	5	5	20.7	20.7	20.7	31.227	0	10.348	27.64	23	1.26495	0.03647	-8.18902	-1.76137
A0A287BIU9;A0A287AGX5;A0A287AWV7;A0A287BDP6;A0A5G2QMS0;A0A5G2R8W8;I3LKW2;A0A287BE09;A0A5G2QR48	A0A287BIU9;A0A287AGX5;A0A287AWV7;A0A287BDP6;A0A5G2QMS0;A0A5G2R8W8;I3LKW2;A0A287BE09;A0A5G2QR48	Branched-chain-amino-acid aminotransferase (EC 2.6.1.42)	BCAT1	1.49511	20.9636	22.4587	+	GFP_RL_CRB2_RL	6	6	6	22.3	22.3	22.3	38.842	0	10.199	27.504	30	1.64221	0.0137445	-11.4098	-2.28259
A0A286ZXG4;F1SFE6;A0A287BG14	A0A286ZXG4;F1SFE6;A0A287BG14	Proteasome 26S subunit, ATPase 6	PSMC6	1.49382	23.9248	25.4187	+	GFP_RL_CRB2_RL	14	14	14	44.7	44.7	44.7	45.855	0	62.63	31.2532	188	4.03506	5.38117e-05	-1.40229	-5.75268
A0A287BSJ6;F1SU29;A0A287ALC2;I3LLK1;A0A5G2R238;A0A287BST4;A0A5G2R821	A0A287BSJ6;F1SU29;A0A287ALC2;I3LLK1	Uncharacterized protein	RANBP2	1.49253	21.0165	22.509	+	GFP_RL_CRB2_RL	13	13	13	6	6	6	350.03	0	12.966	27.2443	28	1.67462	0.0127939	-11.5328	-2.32643
F1SJY6;A0A287ACZ3;A0A287BHK1;A0A287BBS6;A0A287BEQ9	F1SJY6;A0A287ACZ3;A0A287BHK1;A0A287BBS6;A0A287BEQ9	Catenin delta 1	CTNND1	1.49059	21.3755	22.8661			13	13	13	22	22	22	104.95	0	23.57	27.7578	51	0.964622	0.0787714	-4.7842	-1.31776
A0A5G2R9S8;F1SP81;A0A287BNF3;A0A5G2R0I9;A0A287AFA4	A0A5G2R9S8;F1SP81;A0A287BNF3;A0A5G2R0I9;A0A287AFA4	Phospholipase A2 activating protein	PLAA	1.49	20.8728	22.3628			4	4	4	7.8	7.8	7.8	78.767	0	9.6875	27.2043	25	0.534003	0.310504	-3.90527	-0.56454
F1S880;A0A5G2R8G1;A0A287AGR0	F1S880;A0A5G2R8G1;A0A287AGR0	NSFL1 cofactor p47 (p97 cofactor p47)	NSFL1C	1.48727	23.9036	25.3909	+	GFP_RL_CRB2_RL	11	11	11	44.9	44.9	44.9	40.57	0	56.546	30.5682	139	2.46812	0.00282031	-1.25664	-3.39691
A0A5G2QPE9;A0A5G2QWQ0;A0A5G2QX99;F1S1F0	A0A5G2QPE9;A0A5G2QWQ0;A0A5G2QX99;F1S1F0	Contactin associated protein 1	CNTNAP1	1.48651	21.5936	23.0801	+	GFP_RL_CRB2_RL	10	10	10	8.9	8.9	8.9	151.68	0	8.3469	27.8263	26	2.93613	0.00126531	-1.33455	-4.0518
Q29092	Q29092	Endoplasmin (94 kDa glucose-regulated protein) (GRP-94) (98 kDa protein kinase) (PPK 98) (ppk98) (Heat shock protein 90 kDa beta member 1) (gp96 homolog)	HSP90B1 GRP94 TRA1	1.4783	25.4897	26.968	+	GFP_RL_CRB2_RL	34	33	2	45.6	43.9	3.5	92.47	0	220.5	33.3001	435	2.97704	0.00120735	-1.35028	-4.11059
F1RZ28;A0A5G2QEC7;A0A5G2QAN6	F1RZ28;A0A5G2QEC7	S10_plectin domain-containing protein	NUDT3	1.47682	23.8148	25.2916	+	GFP_RL_CRB2_RL	6	6	2	20.1	20.1	6.1	27.359	0	10.677	29.9854	76	3.5286	0.000670886	-1.44219	-4.9343
A0A287BK50	A0A287BK50	Neurochondrin	NCDN	1.46667	22.2262	23.6929	+	GFP_RL_CRB2_RL	9	9	9	17.4	17.4	17.4	77.165	0	14.907	28.4942	73	2.91372	0.00127595	-1.41045	-4.01972
F1S1V1	F1S1V1	Lupus La protein (Small RNA binding exonuclease protection factor La)	SSB	1.46259	22.7524	24.215	+	GFP_RL_CRB2_RL	7	7	7	22.4	22.4	22.4	47.267	0	21.367	29.5404	59	4.20794	6e-05	-1.46786	-6.04819
A0A5G2QYU2;A0A5G2R9G8;F1RYJ8;A0A5G2R9M9	A0A5G2QYU2;A0A5G2R9G8;F1RYJ8	Uncharacterized protein	CSRP2	1.4619	22.8768	24.3387	+	GFP_RL_CRB2_RL	6	6	6	40.4	40.4	40.4	20.92	0	17.66	29.536	81	4.06566	5.47945e-05	-1.38281	-5.80435
F1RKW7;A0A287BA63;A0A287BAJ4;A0A286ZT20;A0A287AA44;A0A287A9L4;A0A287AD24	F1RKW7;A0A287BA63;A0A287BAJ4;A0A286ZT20;A0A287AA44;A0A287A9L4;A0A287AD24	Zinc finger protein 207	ZNF207	1.45449	23.0765	24.531			5	5	5	15.1	15.1	15.1	47.536	0	25.247	29.0012	35	0.383466	0.465121	-1.25931	-0.224205
A0A5G2R6Q5;P11493;F1RX68;A0A5G2QB05	A0A5G2R6Q5;P11493;F1RX68	Serine/threonine-protein phosphatase 2A catalytic subunit beta isoform (PP2A-beta) (EC 3.1.3.16) (Fragment)	PPP2CB	1.45201	23.8254	25.2774	+	GFP_RL_CRB2_RL	10	10	2	31.7	31.7	4.4	52.168	0	103.28	30.3811	106	3.13425	0.00125424	-1.33265	-4.33921
M3V815;I3L693;A0A287AGF0	M3V815;I3L693;A0A287AGF0	Heterogeneous nuclear ribonucleoprotein R (Heterogeneous nuclear ribonucleoprotein R isoform X2) (Heterogeneous nuclear ribonucleoprotein R tv2)	HNRNPR	1.45079	23.9926	25.4434	+	GFP_RL_CRB2_RL	22	22	17	42.5	42.5	34.9	70.929	0	138.45	31.5595	239	4.044	5.42986e-05	-1.25072	-5.76775
A0A5S6GB93;Q95250	A0A5S6GB93;Q95250	Membrane-associated progesterone receptor component 1 (mPR)	PGRMC1 PGRMC	1.44834	25.1535	26.6018	+	GFP_RL_CRB2_RL	9	9	8	68	68	62.9	19.804	0	59.749	31.9778	159	2.86224	0.00136275	-1.25434	-3.94633
A0A287AB47;A0A286ZT11;I3LEZ7;A0A287BPX4	A0A287AB47;A0A286ZT11;I3LEZ7;A0A287BPX4	Histone deacetylase 6	HDAC6	1.44791	24.2282	25.6761	+	GFP_RL_CRB2_RL	21	21	21	30.4	30.4	30.4	117.07	0	108.03	31.5829	167	1.35199	0.0280179	-0.936667	-1.88405
Q19PY3;F2Z5V0	Q19PY3;F2Z5V0	RNA-splicing ligase RtcB homolog (EC 6.5.1.8) (3'-phosphate/5'-hydroxy nucleic acid ligase)	RTCB	1.44674	24.337	25.7837	+	GFP_RL_CRB2_RL	23	23	23	52.7	52.7	52.7	55.238	0	271.54	32.0579	235	2.91882	0.00127919	-1.28037	-4.02701
A0A5G2R6E9;A0A5G2QRM2;A0A480LB97;A0A5G2QNB2;I3LJ78	A0A5G2R6E9;A0A5G2QRM2;A0A480LB97;A0A5G2QNB2;I3LJ78	PX domain-containing protein	SNX1	1.44669	20.8714	22.318			5	5	4	12.5	12.5	10.1	51.881	0	4.4841	27.2957	6	0.5166	0.339034	-3.66659	-0.528416
F1SCS1	F1SCS1	ATP-dependent RNA helicase DDX1 (EC 3.6.4.13) (DEAD box protein 1)	DDX1	1.44514	23.9346	25.3797	+	GFP_RL_CRB2_RL	24	24	24	39.3	39.3	39.3	82.981	0	98.11	31.3737	178	2.98707	0.00120635	-1.44715	-4.12505
A0A5G2R6M8;A0A5G2QID3;A0A5G2RF83;F1STU6;A0A5G2QFP5;A0A287ARX9;A0A5G2QC77;A0A5G2QVT7;A0A287AN82;A0A5G2QMQ7;A0A5G2RKC2;A0A287AI23;A0A286ZJC1;A0A287A585;A0A5G2QLD0;F1RTL4	A0A5G2R6M8;A0A5G2QID3;A0A5G2RF83;F1STU6;A0A5G2QFP5;A0A287ARX9;A0A5G2QC77;A0A5G2QVT7;A0A287AN82	Uncharacterized protein	DLG2	1.44413	22.44	23.8842	+	GFP_RL_CRB2_RL	18	16	14	25.8	21.5	19.1	96.417	0	48.378	29.2526	73	2.73975	0.00170252	-1.51224	-3.77334
A0A480SS62	A0A480SS62	Spindlin-1		1.44197	25.8465	27.2885	+	GFP_RL_CRB2_RL	10	6	6	53.6	32.7	32.7	27.921	0	33.217	30.8653	53	4.96395	0	-1.39685	-7.45475
A0A286ZPD7;A0A287BK04	A0A286ZPD7;A0A287BK04	GOLD domain-containing protein	TMED7	1.44195	23.3706	24.8126	+	GFP_RL_CRB2_RL	7	7	7	43.1	43.1	43.1	25.35	0	14.908	29.7231	70	2.50698	0.002496	-1.3981	-3.45023
A0A287A1W5;F1ST73	A0A287A1W5;F1ST73	Glyoxylate and hydroxypyruvate reductase	GRHPR	1.4405	24.3985	25.839			6	6	6	30.8	30.8	30.8	31.583	0	13.523	29.5814	47	0.0516332	1	7.09853	1.2957
F1SMN6	F1SMN6	V-type proton ATPase subunit F	ATP6V1F	1.44027	23.7713	25.2115	+	GFP_RL_CRB2_RL	6	6	6	42.9	42.9	42.9	13.384	0	8.2556	30.0038	41	2.46687	0.00281481	-1.23648	-3.3952
A0A287BLB5;A0A5G2R2E0	A0A287BLB5	PEST proteolytic signal-containing nuclear protein	PCNP	1.43829	22.8988	24.3371	+	GFP_RL_CRB2_RL	8	8	8	51.1	51.1	51.1	18.963	0	24.698	28.9937	67	2.32608	0.00409107	-1.11154	-3.20325
F2Z4Y1	F2Z4Y1	Tyrosine 3-monooxygenase/tryptophan 5-monooxygenase activation protein eta	YWHAH	1.43361	27.9315	29.3652	+	GFP_RL_CRB2_RL	22	16	16	71.1	59.3	59.3	28.211	0	323.31	34.7712	327	4.22719	6.12245e-05	-1.44039	-6.08164
F1SB53;A0A287BR45	F1SB53;A0A287BR45	26S proteasome AAA-ATPase subunit RPT1 (26S proteasome regulatory subunit 7) (Proteasome 26S subunit ATPase 2)	PSMC2	1.42975	23.705	25.1347	+	GFP_RL_CRB2_RL	24	24	24	60.3	60.3	60.3	48.633	0	105.4	31.5084	251	3.9575	5.12821e-05	-1.39835	-5.62292
A0A287BB68;A0A287ASK1;A0A5G2QDD0;F1SKI0	A0A287BB68;A0A287ASK1	Myosin-11	MYH11	1.42829	22.6377	24.066			11	3	3	6.7	2.4	2.4	197.32	0	29.951	28.4128	32	0.938182	0.0829461	-4.8596	-1.27659
F1SV90	F1SV90	Eukaryotic translation initiation factor 3 subunit I (eIF3i) (Eukaryotic translation initiation factor 3 subunit 2) (eIF-3-beta) (eIF3 p36)	EIF3I EIF3S2	1.42671	23.3594	24.7861	+	GFP_RL_CRB2_RL	8	8	8	50.2	50.2	50.2	30.898	0	46.152	29.5579	77	3.85107	0.000129555	-1.45337	-5.44759
A0A287BPM9;A0A287BAN7;A0A287ATA0;A0A287BKF0;A0A287B6X7;A0A286ZMJ5;A0A5G2QKX9	A0A287BPM9;A0A287BAN7;A0A287ATA0;A0A287BKF0;A0A287B6X7;A0A286ZMJ5	Target of myb1 like 2 membrane trafficking protein	TOM1L2	1.42575	23.0499	24.4756	+	GFP_RL_CRB2_RL	8	8	8	31.3	31.3	31.3	48.954	0	68.163	29.1598	64	3.00943	0.00119786	-1.33689	-4.15733
K9J4V0;A0A287B5W0;A0A5G2R8E9	K9J4V0;A0A287B5W0;A0A5G2R8E9	Uncharacterized protein	SNRNP200	1.41987	22.0177	23.4376	+	GFP_RL_CRB2_RL	20	20	20	11.9	11.9	11.9	244.52	0	78.839	29.3422	102	3.59869	0.000591549	-1.35724	-5.04368
P50667;Q69GF7	P50667;Q69GF7	Cytochrome c oxidase subunit 2 (EC 7.1.1.9) (Cytochrome c oxidase polypeptide II)	MT-CO2 COII COX2 COXII MTCO2	1.41803	25.8482	27.2662	+	GFP_RL_CRB2_RL	5	5	5	26.3	26.3	26.3	26.184	0	22.255	31.4684	104	2.12761	0.00658182	-1.24428	-2.93518
F1SQN1;A0A5G2QN54	F1SQN1;A0A5G2QN54	T-complex protein 1 subunit delta	CCT4	1.41651	26.3911	27.8076	+	GFP_RL_CRB2_RL	30	30	30	61.6	61.6	61.6	58.056	0	323.31	33.7293	452	4.06959	5.52995e-05	-1.296	-5.81101
A0A5G2R0B4;F1S365;A0A5G2QP61;A0A287BNQ2	A0A5G2R0B4;F1S365;A0A5G2QP61;A0A287BNQ2	Uroporphyrinogen decarboxylase (EC 4.1.1.37)	UROD	1.4088	22.0963	23.5051			6	6	6	25.5	25.5	25.5	35.838	0	13.67	28.4163	34	0.634484	0.233183	-4.71518	-0.76134
F1RGC0;A0A287AWS4;A0A287APP7;Q29333	F1RGC0;A0A287AWS4;A0A287APP7	60S ribosomal protein L27a (Fragment)	RPL27A	1.40858	24.2396	25.6482	+	GFP_RL_CRB2_RL	5	5	5	38.5	38.5	38.5	16.664	0	6.7739	29.9912	49	3.93282	5.06329e-05	-1.35073	-5.582
A0A287AY99;A0A5G2R5E3;A0A286ZQ43;F1RSJ1;A0A5G2QC41;A0A287B5S7;A0A5G2RFI5;A0A5G2RM57	A0A287AY99;A0A5G2R5E3;A0A286ZQ43;F1RSJ1;A0A5G2QC41;A0A287B5S7;A0A5G2RFI5;A0A5G2RM57	Protein argonaute-2 (Argonaute2) (EC 3.1.26.n2) (Eukaryotic translation initiation factor 2C 2) (eIF-2C 2) (eIF2C 2) (Protein slicer)	AGO2 EIF2C2	1.40635	22.3083	23.7147	+	GFP_RL_CRB2_RL	17	12	11	27.8	19.2	18	97.332	0	18.902	28.7447	48	5.14397	0	-1.38052	-7.82045
A0A287AYW6;F1RXY7;A0A286ZHZ3	A0A287AYW6;F1RXY7;A0A286ZHZ3	Component 3 of promoter of RISC (Translin)	TSN	1.40614	23.3207	24.7268			3	3	3	19.4	19.4	19.4	23.675	0	7.6716	29.0845	40	0.362976	0.487917	-0.977129	-0.171739
A0A5G2QMU5;F1S8P1;A0A5G2QKI4;F1S650	A0A5G2QMU5;F1S8P1;A0A5G2QKI4	Uncharacterized protein	SCCPDH	1.40487	22.6374	24.0423	+	GFP_RL_CRB2_RL	7	7	7	19.8	19.8	19.8	44.059	0	12.528	29.0218	41	1.631	0.0141686	-12.0637	-2.26741
Q52NJ4;A0A5G2Q9N3;A0A286ZN47;A0A5S6IBF3;A0A5G2R9H9;A0A287A3K9	Q52NJ4;A0A5G2Q9N3;A0A286ZN47;A0A5S6IBF3;A0A5G2R9H9;A0A287A3K9	ADP-ribosylation factor-like protein 3	ARL3	1.40315	24.0275	25.4307	+	GFP_RL_CRB2_RL	9	9	9	58.2	58.2	58.2	20.483	0	31.045	30.0549	60	1.92498	0.00915762	-1.08408	-2.66313
A0A286ZKH3	A0A286ZKH3	Sepiapterin reductase (EC 1.1.1.153)	SPR	1.40245	24.3303	25.7327	+	GFP_RL_CRB2_RL	10	10	2	46.5	46.5	4.2	28.196	0	26.017	30.7372	139	2.4656	0.00281712	-1.25503	-3.39347
A0A5G2RBH4;B1PEY3;A0A5G2R318;A0A5G2QJ24;F2Z5P1;A0A5G2R9I5	A0A5G2RBH4;B1PEY3;A0A5G2R318;A0A5G2QJ24;F2Z5P1;A0A5G2R9I5	Histone H2A	H2AZ2	1.40228	26.2222	27.6245	+	GFP_RL_CRB2_RL	4	4	2	33.6	33.6	20.2	12.719	0	7.2698	31.721	50	1.24298	0.0380425	-9.7689	-1.73007
A0A287BL05;A0A287BCL0;A0A286ZQN9;F2Z5H9;A0A287A105;I3L816	A0A287BL05;A0A287BCL0;A0A286ZQN9;F2Z5H9;A0A287A105;I3L816	Heterogeneous nuclear ribonucleoprotein H1	HNRNPH1	1.40099	25.9092	27.3102	+	GFP_RL_CRB2_RL	18	18	10	48.9	48.9	28	51.905	0	323.31	33.6304	399	3.64627	0.000401434	-1.30257	-5.11861
F6PZQ8;B7TY10	F6PZQ8;B7TY10	Synapsin I (Synapsin-1)	SYN1	1.40024	24.015	25.4152	+	GFP_RL_CRB2_RL	20	20	19	43	43	40.8	74.283	0	102.83	30.9929	168	2.33296	0.00403534	-1.28122	-3.21258
A0A5G2RA90;A0A5G2R6R2;A0A5G2Q895;A0A5K1UH01	A0A5G2RA90;A0A5G2R6R2;A0A5G2Q895;A0A5K1UH01	Protein disulfide isomerase family A member 6	PDIA6	1.39884	24.4095	25.8083	+	GFP_RL_CRB2_RL	11	11	11	40.6	40.6	40.6	47.63	0	58.149	31.1295	120	3.53869	0.000651757	-1.43665	-4.94998
A0A5G2QM78;A0A5G2R8C2;A0A287AVQ1;F1RX16;A0A5G2R0P1;A0A5G2QCV6;A0A287BG53;A0A1B2TT47;I3LDV0	A0A5G2QM78;A0A5G2R8C2;A0A287AVQ1;F1RX16;A0A5G2R0P1;A0A5G2QCV6;A0A287BG53;A0A1B2TT47;I3LDV0	RNA helicase (EC 3.6.4.13)	DDX3X	1.39882	23.1211	24.5199	+	GFP_RL_CRB2_RL	19	18	16	42.3	40.5	37.2	69.353	0	29.505	30.3129	95	3.58845	0.000615385	-1.38959	-5.02763
A0A286ZJL5;A0A5G2QNQ4;A0A5G2RB60;A0A5G2R121	A0A286ZJL5;A0A5G2QNQ4;A0A5G2RB60	V-type proton ATPase subunit D (V-type proton ATPase subunit d) (Vacuolar proton pump subunit D)	ATP6V1D	1.39832	23.6514	25.0497	+	GFP_RL_CRB2_RL	9	9	9	43.3	43.3	43.3	28.252	0	35.919	30.5607	114	2.57127	0.00215385	-1.29295	-3.53882
A0A5G2QLT5;A0A287BS35	A0A5G2QLT5;A0A287BS35	CMP-N-acetylneuraminic acid synthase (EC 2.7.7.43) (N-acylneuraminate cytidylyltransferase)	CMAS	1.39697	22.4625	23.8595	+	GFP_RL_CRB2_RL	9	9	9	17.6	17.6	17.6	54.54	0	15.134	28.9537	39	2.54012	0.00231365	-1.26616	-3.49584
A0A287AK10;A0A287A4R9;A0A287AAH9	A0A287AK10;A0A287A4R9;A0A287AAH9	Cytoskeleton associated protein 5	CKAP5	1.39632	22.144	23.5403	+	GFP_RL_CRB2_RL	15	15	15	9.9	9.9	9.9	230.06	0	20.208	28.9475	59	4.12484	5.7971e-05	-1.51104	-5.90505
F1S420;A0A5G2QWN8;A0A287BMB6	F1S420;A0A5G2QWN8;A0A287BMB6	Uncharacterized protein	HNRNPAB	1.39437	25.2403	26.6346	+	GFP_RL_CRB2_RL	10	10	10	28.9	28.9	28.9	31.646	0	39.256	30.5007	70	2.05778	0.00751636	-1.1329	-2.84132
F1S2X4;F1SM90	F1S2X4	Microtubule crosslinking factor 1	MTCL1	1.39129	22.5759	23.9672			11	11	11	15.4	15.4	15.4	103.12	0	15.172	28.5805	39	0.971242	0.0777223	-5.03478	-1.328
F1SKI5;A0A287BMK8;A0A287B6A4	F1SKI5;A0A287BMK8;A0A287B6A4	Inosine-5'-monophosphate dehydrogenase (IMP dehydrogenase) (IMPD) (IMPDH) (EC 1.1.1.205)	QRICH1 IMPDH	1.3904	22.7522	24.1426	+	GFP_RL_CRB2_RL	13	11	11	26.8	23.6	23.6	58.328	0	24.057	29.5688	76	3.99066	5.21739e-05	-1.4317	-5.67819
I3LGX0	I3LGX0	Peptidyl-prolyl cis-trans isomerase (PPIase) (EC 5.2.1.8)	PPIL4	1.38896	22.7289	24.1179	+	GFP_RL_CRB2_RL	11	11	11	25.7	25.7	25.7	57.556	0	24.854	29.4113	69	5.38027	0	-1.30381	-8.32065
F1RLT6	F1RLT6	G protein subunit alpha z (Guanine nucleotide-binding protein G(Z) subunit alpha) (Guanine nucleotide-binding protein G(Z) subunit alpha isoform X1)	GNAZ	1.38871	23.4735	24.8622	+	GFP_RL_CRB2_RL	8	8	7	29.6	29.6	27.3	40.75	0	17.12	30.1538	79	2.65028	0.00181116	-1.26647	-3.64835
A0A287ACV7;F1SEQ7	A0A287ACV7;F1SEQ7	Peroxiredoxin like 2A	PRXL2A	1.38734	22.7822	24.1695	+	GFP_RL_CRB2_RL	8	8	8	31.7	31.7	31.7	24.361	0	67.531	28.998	74	2.10267	0.00694328	-1.23767	-2.90164
A0A286ZYE7	A0A286ZYE7	Heterogeneous nuclear ribonucleoprotein D-like isoform a	HNRNPDL	1.38544	22.7907	24.1762			8	6	6	15	12.6	12.6	46.392	0	9.899	28.6994	23	0.119818	0.936521	2.94659	0.729881
A0A287ASJ1;A0A287BIL4;I3LUL5;A0A287BNA1;A0A286ZXZ9;A0A287ACK8;A0A287BFZ2;F1S3M9;A0A287BL08;A0A287BAF7;F1RJ35	A0A287ASJ1;A0A287BIL4;I3LUL5;A0A287BNA1;A0A286ZXZ9;A0A287ACK8;A0A287BFZ2;F1S3M9;A0A287BL08;A0A287BAF7	Erythrocyte membrane protein band 4.1 like 2	EPB41L2	1.38111	26.1412	27.5223	+	GFP_RL_CRB2_RL	56	56	52	60.9	60.9	58.1	104.51	0	323.31	34.718	783	3.43967	0.000956522	-1.30681	-4.79717
A0A287B8E9;A0A287BKR0;A0A287AUL3;A0A5G2QYI6;A0A5G2QWJ7;A0A286ZS56	A0A287B8E9;A0A287BKR0;A0A287AUL3;A0A5G2QYI6;A0A5G2QWJ7	Cortactin	CTTN	1.37998	22.5791	23.959	+	GFP_RL_CRB2_RL	12	12	12	28.6	28.6	28.6	63.248	0	70.832	29.5684	81	2.42379	0.00298687	-1.27817	-3.33627
A0A287ANK5;A0A286ZKW5;A0A286ZSD6;A0A287ASK5	A0A287ANK5;A0A286ZKW5;A0A286ZSD6	Glycerol-3-phosphate dehydrogenase (EC 1.1.5.3)	GPD2	1.37825	21.9398	23.3181	+	GFP_RL_CRB2_RL	7	7	7	15.1	15.1	15.1	67.488	0	9.5178	28.1799	37	2.49303	0.00265873	-1.34185	-3.43108
A0A286ZIH0;A0A287BGS6;F1SAI8;A0A286ZZF0;A0A5G2R315;A0A287A6R6;A0A5G2RCW9;A0A286ZX11	A0A286ZIH0;A0A287BGS6;F1SAI8;A0A286ZZF0;A0A5G2R315;A0A287A6R6;A0A5G2RCW9;A0A286ZX11	Hypoxia up-regulated 1	HYOU1	1.37343	23.6257	24.9991	+	GFP_RL_CRB2_RL	20	20	20	29.7	29.7	29.7	104.93	0	138.3	30.9417	250	2.36482	0.00368288	-1.23187	-3.25589
I3LIK1	I3LIK1	EPM2A interacting protein 1	EPM2AIP1	1.36986	22.1118	23.4817	+	GFP_RL_CRB2_RL	6	6	6	14.8	14.8	14.8	69.919	0	11.291	28.2036	31	2.05476	0.00760851	-1.14509	-2.83727
A0A287BE52;F1SMR3;A0A5G2Q9Q0	A0A287BE52;F1SMR3;A0A5G2Q9Q0	PC4 and SFRS1 interacting protein 1	PSIP1	1.36949	22.4648	23.8343	+	GFP_RL_CRB2_RL	8	6	6	13.2	11.3	11.3	60.171	0	12.099	29.1587	44	2.02894	0.00823922	-1.11269	-2.8026
A0A287ADH6;A0A287AMA6;A0A287AZH8;A0A287A372;A0A287AZQ2;A0A287A9Z6;A0A287A3L8;A0A287BKF4;F1RZN9;A0A286ZN88	A0A287ADH6;A0A287AMA6;A0A287AZH8;A0A287A372;A0A287AZQ2;A0A287A9Z6;A0A287A3L8;A0A287BKF4;F1RZN9;A0A286ZN88	Sorbin and SH3 domain-containing protein 2	SORBS2	1.36939	22.1704	23.5398			5	5	5	11	11	11	82.678	0	7.7323	27.9643	23	0.624469	0.237637	-4.5928	-0.742516
I3LAL2;A0A5G2R7L3	I3LAL2;A0A5G2R7L3	Amino acid transporter	SLC1A4	1.36922	22.0474	23.4166			4	4	4	13.2	13.2	13.2	55.72	0	13.917	27.9958	33	0.895764	0.0936654	-7.91379	-1.20959
F2Z5Q6;A0A287BCW5	F2Z5Q6	40S ribosomal protein S6	RPS6	1.36585	25.137	26.5028	+	GFP_RL_CRB2_RL	9	9	6	34.1	34.1	23.7	28.68	0	19.429	31.6303	114	4.28504	6.31579e-05	-1.3003	-6.18289
A0A286ZV95	A0A286ZV95	Transmembrane emp24 domain-containing protein 10 (Transmembrane p24 trafficking protein 10)	TMED10	1.36304	23.8882	25.2512	+	GFP_RL_CRB2_RL	6	6	6	32	32	32	24.91	0	159.39	29.9661	106	2.80723	0.001513	-1.36339	-3.86837
F1S5M9;A0A287BSU1;A0A287AQ41;A0A287BQQ3	F1S5M9;A0A287BSU1;A0A287AQ41;A0A287BQQ3	Adducin 3	ADD3	1.3609	23.0371	24.398	+	GFP_RL_CRB2_RL	12	12	12	25.2	25.2	25.2	75.075	0	112.42	29.7916	106	2.44472	0.00289655	-1.22298	-3.36488
A0A287B2T8;A0A287AI01;A0A287AT82;I3LIP6;F1RT90;A0A5G2REF2	A0A287B2T8;A0A287AI01;A0A287AT82;I3LIP6	Aspartate beta-hydroxylase	ASPH	1.35809	23.7664	25.1245			8	8	6	18.3	18.3	11.8	81.665	0	52.313	29.226	78	0.951797	0.0809116	-5.18533	-1.29785
A0A287B3E7;I3LAT6;A0A287AKF4;I3LKK0;A0A287A4W5;A0A287AL72	A0A287B3E7;I3LAT6;A0A287AKF4;I3LKK0;A0A287A4W5	Isoleucyl-tRNA synthetase (EC 6.1.1.5)	IARS1	1.3567	23.0885	24.4452	+	GFP_RL_CRB2_RL	22	22	2	22.8	22.8	2.5	141.35	0	169.79	30.7308	148	3.39817	0.000981595	-1.22238	-4.73379
F1SSA6	F1SSA6	Myosin motor domain-containing protein	MYH10	1.3559	23.0725	24.4284	+	GFP_RL_CRB2_RL	37	34	31	42.1	40.1	37.5	110.06	0	188.09	30.8874	197	2.88502	0.00126368	-1.39336	-3.97875
B5APU9;A0A5G2QG21;A0A286ZPY9;A0A5G2QPW1;A0A5G2QAE1;A0A5K1VDV6;A0A5G2REK8;A0A286ZXR9	B5APU9;A0A5G2QG21;A0A286ZPY9;A0A5G2QPW1;A0A5G2QAE1;A0A5K1VDV6;A0A5G2REK8;A0A286ZXR9	Actin-related protein 2/3 complex subunit 4	ARPC4	1.35367	23.7043	25.058	+	GFP_RL_CRB2_RL	5	5	5	28	28	28	19.667	0	7.698	30.0647	44	3.56355	0.000636364	-1.3014	-4.9887
A0A5G2R7V5;I3LC30;I3LUP0	A0A5G2R7V5;I3LC30;I3LUP0	Membrane palmitoylated protein 4	MPP4	1.34669	22.0217	23.3684	+	GFP_RL_CRB2_RL	14	14	13	36.6	36.6	34.6	69.556	0	22.643	29.1474	45	3.25912	0.00114454	-1.36212	-4.52413
A0A287B0Z8;A0A287B3K5;A0A5G2RBA4;F1SII5	A0A287B0Z8;A0A287B3K5;A0A5G2RBA4;F1SII5	Uncharacterized protein	INMT	1.34492	23.5049	24.8499	+	GFP_RL_CRB2_RL	8	8	8	39.7	39.7	39.7	29.426	0	27.074	29.7905	51	5.52637	0	-1.45519	-8.64196
B8Y648;A0A5G2RDX3;A0A5G2QUT6	B8Y648;A0A5G2RDX3;A0A5G2QUT6	UBC core domain-containing protein	UBE2L3	1.34464	22.9445	24.2892			3	3	3	27.3	27.3	27.3	17.861	0	5.5533	29.0498	32	0.981529	0.0764608	-5.13471	-1.34386
I3LQA8;A0A5G2R1L7	I3LQA8;A0A5G2R1L7	Microtubule associated protein RP/EB family member 3	MAPRE3	1.33972	24.4835	25.8232	+	GFP_RL_CRB2_RL	9	9	4	35.9	35.9	17.4	31.98	0	70.978	30.893	90	2.41991	0.00304869	-1.16207	-3.33097
A0A5K1VI30;A0A287AKA2;A0A5G2R7V9;A0A5G2QNP7	A0A5K1VI30;A0A287AKA2;A0A5G2R7V9;A0A5G2QNP7	Aminoacyl tRNA synthetase complex interacting multifunctional protein 1	AIMP1	1.33821	24.0157	25.3539	+	GFP_RL_CRB2_RL	12	12	12	50.2	50.2	50.2	35.368	0	94.428	30.4103	91	3.60439	0.000579505	-1.41164	-5.05264
B2CCY7;A0A5G2QU20;A0A5G2QTF6	B2CCY7;A0A5G2QU20;A0A5G2QTF6	Pre-mRNA-processing factor 19 (EC 2.3.2.27)	PRPF19	1.33642	23.4486	24.785	+	GFP_RL_CRB2_RL	13	13	13	48	48	48	55.18	0	67.146	30.5266	150	4.43951	6.85714e-05	-1.47535	-6.45839
A0A286ZLI8	A0A286ZLI8	RNA helicase (EC 3.6.4.13)	DDX17	1.33598	25.1997	26.5357	+	GFP_RL_CRB2_RL	24	24	6	46.9	46.9	13.9	64.904	0	138.38	32.4402	283	2.56606	0.00218257	-1.1437	-3.53162
A5GFS8;A0A287B186;A0A2C9F396;A0A5G2Q7S1;A0A5G2QSD0	A5GFS8;A0A287B186;A0A2C9F396;A0A5G2Q7S1	Vesicle-associated membrane protein-associated protein B (VAMP-B) (VAMP-associated protein B) (VAP-B)	VAPB	1.33408	23.5258	24.8598	+	GFP_RL_CRB2_RL	11	10	10	50.6	50.6	50.6	27.053	0	13.734	30.3049	48	4.25081	6.15385e-05	-1.48096	-6.12286
F1RXA7;I3LL55	F1RXA7;I3LL55	Proteasome 26S subunit, non-ATPase 3	PSMD3	1.33238	24.914	26.2464	+	GFP_RL_CRB2_RL	23	23	23	53.2	53.2	53.2	60.966	0	126.3	31.6034	218	3.038	0.00121081	-1.1738	-4.19871
F1SV88;A0A5G2RAM8;F1SV89;I3LCK3	F1SV88;A0A5G2RAM8;F1SV89;I3LCK3	Histone deacetylase 1 (HD1) (EC 3.5.1.98)	HDAC1	1.33225	23.0348	24.367			6	6	3	19.6	19.6	11.2	50.773	0	7.8631	28.9926	35	0.972741	0.0775332	-5.15526	-1.33031
Q1G1K7;A0A287A487;A0A5G2Q9X2	Q1G1K7;A0A287A487;A0A5G2Q9X2	Isocitrate dehydrogenase [NAD] subunit, mitochondrial	IDH3B	1.33106	24.5941	25.9252	+	GFP_RL_CRB2_RL	18	18	17	49.1	49.1	44.2	42.359	0	119.67	31.6294	187	2.63397	0.00187179	-1.09924	-3.62566
A0A5G2QSC2;F1RK45;A0A5G2R962;A0A286ZLB1;A0A5G2REX7	A0A5G2QSC2;F1RK45;A0A5G2R962;A0A286ZLB1;A0A5G2REX7	TNF receptor associated protein 1	TRAP1	1.33094	22.3395	23.6704	+	GFP_RL_CRB2_RL	14	14	14	28	28	28	73.788	0	102.05	29.1329	64	1.91716	0.00918252	-1.04937	-2.65265
P62272;F1S4M2	P62272	40S ribosomal protein S18	RPS18	1.33015	24.6744	26.0046	+	GFP_RL_CRB2_RL	10	10	10	54.6	54.6	54.6	17.718	0	40.927	30.9012	87	3.88715	6.639e-05	-1.30186	-5.50668
A0A287A9L8;A0A286ZZ12	A0A287A9L8;A0A286ZZ12	2',3'-cyclic-nucleotide 3'-phosphodiesterase (CNP) (CNPase) (EC 3.1.4.37)	CNP	1.32839	22.0681	23.3965	+	GFP_RL_CRB2_RL	11	11	11	33.1	33.1	33.1	47.199	0	23.53	28.8303	57	3.39332	0.00097561	-1.24984	-4.72641
F1RX31	F1RX31	Secreted frizzled related protein 2	SFRP2	1.32778	23.0695	24.3973	+	GFP_RL_CRB2_RL	3	3	3	16.7	16.7	16.7	33.312	0	62.948	28.938	35	3.77106	0.00023166	-1.49587	-5.31778
A0A286ZMQ6;A0A287AZJ1;A0A286ZWC7;F1SF88	A0A286ZMQ6;A0A287AZJ1;A0A286ZWC7;F1SF88	Dynein cytoplasmic 1 intermediate chain 1	DYNC1I1	1.32764	22.8577	24.1854	+	GFP_RL_CRB2_RL	13	13	13	30.2	30.2	30.2	71.246	0	43.012	29.1671	80	4.93054	0	-1.5213	-7.38826
F1SDC7;A0A287BBJ7;A0A287B9G0;A0A5G2QH07;A0A287BN62;F1SDC4;I6L6E1;V9GZ89;A0A286ZP99	F1SDC7;A0A287BBJ7;A0A287B9G0	Aldehyde dehydrogenase	ALDH3A2	1.32714	23.9191	25.2462	+	GFP_RL_CRB2_RL	15	15	15	36.8	36.8	36.8	58.707	0	40.922	31.114	160	2.40559	0.00317778	-1.16254	-3.31143
Q7YS78;A0A5G2QPU4;A0A140TAK5;A0A5G2QXA6;A0A5G2QD36	Q7YS78;A0A5G2QPU4;A0A140TAK5;A0A5G2QXA6;A0A5G2QD36	Arrestin-C (Cone arrestin) (cArr) (Retinal cone arrestin-3)	ARR3	1.32509	26.1202	27.4453	+	GFP_RL_CRB2_RL	21	21	21	69.8	69.8	69.8	43.238	0	143.84	32.8412	257	2.35727	0.00375583	-1.1793	-3.24563
F1SI65;A0A287AYD5;I3LDT2;A0A5G2RLE3	F1SI65;A0A287AYD5;I3LDT2;A0A5G2RLE3	Microtubule associated protein 1A	MAP1A	1.32414	23.7981	25.1222	+	GFP_RL_CRB2_RL	77	75	75	38.9	38.2	38.2	325.08	0	323.31	32.7469	578	3.677	0.000350365	-1.35214	-5.16728
A0A5G2Q9I2;A0A286ZT52;A0A5G2QSU8;F1SID4	A0A5G2Q9I2;A0A286ZT52;A0A5G2QSU8;F1SID4	AAA domain-containing protein	PSMC3	1.32089	23.969	25.2899	+	GFP_RL_CRB2_RL	19	19	19	42.1	42.1	42.1	57.125	0	41.448	31.0561	148	4.27165	6.28272e-05	-1.28704	-6.15935
A0A287BMW9;A0A287B0Q6	A0A287BMW9;A0A287B0Q6	Dynamin-1-like protein (EC 3.6.5.5)	FGD4 DNM1L	1.31685	22.3819	23.6987	+	GFP_RL_CRB2_RL	13	13	3	26.2	26.2	6	81.113	0	29.959	29.3049	83	2.20668	0.00577143	-1.2544	-3.0417
F2Z5B4;A0A5G2R4A8;A0A287B004;A0A287AIY4	F2Z5B4;A0A5G2R4A8	Uncharacterized protein	HNRNPA3	1.31333	24.4334	25.7467	+	GFP_RL_CRB2_RL	13	13	13	37.2	37.2	37.2	39.652	0	77.785	31.3066	153	1.69849	0.0120711	-1.00715	-2.35867
A0A287BET5;A0A5G2R218	A0A287BET5;A0A5G2R218	Aly/REF export factor	ALYREF	1.31202	23.955	25.2671	+	GFP_RL_CRB2_RL	8	8	8	36.3	36.3	36.3	26.869	0	77.162	30.0982	90	2.7493	0.00166667	-1.30979	-3.78675
F1SJ34;A0A287B0Q9	F1SJ34	Cytochrome c oxidase polypeptide Va (Cytochrome c oxidase subunit 5A, mitochondrial)	COX5A	1.30979	25.0889	26.3987	+	GFP_RL_CRB2_RL	7	7	7	32.9	32.9	32.9	16.748	0	19.177	31.3733	112	1.68555	0.012404	-1.19685	-2.34119
F6Q109;A0A287AFJ1	F6Q109;A0A287AFJ1	Glutamine synthetase (EC 6.3.1.2)	GLUL	1.30896	30.034	31.343	+	GFP_RL_CRB2_RL	30	30	2	75.9	75.9	8.1	42.916	0	323.31	37.5885	1161	3.10019	0.00123333	-1.23249	-4.2893
A0A286ZLK9	A0A286ZLK9	Interphotoreceptor matrix proteoglycan 2	IMPG2	1.30745	25.1851	26.4925	+	GFP_RL_CRB2_RL	7	7	7	10.2	10.2	10.2	138.6	0	80.752	30.9302	80	1.86177	0.00958904	-1.16266	-2.57832
A0A5G2R3Q3;A0A287AFQ5;A0A5G2RDK5;F1S0B4;A0A5G2QPX1;A0A5G2QJV1;A0A286ZV01	A0A5G2R3Q3;A0A287AFQ5;A0A5G2RDK5;F1S0B4;A0A5G2QPX1;A0A5G2QJV1;A0A286ZV01	PH domain-containing protein	PLEKHO2	1.30628	22.3612	23.6675			10	10	10	33.3	33.3	33.3	53.278	0	194.21	28.9861	43	0.888674	0.0975228	-7.959	-1.19827
F1RJJ3	F1RJJ3	Ribosome maturation protein SBDS	SBDS	1.30515	21.1739	22.479			5	5	5	21.6	21.6	21.6	28.745	0	7.7944	27.311	21	0.34236	0.509371	-0.773052	-0.116941
F2Z5H3;A0A287B8F2	F2Z5H3;A0A287B8F2	Regulation of nuclear pre-mRNA domain containing 1B (Regulation of nuclear pre-mRNA domain-containing protein 1B)	RPRD1B	1.30186	21.9295	23.2313			6	6	6	28.9	28.9	28.9	33.528	0	23.152	28.3506	60	0.126204	0.932305	2.71263	0.69254
F1SRY6;A0A5G2R9Z9;Q8SPR7	F1SRY6;A0A5G2R9Z9;Q8SPR7	1-phosphatidylinositol 4,5-bisphosphate phosphodiesterase delta-4 (EC 3.1.4.11) (Phosphoinositide phospholipase C-delta-4) (Phospholipase C-delta-4) (PLC-delta-4)	PLCD4	1.29993	22.488	23.788	+	GFP_RL_CRB2_RL	11	11	11	18.8	18.8	18.8	87.574	0	41.773	29.3443	71	2.79871	0.0015283	-1.26126	-3.85633
A0A287BSQ5;A0A287AZB0;F1S4D5	A0A287BSQ5;A0A287AZB0;F1S4D5	Cysteine-S-conjugate beta-lyase 2 (EC 2.6.1.63) (EC 2.6.1.7) (EC 4.4.1.13) (Kynurenine aminotransferase 3) (Kynurenine aminotransferase III) (Kynurenine--glyoxylate transaminase) (Kynurenine--oxoglutarate transaminase 3) (Kynurenine--oxoglutarate transaminase III)	KYAT3	1.29978	23.5591	24.8589	+	GFP_RL_CRB2_RL	10	10	10	25.4	25.4	25.4	47.253	0	16.824	30.1939	82	1.87086	0.00958291	-1.02299	-2.59052
A0A287BCK9;A0A287ALM9;A0A287BEB3	A0A287BCK9;A0A287ALM9;A0A287BEB3	Myelin expression factor 2	MYEF2	1.29894	23.2717	24.5707	+	GFP_RL_CRB2_RL	13	13	6	31.2	31.2	14.8	62.328	0	46.38	29.5834	57	2.78604	0.0015493	-1.05916	-3.83845
P62802	P62802	Histone H4		1.29625	24.9322	26.2284	+	GFP_RL_CRB2_RL	8	8	8	52.4	52.4	52.4	11.367	0	17.751	31.1172	109	3.00495	0.00119149	-1.2817	-4.15085
K9IVR7;A0A5G2R8D7;A0A5G2QAB3	K9IVR7;A0A5G2R8D7;A0A5G2QAB3	WD repeat domain 1	WDR1	1.2959	24.432	25.7279	+	GFP_RL_CRB2_RL	23	23	23	56.4	56.4	56.4	66.187	0	323.31	32.1416	360	2.31875	0.00425131	-1.20796	-3.19331
A0A5G2QYC4;A5GFU5;A5GFU7;A5GFU0;A5GFT9;P29797;I3LK93;I3LRX8	A0A5G2QYC4;A5GFU5;A5GFU7;A5GFU0;A5GFT9;P29797	Guanine nucleotide-binding protein G(s) subunit alpha (Adenylate cyclase-stimulating G alpha protein)	GNAS	1.29279	23.3549	24.6477	+	GFP_RL_CRB2_RL	10	9	9	28.9	26.1	26.1	45.2	0	26.501	29.8178	61	2.13157	0.00655927	-0.978354	-2.94051
A0A287B4G4;A0A5G2QQK3;A0A5G2QVC6;I3LKU0;A0A5G2R1K1	A0A287B4G4;A0A5G2QQK3;A0A5G2QVC6;I3LKU0;A0A5G2R1K1	Rac family small GTPase 2	RAC2	1.2893	24.2048	25.4941			8	8	3	46.2	46.2	15.8	21.104	0	9.2012	30.3866	60	0.130868	0.925924	2.85158	0.666228
A0A287BS43;A0A286ZVC8;A0A287BCC5;A0A286ZKT1;F6QB57;F6QB46;A0A287B7M7;A0A5K1UJ76;A0A5G2QSW9;A0A5G2RLI5	A0A287BS43;A0A286ZVC8;A0A287BCC5;A0A286ZKT1;F6QB57;F6QB46;A0A287B7M7;A0A5K1UJ76;A0A5G2QSW9;A0A5G2RLI5	Calcium/calmodulin-dependent protein kinase (EC 2.7.11.17)	CAMK2G	1.28826	22.2037	23.492	+	GFP_RL_CRB2_RL	13	7	6	33.1	19.3	17.6	59.144	0	75.566	28.0315	33	2.37286	0.00356522	-1.11292	-3.26683
F1RRJ4	F1RRJ4	Exportin 5	XPO5	1.28796	23.1807	24.4686	+	GFP_RL_CRB2_RL	13	13	13	16.6	16.6	16.6	132.11	0	34.746	29.7336	102	2.64671	0.00182441	-1.15155	-3.64338
F1STI9	F1STI9	Endonuclease domain containing 1	ENDOD1	1.28721	22.9877	24.2749	+	GFP_RL_CRB2_RL	8	8	8	25.6	25.6	25.6	54.613	0	35.546	29.5891	46	2.27004	0.00491148	-1.10926	-3.12731
A0A287AD49;A0A287AKE9;F1SAJ9;A0A5G2QFP4;A0A5G2QSA4;A0A5G2QSJ6	A0A287AD49;A0A287AKE9;F1SAJ9;A0A5G2QFP4;A0A5G2QSA4;A0A5G2QSJ6	Microtubule-associated protein RP/EB family member 2	MAPRE2	1.28646	22.9299	24.2164	+	GFP_RL_CRB2_RL	8	7	7	45.4	41.8	41.8	30.588	0	71.196	29.2512	102	2.20794	0.00576433	-1.21914	-3.0434
A0A286ZUS8	A0A286ZUS8	NADP-retinol dehydrogenase (EC 1.1.1.300)	RDH10	1.28549	23.0054	24.2909	+	GFP_RL_CRB2_RL	7	7	7	32.6	32.6	32.6	38.087	0	24.803	29.5767	66	1.67776	0.0126943	-1.04843	-2.33068
I3LUM8;A0A5G2RG03;F1SR70;A0A5G2QXM5;A0A5G2QMT5;A0A5G2QCB3;A0A287ADY2	I3LUM8;A0A5G2RG03;F1SR70;A0A5G2QXM5;A0A5G2QMT5;A0A5G2QCB3;A0A287ADY2	Phenylalanyl-tRNA synthetase beta subunit (EC 6.1.1.20)	FARSB	1.28402	23.2417	24.5258	+	GFP_RL_CRB2_RL	16	16	16	27.8	27.8	27.8	66.321	0	33.369	30.3724	114	1.64395	0.0137203	-1.02684	-2.28494
A0A286ZRU9	A0A286ZRU9	Collagen-binding protein (Serpin H1)	SERPINH1	1.2819	23.8175	25.0994	+	GFP_RL_CRB2_RL	15	15	15	40.7	40.7	40.7	46.524	0	36.48	30.6943	123	2.56079	0.00222314	-1.1895	-3.52435
F1RKQ4;A0A286ZSK9;A0A287AE46;A0A2C9F397	F1RKQ4;A0A286ZSK9;A0A287AE46;A0A2C9F397	Triokinase/FMN cyclase (Bifunctional ATP-dependent dihydroxyacetone kinase/FAD-AMP lyase (cyclizing)) [Includes: ATP-dependent dihydroxyacetone kinase (DHA kinase) (EC 2.7.1.28) (EC 2.7.1.29) (Glycerone kinase) (Triokinase) (Triose kinase)	TKFC DAK	1.2806	22.5676	23.8482	+	GFP_RL_CRB2_RL	11	11	11	28.7	28.7	28.7	59.234	0	24.011	29.3069	73	1.9907	0.0087253	-1.20855	-2.75129
A0A480PLY3;A0A287AXR5;F2Z558;A0A287A0Q6	A0A480PLY3;A0A287AXR5;F2Z558;A0A287A0Q6	Tyrosine 3-monooxygenase/tryptophan 5-monooxygenase activation protein zeta	YWHAZ	1.27998	28.9937	30.2737	+	GFP_RL_CRB2_RL	26	24	20	78.8	74.7	70.6	27.745	0	323.31	36.505	705	3.73788	0.000241509	-1.24426	-5.26444
A0A286ZKL7;A0A287A236;A0A5G2QRP0;I3LRR9;A0A287AWW6;A0A287A2A1;A0A287AVM3;A0A287BEF6;A0A5G2QR89;A0A287ARR9	A0A286ZKL7;A0A287A236;A0A5G2QRP0;I3LRR9;A0A287AWW6;A0A287A2A1;A0A287AVM3;A0A287BEF6;A0A5G2QR89;A0A287ARR9	Neurofascin	NFASC	1.27692	23.4981	24.775	+	GFP_RL_CRB2_RL	16	16	16	18.2	18.2	18.2	148.28	0	47.179	30.1713	102	2.94117	0.00125128	-1.33467	-4.05902
A0A287AD69;A0A286ZLC8;A0A287AG72;K7GRF9;A0A287ATA8;A0A287B4R1	A0A287AD69;A0A286ZLC8;A0A287AG72;K7GRF9;A0A287ATA8;A0A287B4R1	Musashi RNA binding protein 2	MSI2	1.27652	24.098	25.3746	+	GFP_RL_CRB2_RL	7	7	6	32.4	32.4	28.6	34.297	0	57.148	30.2507	61	3.39377	0.000978593	-1.11391	-4.7271
A0A480M761;F1SDJ8;A0A5G2RFG3;A0A287BFB8;A0A5G2RBM6;A0A5G2QQ71;A0A5G2RBK6	A0A480M761;F1SDJ8;A0A5G2RFG3;A0A287BFB8;A0A5G2RBM6;A0A5G2QQ71;A0A5G2RBK6	Glutaredoxin 3	GLRX3	1.2765	22.6657	23.9422			7	7	7	28.1	28.1	28.1	37.196	0	14.437	28.6427	41	0.910623	0.0886196	-4.73234	-1.2332
I3L9M7;I3L995	I3L9M7;I3L995	Leucine rich repeat containing 59	LRRC59	1.27593	23.474	24.7499	+	GFP_RL_CRB2_RL	5	5	5	25.1	25.1	25.1	32.432	0	20.603	29.4012	55	2.88102	0.00127094	-1.37154	-3.97305
F1S912;A0A287AWK4	F1S912;A0A287AWK4	Peptidylprolyl isomerase (EC 5.2.1.8)	FKBP8	1.27393	22.7947	24.0686	+	GFP_RL_CRB2_RL	8	8	8	25.7	25.7	25.7	44.545	0	121.46	29.3498	78	3.21609	0.00117784	-1.25626	-4.46005
A0A5G2REL3;A0A5G2RB99;F1RYA3;A0A5G2R1B5;A0A5G2QAK4	A0A5G2REL3;A0A5G2RB99;F1RYA3;A0A5G2R1B5;A0A5G2QAK4	Cysteinyl-tRNA synthetase (EC 6.1.1.16)	CARS1	1.27361	22.1346	23.4082	+	GFP_RL_CRB2_RL	10	10	10	17.8	17.8	17.8	84.799	0	16.417	28.5637	45	3.66033	0.000376812	-1.10436	-5.14085
A0A5G2QF82;A0A5G2QUI7;F2Z5Q2;A0A287A286	A0A5G2QF82;A0A5G2QUI7;F2Z5Q2;A0A287A286	TRASH domain-containing protein	RPL24	1.27324	24.9023	26.1756	+	GFP_RL_CRB2_RL	9	9	9	54.5	54.5	54.5	14.329	0	37.814	31.1014	121	4.3454	6.66667e-05	-1.24882	-6.28963
A0A287BGB1;A0A287BJQ6;F6PVT0;A0A287A9Z8;A0A5G2R1E4;F1S9Y5;A0A287A9P4;A0A480SUS1;A0A5G2RF70;A0A5G2RCB5	A0A287BGB1;A0A287BJQ6;F6PVT0;A0A287A9Z8	Serine/threonine-protein phosphatase 2A 56 kDa regulatory subunit	PPP2R5D	1.27126	22.2031	23.4744	+	GFP_RL_CRB2_RL	7	7	7	16.3	16.3	16.3	71.04	0	15.324	28.5071	33	2.386	0.00341392	-1.17425	-3.28473
A0A286ZPA2;F6Q3L0;A0A287A354	A0A286ZPA2;F6Q3L0	APC-binding protein EB1 (End-binding protein 1) (Microtubule-associated protein RP/EB family member 1)	MAPRE1	1.27122	22.9694	24.2406	+	GFP_RL_CRB2_RL	7	7	7	30	30	30	37.201	0	18.693	29.6819	35	3.15398	0.00121037	-1.293	-4.36823
A0A287AKY1;P07802;A0A287AJA4	A0A287AKY1;P07802;A0A287AJA4	cAMP-dependent protein kinase type I-alpha regulatory subunit [Cleaved into: cAMP-dependent protein kinase type I-alpha regulatory subunit, N-terminally processed]	PRKAR1A	1.27013	22.6609	23.931	+	GFP_RL_CRB2_RL	9	9	8	29.2	29.2	27.1	42.92	0	42.695	29.3396	50	2.26334	0.00506362	-1.1633	-3.11824
A0A5G2QZA1;A0A5G2QM17;F1SA98	A0A5G2QZA1;A0A5G2QM17;F1SA98	14-3-3 protein theta	YWHAQ	1.27011	28.156	29.4261	+	GFP_RL_CRB2_RL	20	15	15	66.1	59.2	59.2	27.764	0	323.31	34.8351	459	3.01978	0.0012043	-1.10289	-4.17231
A0A5K1VU58;A0A5G2R154;I3LKT8;A0A287AM30	A0A5K1VU58;A0A5G2R154;I3LKT8;A0A287AM30	RB binding protein 4, chromatin remodeling factor	RBBP4	1.26963	24.672	25.9416	+	GFP_RL_CRB2_RL	13	13	6	40.5	40.5	28	47.655	0	85.18	31.6399	156	3.52122	0.000681388	-1.25594	-4.92285
A0A5G2R744;I3LJT9	A0A5G2R744;I3LJT9	Protein phosphatase methylesterase 1 (PME-1) (EC 3.1.1.-)	PPME1	1.26911	22.4177	23.6868			5	5	5	18.8	18.8	18.8	43.795	0	8.7738	28.1321	15	0.622028	0.238672	-4.58504	-0.737903
A0A286ZK88;A0A5G2R038;A0A5G2R7N3	A0A286ZK88;A0A5G2R038;A0A5G2R7N3	Dynactin subunit 5	DCTN5	1.26518	22.8639	24.1291	+	GFP_RL_CRB2_RL	4	4	4	23.1	23.1	23.1	20.126	0	11.823	28.4788	20	3.57262	0.000678201	-1.20258	-5.00286
Q06AA4;A0A2C9F345;A0A287B019	Q06AA4;A0A2C9F345	U1 small nuclear ribonucleoprotein A (U1 snRNP A) (U1-A) (U1A)	SNRPA	1.26351	23.2825	24.546	+	GFP_RL_CRB2_RL	7	7	5	36.9	36.9	31.6	31.279	0	16.104	29.5016	36	2.29108	0.00454876	-1.0273	-3.15579
Q29026	Q29026	Cell cycle exit and neuronal differentiation protein 1 (BM88 antigen)	CEND1 BM88	1.26286	24.1803	25.4432			3	3	3	42.9	42.9	42.9	13.968	0	214.56	29.86	43	0.928433	0.084921	-5.12309	-1.2613
A0A286ZNQ7;A0A287A3M4	A0A286ZNQ7;A0A287A3M4	Protein kinase cAMP-dependent type II regulatory subunit beta	PRKAR2B	1.26027	23.532	24.7923	+	GFP_RL_CRB2_RL	10	8	8	29.3	23.5	23.5	51.989	0	62.538	29.7166	78	2.32276	0.0041958	-1.07854	-3.19874
F1RSJ7;A0A287AMA9;A0A287ASN9	F1RSJ7;A0A287AMA9;A0A287ASN9	RNA helicase (EC 3.6.4.13)	DDX42	1.25887	22.724	23.9829	+	GFP_RL_CRB2_RL	12	12	12	20.9	20.9	20.9	105.23	0	17.014	29.0553	42	2.86191	0.00135941	-1.31712	-3.94587
F1RHN3;A0A287AXW3;A0A5G2QXV8;Q99028;A0A287A9M8;A0A5G2QHD1	F1RHN3;A0A287AXW3;A0A5G2QXV8;Q99028;A0A287A9M8;A0A5G2QHD1	Catechol O-methyltransferase (EC 2.1.1.6) (Fragment)	COMT	1.25797	23.9043	25.1622	+	GFP_RL_CRB2_RL	8	8	8	48	48	48	24.466	0	40.455	30.2308	140	2.23817	0.00544051	-1.21539	-3.08421
A0A5G2QFH5;F1S029	A0A5G2QFH5;F1S029	Lysophosphatidylcholine acyltransferase 1	LPCAT1	1.25708	21.4851	22.7422			4	4	4	10.3	10.3	10.3	54.251	0	19.486	27.3589	35	0.362835	0.487717	-0.901532	-0.17137
P62197;A0A287AVG1;A0A5G2QJH1;A0A5S6GID0;A0A287ATD7;F1RQN5	P62197;A0A287AVG1;A0A5G2QJH1;A0A5S6GID0;A0A287ATD7	26S proteasome regulatory subunit 8 (26S proteasome AAA-ATPase subunit RPT6) (Proteasome 26S subunit ATPase 5) (Proteasome subunit p45) (Tat-binding protein homolog 10) (TBP10) (p45/SUG)	PSMC5	1.25436	24.0212	25.2755	+	GFP_RL_CRB2_RL	22	22	22	58.9	58.9	58.9	45.626	0	97.386	31.3545	225	3.96033	5.17241e-05	-1.19712	-5.62764
F1RM38;P20002;A0A287A109	F1RM38;P20002;A0A287A109	Fibroblast growth factor 1 (FGF-1) (Acidic fibroblast growth factor) (aFGF) (Endothelial cell growth factor) (ECGF) (Heparin-binding growth factor 1) (HBGF-1) (Fragment)	FGF1	1.25258	22.0018	23.2544			4	4	4	31.6	31.6	31.6	17.392	0	5.2092	28.0362	23	0.92094	0.0863346	-4.65629	-1.24951
F1RP94;A0A287BNK5	F1RP94;A0A287BNK5	V-set and immunoglobulin domain containing 10 like	VSIG10L	1.2525	21.5471	22.7996	+	GFP_RL_CRB2_RL	6	6	6	10.8	10.8	10.8	90.589	0	9.4449	27.3205	28	1.26818	0.0363093	-8.12534	-1.76595
F6Q4F9;Q684M6;A0A5G2R4U3	F6Q4F9;Q684M6;A0A5G2R4U3	Hsp90 chaperone protein kinase-targeting subunit (Hsp90 co-chaperone Cdc37) (p50Cdc37)	CDC37	1.25034	24.0927	25.343	+	GFP_RL_CRB2_RL	14	14	14	44.9	44.9	44.9	39.752	0	104.51	31.1751	151	2.4894	0.002643	-1.1838	-3.42609
A0A287B854;I3LCQ9	A0A287B854;I3LCQ9	GTPase KRas isoform X2 (KRAS proto-oncogene, GTPase)	KRAS	1.25024	23.601	24.8512			7	7	2	46.8	46.8	12.8	21.438	0	14.806	29.2047	29	0.0546584	1	6.72002	1.25932
F2Z536;A0A5G2R8I6	F2Z536;A0A5G2R8I6	Dynein light chain	DYNLL2	1.24981	26.1309	27.3807	+	GFP_RL_CRB2_RL	4	4	3	51.7	51.7	39.3	10.35	0	323.31	32.135	132	2.33269	0.00404233	-1.21831	-3.21223
A0A5G2R1I2;A0A5G2QL81;A0A5G2QYN2;A0A287BIV4;A0A5G2QCU1	A0A5G2R1I2;A0A5G2QL81;A0A5G2QYN2	Proteasome subunit alpha type	PSMA4	1.24804	23.8672	25.1152	+	GFP_RL_CRB2_RL	8	8	8	34.5	34.5	34.5	29.483	0	36.645	30.1115	96	5.37067	0	-1.4484	-8.29986
F6PUU1;A0A287AIR7	F6PUU1	Uncharacterized protein	DNAJA4	1.24775	22.6476	23.8954	+	GFP_RL_CRB2_RL	6	6	6	13.7	13.7	13.7	63.429	0	13.091	28.3811	32	1.22456	0.0396121	-8.38464	-1.70373
A0A287B673;F1SP93;A0A287BCX5;A0A5G2R7S5;Q29048	A0A287B673;F1SP93;A0A287BCX5;A0A5G2R7S5;Q29048	V-type proton ATPase catalytic subunit A (V-ATPase subunit A) (EC 7.1.2.2) (V-ATPase 69 kDa subunit) (Vacuolar proton pump subunit alpha)	ATP6V1A ATP6A1 ATP6V1A1	1.24769	26.0675	27.3152	+	GFP_RL_CRB2_RL	32	32	32	62.3	62.3	62.3	68.443	0	323.31	33.6073	545	2.44047	0.00292571	-1.15296	-3.35906
A5A8V8	A5A8V8	U6 snRNA-associated Sm-like protein LSm2	LSM2 SBAB-711D2.1-001	1.24613	21.3225	22.5687			2	2	2	40	40	40	10.834	0	9.3668	27.5948	26	0.63488	0.233203	-4.55278	-0.762081
A0A287ANZ8;B9ZSM8;A0A287B2P9	A0A287ANZ8;B9ZSM8;A0A287B2P9	Thy-1 antigen (Thy-1 membrane glycoprotein)	THY1	1.24489	24.1074	25.3523	+	GFP_RL_CRB2_RL	4	4	4	39	39	39	17.2	0	13.989	30.3667	92	1.83844	0.00994834	-1.22763	-2.547
A6M931;A0A5G2QFK1;A0A5S8KY97	A6M931;A0A5G2QFK1;A0A5S8KY97	Eukaryotic initiation factor 4A-III (eIF-4A-III) (eIF4A-III) (EC 3.6.4.13) (ATP-dependent RNA helicase DDX48) (ATP-dependent RNA helicase eIF4A-3) (DEAD box protein 48) (Eukaryotic translation initiation factor 4A isoform 3) [Cleaved into: Eukaryotic initiation factor 4A-III, N-terminally processed]	EIF4A3 DDX48	1.2447	22.4931	23.7378	+	GFP_RL_CRB2_RL	9	7	7	28	21.9	21.9	46.84	0	28.832	28.8106	46	2.53046	0.00234343	-1.12753	-3.48253
I3L5B0;A0A5G2QPS7	I3L5B0;A0A5G2QPS7	Adducin 2	ADD2	1.24274	22.8194	24.0621	+	GFP_RL_CRB2_RL	10	10	10	21	21	21	80.701	0	70.825	29.1249	56	2.55873	0.00223505	-1.17527	-3.5215
A0A5G2RGK0	A0A5G2RGK0	Purine rich element binding protein A	PURA	1.23975	26.1334	27.3731	+	GFP_RL_CRB2_RL	14	14	14	37.1	37.1	37.1	50.574	0	114.54	32.3507	205	4.17849	5.91133e-05	-1.20506	-5.99722
P83686;A0A5G2QPB6;F1SJQ5;A0A5G2R3P5	P83686;A0A5G2QPB6;F1SJQ5;A0A5G2R3P5	NADH-cytochrome b5 reductase 3 (B5R) (Cytochrome b5 reductase) (EC 1.6.2.2) (Diaphorase-1) (Fragment)	CYB5R3 DIA1	1.23875	23.2523	24.4911	+	GFP_RL_CRB2_RL	11	11	11	47.4	47.4	47.4	30.83	0	31.646	29.9574	74	2.08155	0.00706395	-1.1662	-2.87325
A0A287BF06;A0A5G2QQ40	A0A287BF06;A0A5G2QQ40	40S ribosomal protein S27	RPS27	1.2345	25.3527	26.5872	+	GFP_RL_CRB2_RL	5	5	3	40.5	40.5	15.5	9.461	0	47.773	32.051	101	3.31805	0.00106587	-1.23446	-4.61248
A0A286ZLP7;A0A5G2QQ97	A0A286ZLP7	26S proteasome non-ATPase regulatory subunit 9 (26S proteasome regulatory subunit p27)	PSMD9	1.2327	22.365	23.5977	+	GFP_RL_CRB2_RL	6	6	6	40.4	40.4	40.4	24.416	0	15.216	28.1852	56	2.73051	0.00168707	-1.02938	-3.76038
A0A286ZL69	A0A286ZL69	Uncharacterized protein	ANP32E	1.23144	21.3428	22.5743			3	3	2	12	12	5.6	28.771	0	20.719	27.4551	26	0.190634	0.819783	2.70549	0.38183
A0A5G2RAJ8;A0A286ZRG9;F1RQM4;Q29558	A0A5G2RAJ8;A0A286ZRG9;F1RQM4;Q29558	NADP-dependent malic enzyme (NADP-ME) (EC 1.1.1.40) (Malic enzyme 1) (Fragment)	ME1	1.23083	23.3295	24.5604	+	GFP_RL_CRB2_RL	12	12	11	28.4	28.4	26.8	63.819	0	58.483	30.1495	96	1.79913	0.0105441	-1.1691	-2.49418
F1RYS5;A0A287AFS4;A0A287AIN9;K7GS87;A0A287BS14	F1RYS5;A0A287AFS4;A0A287AIN9;K7GS87;A0A287BS14	Septin 11	SEPTIN11	1.23035	23.4732	24.7036			14	6	6	45.2	22.8	22.8	48.978	0	10.472	28.9427	37	0.595554	0.252452	-4.50765	-0.687256
A0A5G2QGB1;A0A287BPJ7;F1SDN2;A0A5G2QGJ8;A0A5G2QPP5;A0A5G2R343;A0A5G2RB89;A0A5G2QL38;A0A5G2REA8	A0A5G2QGB1;A0A287BPJ7;F1SDN2;A0A5G2QGJ8;A0A5G2QPP5;A0A5G2R343;A0A5G2RB89;A0A5G2QL38;A0A5G2REA8	Uncharacterized protein	HADHB	1.22956	23.3012	24.5307	+	GFP_RL_CRB2_RL	17	17	17	41.9	41.9	41.9	49.432	0	29.676	30.0744	82	2.74051	0.00170642	-1.34864	-3.77442
A0A481A893;F1S6G4;A0A5G2RAP7	A0A481A893;F1S6G4	Thioredoxin domain containing 12	TXNDC12	1.22921	22.0969	23.3261	+	GFP_RL_CRB2_RL	4	4	4	28.1	28.1	28.1	19.127	0	3.3482	27.87	14	1.28792	0.0346944	-8.45555	-1.79393
I3LFQ5;A0A286ZZL7	I3LFQ5;A0A286ZZL7	ATP-dependent 6-phosphofructokinase (ATP-PFK) (Phosphofructokinase) (EC 2.7.1.11) (Phosphohexokinase)	PFKL	1.22918	24.8569	26.0861	+	GFP_RL_CRB2_RL	22	19	6	39.5	35.8	10.7	80.26	0	176.79	32.446	321	2.60431	0.00197053	-1.05509	-3.58453
F1RR89;A0A5G2RDY5	F1RR89;A0A5G2RDY5	Arginine--tRNA ligase, cytoplasmic (EC 6.1.1.19) (Arginyl-tRNA synthetase)	RARS1	1.22718	23.6217	24.8488	+	GFP_RL_CRB2_RL	21	21	21	35.5	35.5	35.5	75.345	0	39.372	30.8542	164	3.74104	0.000227273	-1.20067	-5.2695
I3LPH5;A0A287AG37	I3LPH5;A0A287AG37	G3BP stress granule assembly factor 2 (Ras GTPase-activating protein-binding protein 2 isoform X1)	G3BP2	1.22382	22.3037	23.5275	+	GFP_RL_CRB2_RL	7	7	7	19.8	19.8	19.8	54.048	0	15.964	28.8576	55	2.61117	0.00194915	-1.14923	-3.59403
A0A286ZZB7	A0A286ZZB7	H1.4 linker histone, cluster member	H1-4	1.22354	24.8403	26.0639	+	GFP_RL_CRB2_RL	12	6	6	31.9	20.3	20.3	21.026	0	21.138	30.843	64	4.25155	6.18557e-05	-1.21216	-6.12415
F1S982;D2SW95	F1S982;D2SW95	Coatomer subunit beta (Beta-coat protein) (Beta-COP)	COPB1	1.22196	22.3814	23.6034	+	GFP_RL_CRB2_RL	18	18	18	27.1	27.1	27.1	107.14	0	31.161	29.5711	93	2.73677	0.00169863	-1.03466	-3.76916
Q6QAT0;F1SQI2	Q6QAT0	60S ribosomal protein L32	RPL32	1.22175	23.8853	25.1071	+	GFP_RL_CRB2_RL	3	3	3	29.6	29.6	29.6	15.86	0	55.598	29.7969	34	1.27939	0.0355229	-9.02734	-1.78187
Q06A98	Q06A98	Serine/arginine-rich splicing factor 2 (Splicing component, 35 kDa) (Splicing factor SC35) (SC-35) (Splicing factor, arginine/serine-rich 2)	SRSF2 SFRS2	1.22109	24.11	25.3311	+	GFP_RL_CRB2_RL	4	4	4	23.1	23.1	23.1	25.448	0	61.983	29.9344	84	1.79621	0.010556	-1.0467	-2.49026
F1RV25;I3LB38	F1RV25;I3LB38	Uncharacterized protein	ABCA9	1.22075	21.885	23.1057	+	GFP_RL_CRB2_RL	10	10	10	8.6	8.6	8.6	179.28	0	41.148	28.0127	32	2.90999	0.00127273	-1.40255	-4.01439
I3LJW4;A0A287BQT2	I3LJW4;A0A287BQT2	Citrate hydro-lyase (EC 4.2.1.3) (Cytoplasmic aconitate hydratase) (Iron-responsive element-binding protein 1)	ACO1	1.21992	21.8675	23.0874	+	GFP_RL_CRB2_RL	12	12	12	21.6	21.6	21.6	97.027	0	14.265	28.35	53	2.19076	0.00598119	-1.11651	-3.02023
A0A5G2QKD9;F1S418	A0A5G2QKD9;F1S418	Peroxiredoxin 3	PRDX3	1.21943	26.3271	27.5466	+	GFP_RL_CRB2_RL	10	10	10	44.6	44.6	44.6	28.466	0	118.78	33.0797	254	2.62758	0.00189787	-1.11859	-3.61679
I3LDH3;A0A5G2R0N8	I3LDH3	Poly [ADP-ribose] polymerase (PARP) (EC 2.4.2.-)	PARP1	1.21779	23.4022	24.62	+	GFP_RL_CRB2_RL	15	15	15	21.5	21.5	21.5	113.21	0	32.721	30.432	111	1.51552	0.0199374	-0.858342	-2.11017
F1SC89;A0A5G2QBS6	F1SC89;A0A5G2QBS6	Kinesin-like protein	KIF11	1.2174	25.2334	26.4508	+	GFP_RL_CRB2_RL	31	31	31	29.5	29.5	29.5	119.4	0	323.31	33.348	414	2.81586	0.00150476	-1.00007	-3.88056
A0A286ZYQ6;F1SPH1	A0A286ZYQ6;F1SPH1	Uncharacterized protein	PA2G4	1.21375	22.844	24.0578	+	GFP_RL_CRB2_RL	16	16	9	45.7	45.7	22.3	41.264	0	48.78	29.8288	93	2.0361	0.008	-1.18836	-2.81221
A0A287AT18;A0A287BRR7;F1SBA5	A0A287AT18;A0A287BRR7	Proteasome subunit alpha type	PSMA8	1.21037	23.8401	25.0505	+	GFP_RL_CRB2_RL	9	9	9	42.7	42.7	42.7	27.867	0	143.38	29.9316	120	3.83771	0.00012749	-1.2843	-5.42579
A0A287BEP2;A0A287BA77;A0A287A126;F1SE30;A0A287ANM6	A0A287BEP2;A0A287BA77;A0A287A126;F1SE30;A0A287ANM6	Ankyrin 1	ANK1	1.20974	21.6534	22.8632	+	GFP_RL_CRB2_RL	16	12	12	15.4	12.8	12.8	149.89	0	14.032	28.2216	40	2.26223	0.00509446	-1.03149	-3.11674
A0A2C9F385;P79381	A0A2C9F385;P79381	Epoxide hydrolase 1 (EC 3.3.2.9) (Epoxide hydratase) (Microsomal epoxide hydrolase) (mEH)	EPHX1	1.20787	23.9198	25.1276	+	GFP_RL_CRB2_RL	14	14	14	35.6	35.6	35.6	52.193	0	68.849	30.6693	155	1.62737	0.0143361	-1.01113	-2.26247
A0A5K1VC16;A0A5G2QNU4;A0A286ZNV2;A0A5G2QGC2;A0A5G2QN81;A0A5G2QBA4;A0A5G2RFX0;A0A5G2QCL5;F1STM4;A0A5G2RBZ6	A0A5K1VC16;A0A5G2QNU4;A0A286ZNV2;A0A5G2QGC2;A0A5G2QN81;A0A5G2QBA4;A0A5G2RFX0;A0A5G2QCL5;F1STM4	Elongation factor 1-alpha	EEF1A2	1.20519	25.5281	26.7332	+	GFP_RL_CRB2_RL	15	5	4	46.7	16.9	14.2	48.133	0	42.297	30.8658	94	3.77186	0.00020155	-1.26889	-5.31907
A0A287AV42;A0A480JWV7;A0A286ZZ79;A0A287A1K0;A0A287AJY1;A0A286ZTZ3;F1S1E9;A0A287BIS4;I3LV20;A0A287BS59	A0A287AV42;A0A480JWV7;A0A286ZZ79;A0A287A1K0;A0A287AJY1;A0A286ZTZ3;F1S1E9;A0A287BIS4;I3LV20;A0A287BS59	Oxidation resistance 1	OXR1	1.20452	23.2387	24.4433	+	GFP_RL_CRB2_RL	17	17	17	26.2	26.2	26.2	94.881	0	323.31	30.1906	121	1.96328	0.00898535	-1.13027	-2.71451
F1RFD4	F1RFD4	ATP synthase membrane subunit DAPIT	ATP5MD	1.20241	24.7355	25.9379	+	GFP_RL_CRB2_RL	3	3	3	44.8	44.8	44.8	6.4255	0	5.8434	30.0747	23	1.24697	0.0378089	-9.24371	-1.73578
A0A287AAM0;A0A5G2Q9K4;A0A5G2QYQ6;A0A5G2QHV9;A0A287ABY4;A0A5G2QKQ3	A0A287AAM0;A0A5G2Q9K4;A0A5G2QYQ6	Dynein light chain roadblock	DYNLRB1	1.20216	24.6997	25.9018	+	GFP_RL_CRB2_RL	5	5	5	60.4	60.4	60.4	10.963	0	23.319	30.3312	71	3.70903	0.000298507	-1.37345	-5.21828
A0A287B9W3	A0A287B9W3	Uncharacterized protein	DYNC1H1	1.19975	24.4044	25.6042	+	GFP_RL_CRB2_RL	135	135	135	34.7	34.7	34.7	531.98	0	323.31	33.9466	980	3.41818	0.00096	-1.2044	-4.7643
A0A287BCD1;A0A481CK36;A0A287AW94	A0A287BCD1;A0A481CK36	RPN13_C domain-containing protein	ADRM1	1.19961	22.5225	23.7221	+	GFP_RL_CRB2_RL	6	6	6	14.4	14.4	14.4	43.692	0	141.71	28.7715	73	2.5328	0.00234483	-1.17981	-3.48575
G9F6X8;A0A5G2QN66;A0A5G2RDD7;A0A287AQH8	G9F6X8;A0A5G2QN66;A0A5G2RDD7;A0A287AQH8	Prolyl 4-hydroxylase subunit beta	P4HB	1.19794	24.7717	25.9696	+	GFP_RL_CRB2_RL	22	22	22	58.7	58.7	58.7	56.398	0	323.31	32.3673	300	2.37911	0.00346812	-1.04421	-3.27535
F1RJX8;A0A5G2QHU0	F1RJX8;A0A5G2QHU0	Coatomer subunit alpha	COPA	1.19747	22.9845	24.182	+	GFP_RL_CRB2_RL	24	24	24	26	26	26	138.44	0	46.412	30.6711	149	2.51272	0.00247695	-1.01261	-3.45812
A0A287AAK8;A0A5G2QKN1;F1RYL3;A0A287BQ29;A0A287AJY4	A0A287AAK8;A0A5G2QKN1;F1RYL3;A0A287BQ29;A0A287AJY4	NCK associated protein 1	NCKAP1	1.19724	22.0618	23.2591	+	GFP_RL_CRB2_RL	10	10	10	11.9	11.9	11.9	113.12	0	11.418	28.6323	44	1.50301	0.0202512	-0.864182	-2.09303
F1RMA3	F1RMA3	Cell cycle and apoptosis regulator 2	CCAR2	1.19667	22.6191	23.8157	+	GFP_RL_CRB2_RL	16	16	16	28.1	28.1	28.1	101.89	0	82.925	29.3901	96	2.68212	0.00176805	-1.14054	-3.6927
Q9GMB0;A0A287BR84;A0A287BFC9;F1SPG2;A0A5G2R686	Q9GMB0;A0A287BR84;A0A287BFC9;F1SPG2;A0A5G2R686	Dolichyl-diphosphooligosaccharide--protein glycosyltransferase subunit 1 (Dolichyl-diphosphooligosaccharide--protein glycosyltransferase 67 kDa subunit) (Ribophorin I) (RPN-I) (Ribophorin-1)	RPN1	1.19522	24.2177	25.4129	+	GFP_RL_CRB2_RL	25	25	25	51.2	51.2	51.2	68.694	0	109.48	31.5886	221	3.1275	0.0012507	-1.16265	-4.32931
F1RV14	F1RV14	Protein kinase C (EC 2.7.11.13)	PRKCA	1.19411	22.6635	23.8576	+	GFP_RL_CRB2_RL	9	9	6	21.5	21.5	14.8	76.403	0	28.291	29.2536	75	1.98197	0.008786	-1.02825	-2.73958
A0A287AJX7	A0A287AJX7	Uncharacterized protein	HNRNPL	1.19405	24.9593	26.1533	+	GFP_RL_CRB2_RL	15	15	11	45.2	45.2	33.9	50.326	0	126.94	32.4105	283	2.97155	0.00126702	-1.15472	-4.10268
A0A287BSL9	A0A287BSL9	Glucose-6-phosphate 1-dehydrogenase (EC 1.1.1.49)	G6PD	1.19387	23.7371	24.9309	+	GFP_RL_CRB2_RL	14	14	14	27.3	27.3	27.3	72.424	0	23.926	30.1128	72	2.35445	0.00379249	-1.01853	-3.24179
I3LNI2;A0A5G2QBI5;A0A5G2QRV2;A0A287AB01	I3LNI2;A0A5G2QBI5;A0A5G2QRV2;A0A287AB01	Trafficking from ER to golgi regulator	TFG	1.19351	24.0183	25.2118	+	GFP_RL_CRB2_RL	7	7	7	40.4	40.4	40.4	31.361	0	130.2	29.5669	63	1.6907	0.0122914	-0.919911	-2.34815
A0A5K1UAQ7;A0A287ABK1	A0A5K1UAQ7;A0A287ABK1	Fatty acid binding protein 7	FABP7	1.19351	24.8366	26.0301	+	GFP_RL_CRB2_RL	6	6	6	40.4	40.4	40.4	18.572	0	113.7	31.1833	106	1.89401	0.00941656	-1.03499	-2.62159
F1S087;A0A287AY28;A0A286ZTA9;A0A287B6Q8	F1S087;A0A287AY28;A0A286ZTA9;A0A287B6Q8	Dynein cytoplasmic 1 intermediate chain 2	DYNC1I2	1.19161	22.5736	23.7652	+	GFP_RL_CRB2_RL	9	9	9	33.7	33.7	33.7	62.772	0	153.02	29.3183	83	3.05379	0.00123077	-1.12773	-4.22164
F1RIQ4;A0A5G2R1Z9;Q9TV69;A0A5G2R5E5;A0A5S6FWI2;A0A5G2RFU3;A0A286ZTT0	F1RIQ4;A0A5G2R1Z9;Q9TV69;A0A5G2R5E5;A0A5S6FWI2	Trans-1,2-dihydrobenzene-1,2-diol dehydrogenase (EC 1.3.1.20) (D-xylose 1-dehydrogenase) (D-xylose-NADP dehydrogenase) (EC 1.1.1.179) (Dimeric dihydrodiol dehydrogenase) (Sus2DD)	DHDH 2DD	1.19091	23.1611	24.352	+	GFP_RL_CRB2_RL	10	10	10	32.1	32.1	32.1	52.766	0	29.679	29.505	68	2.03244	0.00819021	-1.14527	-2.8073
A0A5G2R7V4;A0A5G2RIY7;F1SM07	A0A5G2R7V4;A0A5G2RIY7;F1SM07	COP9 signalosome complex subunit 8	COPS8	1.19033	22.3144	23.5047	+	GFP_RL_CRB2_RL	4	4	4	33.5	33.5	33.5	19.307	0	13.794	28.0749	38	3.14239	0.00123864	-1.05346	-4.35118
A0A287BGU5;A0A287AQG4;F2Z5D4	A0A287BGU5;A0A287AQG4;F2Z5D4	Uncharacterized protein	SYNCRIP	1.18931	22.6036	23.7929	+	GFP_RL_CRB2_RL	14	9	9	29.2	20.6	20.6	62.656	0	27.492	28.9964	58	3.21675	0.00118129	-1.17227	-4.46104
A0A287AAF5;A0A286ZLB3;A0A5G2QQR2;A0A5G2QZE5;F1SFG7;A0A5G2Q9R6;A0A5G2QP34	A0A287AAF5;A0A286ZLB3;A0A5G2QQR2;A0A5G2QZE5;F1SFG7;A0A5G2Q9R6;A0A5G2QP34	Dynamin-like 120 kDa protein, form S1 (EC 3.6.5.5) (Dynamin-like 120 kDa protein, mitochondrial)	OPA1	1.18826	24.3437	25.532	+	GFP_RL_CRB2_RL	15	15	15	22.3	22.3	22.3	113.63	0	26.016	30.0659	77	2.40003	0.00323985	-1.0321	-3.30385
A0A480PPD4;I3LRD5;A0A5G2RGV9;I3L594;A0A5G2QQC0;A0A5G2R4B8;A0A5G2QP32	A0A480PPD4;I3LRD5;A0A5G2RGV9;I3L594;A0A5G2QQC0;A0A5G2R4B8;A0A5G2QP32	Eukaryotic translation initiation factor 4H	EIF4H	1.18474	23.5728	24.7575	+	GFP_RL_CRB2_RL	8	8	8	45.6	45.6	45.6	25.182	0	21.873	29.827	85	1.99651	0.00866395	-0.978695	-2.75908
A0A5G2R815;I3LRS8;A0A5G2QKM6	A0A5G2R815;I3LRS8;A0A5G2QKM6	Phosphatidylinositol transfer protein alpha	PITPNA	1.18046	22.8616	24.0421			7	5	5	36.3	30	30	31.82	0	137.02	28.6543	36	0.900508	0.0917704	-8.17202	-1.21715
I3LJI1	I3LJI1	Cytochrome c oxidase subunit NDUFA4	NDUFA4	1.17941	26.3421	27.5215	+	GFP_RL_CRB2_RL	6	6	6	28.5	28.5	28.5	15.368	0	21.016	32.3541	100	2.67723	0.00178649	-1.03662	-3.68589
A0A287AHS0;F2Z5G3;A0A5G2Q7N5;A0A5G2QWK6;A0A5G2QTD3;A0A287AUG4;F1S145;A0A287B857;A0A5G2QEH3;A0A287ANW8;A0A287AUC1;P02587;A0A287B1R0	A0A287AHS0;F2Z5G3;A0A5G2Q7N5;A0A5G2QWK6;A0A5G2QTD3;A0A287AUG4;F1S145	Troponin C, skeletal muscle	TNNC2	1.17759	27.9979	29.1755	+	GFP_RL_CRB2_RL	13	13	12	86.5	86.5	81.8	16.706	0	323.31	34.3453	234	2.19454	0.00591523	-1.15506	-3.02532
F1SUD6;A0A287AI94;A0A287AV10	F1SUD6;A0A287AI94;A0A287AV10	Family with sequence similarity 120A	FAM120A	1.17725	22.1149	23.2921	+	GFP_RL_CRB2_RL	12	12	12	15.1	15.1	15.1	121.41	0	148.12	28.6532	51	3.55036	0.000641026	-1.21703	-4.96814
A0A287AMH1;F1SUM1;A0A5G2QVY3;A0A287AVQ7;A0A5G2QPS3;A0A287BAV3	A0A287AMH1;F1SUM1	Microtubule associated protein 6	MAP6	1.1753	23.4558	24.6311	+	GFP_RL_CRB2_RL	20	20	20	40.4	40.4	40.4	83.715	0	151.13	30.426	119	2.94173	0.0012545	-1.20642	-4.05983
A0A287AGE2	A0A287AGE2	NIPSNAP domain-containing protein	NIPSNAP1	1.17428	23.8744	25.0487	+	GFP_RL_CRB2_RL	5	5	5	22.6	22.6	22.6	33.038	0	62.229	29.8693	94	1.85517	0.00972208	-1.15997	-2.56946
F1RX84;A0A287B8H3	F1RX84;A0A287B8H3	Pyridoxal phosphate homeostasis protein (PLP homeostasis protein) (Proline synthase co-transcribed bacterial homolog protein)	PLPBP PROSC	1.17306	23.0682	24.2413	+	GFP_RL_CRB2_RL	6	6	6	27.6	27.6	27.6	30.451	0	39.857	29.0644	53	4.22573	6.09137e-05	-1.30592	-6.07911
F6Q3G2;A0A5G2R1C9;A0A286ZUZ4	F6Q3G2;A0A5G2R1C9;A0A286ZUZ4	Beta-synuclein	SNCB	1.17228	26.5697	27.742	+	GFP_RL_CRB2_RL	9	8	5	40.4	34.4	23.5	19.031	0	54.506	32.7033	152	1.8905	0.00944529	-1.17179	-2.61687
F1SDF9	F1SDF9	Synaptic vesicle glycoprotein 2A (Synaptic vesicle glycoprotein 2A isoform 1)	SV2A	1.17196	24.8767	26.0486	+	GFP_RL_CRB2_RL	13	13	13	21	21	21	82.632	0	248.72	31.6493	165	2.48721	0.00266405	-1.09795	-3.42309
Q5G6V9	Q5G6V9	Cofilin-2 (Cofilin, muscle isoform)	CFL2	1.1693	22.8727	24.042	+	GFP_RL_CRB2_RL	9	7	7	63.3	52.4	52.4	18.736	0	61.506	29.1417	56	2.25802	0.00512804	-1.13883	-3.11105
A0A287AJB4;A0A287AGI3;A0A5G2RJQ4;Q29350;A0A287B0Y5	A0A287AJB4;A0A287AGI3;A0A5G2RJQ4	Splicing factor U2AF 35 kDa subunit (U2 auxiliary factor 35 kDa subunit) (U2 snRNP auxiliary factor small subunit) (Fragment)	U2AF1	1.16894	21.8295	22.9985	+	GFP_RL_CRB2_RL	5	5	5	29.3	29.3	29.3	27.815	0	11.421	27.6475	15	1.26873	0.036327	-8.27237	-1.76674
F1RFH3;P12037	F1RFH3	Neurofilament heavy polypeptide (NF-H) (200 kDa neurofilament protein) (Neurofilament triplet H protein) (Fragment)	NEFH	1.1663	24.1402	25.3065	+	GFP_RL_CRB2_RL	30	25	25	43.6	40.1	40.1	93.479	0	186.63	31.4211	205	1.23716	0.0384535	-1.03668	-1.72176
I3LLF2;Q9GL01;I3LRG0;F1SEM2	I3LLF2;Q9GL01;I3LRG0;F1SEM2	Dolichyl-diphosphooligosaccharide--protein glycosyltransferase subunit 2 (Dolichyl-diphosphooligosaccharide--protein glycosyltransferase 63 kDa subunit) (Ribophorin II) (RPN-II) (Ribophorin-2)	RPN2	1.16618	24.0307	25.1969	+	GFP_RL_CRB2_RL	11	11	11	25	25	25	68.916	0	26.773	30.8658	119	2.96718	0.00126371	-1.10122	-4.0964
K7GS49;A0A5G2RJR2	K7GS49;A0A5G2RJR2	Interleukin enhancer binding factor 2	ILF2	1.16464	23.8682	25.0328	+	GFP_RL_CRB2_RL	8	8	8	28.7	28.7	28.7	43.05	0	27.803	29.7982	87	2.85711	0.00139512	-1.14627	-3.93904
F1S3I3;A0A5G2QGD0	F1S3I3;A0A5G2QGD0	Eukaryotic translation initiation factor 3 subunit G (eIF3g) (Eukaryotic translation initiation factor 3 RNA-binding subunit) (eIF-3 RNA-binding subunit) (Eukaryotic translation initiation factor 3 subunit 4) (eIF-3-delta) (eIF3 p42) (eIF3 p44)	EIF3G EIF3S4	1.16377	22.7803	23.944			7	7	7	31.1	31.1	31.1	36.815	0	45.164	29.0449	65	0.934523	0.0836736	-4.88574	-1.27086
A0A286ZUZ5;A0A5G2QT14;F1S939	A0A286ZUZ5;A0A5G2QT14;F1S939	Microtubule associated protein 1S	MAP1S	1.15656	21.8586	23.0152			9	9	9	11.5	11.5	11.5	109.33	0	8.872	27.7605	25	0.981844	0.0764769	-4.89096	-1.34434
A0A287AIW3;F1RRE0;A0A5G2QKY4	A0A287AIW3;F1RRE0;A0A5G2QKY4	Dynein light intermediate chain	DYNC1LI1	1.15588	23.3738	24.5297	+	GFP_RL_CRB2_RL	12	12	12	32.1	32.1	32.1	56.652	0	25.117	30.1264	63	3.62769	0.000469751	-1.18247	-5.08928
A0A5G2QTM2;F1SL99;A0A5G2QBU2;A0A5G2Q6V1	A0A5G2QTM2;F1SL99;A0A5G2QBU2	Prostaglandin E synthase 3	PTGES3	1.15545	24.9835	26.1389	+	GFP_RL_CRB2_RL	7	7	7	59	59	59	16.476	0	37.003	30.9623	87	1.66758	0.0128726	-0.985958	-2.31692
A0A5G2R0Y7;F1S069;A0A286ZQW2;A0A5G2QQ85;I3LQV5;A0A286ZZF7;A0A287BSA1	A0A5G2R0Y7;F1S069;A0A286ZQW2;A0A5G2QQ85	Protein-serine/threonine kinase (EC 2.7.11.-)	PDK1	1.1545	21.9996	23.1541	+	GFP_RL_CRB2_RL	7	7	7	22.6	22.6	22.6	47.211	0	8.6116	28.2249	21	2.45414	0.00285164	-1.10159	-3.37777
Q9TSX9	Q9TSX9	Peroxiredoxin-6 (EC 1.11.1.27) (1-Cys peroxiredoxin) (1-Cys PRX) (Acidic calcium-independent phospholipase A2) (aiPLA2) (EC 3.1.1.4) (Glutathione-dependent peroxiredoxin) (Lysophosphatidylcholine acyltransferase 5) (LPC acyltransferase 5) (LPCAT-5) (Lyso-PC acyltransferase 5) (EC 2.3.1.23) (Non-selenium glutathione peroxidase) (NSGPx)	PRDX6	1.15332	25.4129	26.5662	+	GFP_RL_CRB2_RL	14	14	14	67.4	67.4	67.4	25.037	0	174.09	32.6435	329	2.16833	0.00617054	-1.1876	-2.98999
A0A287AWG7;A0A287AXF1;F1S9W6;A0A287B5N2;A0A287AJQ5;A0A287B9W9;A0A287BFQ9;A0A287AI69;A0A286ZW64;A0A286ZKT9	A0A287AWG7;A0A287AXF1;F1S9W6;A0A287B5N2;A0A287AJQ5;A0A287B9W9;A0A287BFQ9;A0A287AI69;A0A286ZW64;A0A286ZKT9	Epidermal growth factor receptor pathway substrate 15 like 1	EPS15L1	1.1523	22.1981	23.3504	+	GFP_RL_CRB2_RL	8	8	8	18	18	18	94.072	0	21.296	28.0283	45	1.43745	0.0227992	-0.761541	-2.00283
F1S458;A0A287A3Q5	F1S458;A0A287A3Q5	Lysine--tRNA ligase (EC 6.1.1.6) (Lysyl-tRNA synthetase)	KARS1	1.1509	24.0188	25.1697	+	GFP_RL_CRB2_RL	23	23	23	36.8	36.8	36.8	71.43	0	60.256	31.2782	141	3.99148	5.24017e-05	-1.24123	-5.67957
A0A287AFH3;A0A5G2QP87;A0A5G2QD74;A0A5G2QI06;A0A287APS5;A0A286ZVL5;F1S775	A0A287AFH3;A0A5G2QP87;A0A5G2QD74;A0A5G2QI06;A0A287APS5;A0A286ZVL5;F1S775	Dolichyl-diphosphooligosaccharide--protein glycotransferase (EC 2.4.99.18)	STT3A	1.15008	22.6339	23.784	+	GFP_RL_CRB2_RL	5	5	5	7.4	7.4	7.4	80.624	0	18.268	28.9035	51	2.72395	0.00169752	-1.20717	-3.75119
K9IVI1;A0A287B410;A0A287ARP4;F1SSH8;A0A286ZV48;A0A5G2QAZ0;A0A5G2QGM1	K9IVI1;A0A287B410;A0A287ARP4;F1SSH8;A0A286ZV48;A0A5G2QAZ0	Oxoglutarate dehydrogenase	OGDH	1.14959	24.1928	25.3424	+	GFP_RL_CRB2_RL	33	33	29	39.2	39.2	35.6	115.64	0	166.1	31.6702	301	2.73321	0.00169091	-1.14392	-3.76417
A0A286ZRI5;Q49I35;A0A286ZWB2;A0A5G2QD67;A0A5G2Q797	A0A286ZRI5;Q49I35;A0A286ZWB2;A0A5G2QD67;A0A5G2Q797	Galectin-1 (Gal-1) (Lectin galactoside-binding soluble 1)	LGALS1	1.14938	27.6699	28.8193	+	GFP_RL_CRB2_RL	8	8	8	74.8	74.8	74.8	14.72	0	323.31	34.6003	272	2.35486	0.00379928	-1.10024	-3.24235
A0A287AUI5;F1S146;A0A5G2R9I6;A0A5G2R203;A0A5G2QRQ7	A0A287AUI5;F1S146	Uncharacterized protein	ANK2	1.14822	23.7143	24.8626	+	GFP_RL_CRB2_RL	51	51	41	38.1	38.1	32.7	204.39	0	306.26	31.7526	313	2.74759	0.00167742	-1.21206	-3.78436
A0A5G2R5A3;A0A287AZD8;A0A5G2RKB0;A0A5G2QQ79;A0A5G2QSZ0;A0A5G2QTR0	A0A5G2R5A3;A0A287AZD8;A0A5G2RKB0;A0A5G2QQ79;A0A5G2QSZ0	BCL2 like 13	BCL2L13	1.14805	22.7649	23.913			5	5	5	16.3	16.3	16.3	48.06	0	12.435	28.3351	42	0.916394	0.0873415	-4.74866	-1.24233
F6Q9I4;A0A5G2QED5;A0A286ZPE3;A0A5G2QMF2	F6Q9I4;A0A5G2QED5;A0A286ZPE3	Helix-destabilizing protein (Heterogeneous nuclear ribonucleoprotein A1) (Heterogeneous nuclear ribonucleoprotein A1, N-terminally processed) (hnRNP core protein A1)	HNRNPA1	1.14804	24.9227	26.0708	+	GFP_RL_CRB2_RL	16	15	2	54	51	8.7	32.339	0	94.077	32.1483	241	1.71358	0.0116364	-0.970486	-2.37903
A0A287BMB7;A0A287B5H5	A0A287BMB7;A0A287B5H5	Tubulin alpha chain	TUBA8	1.14802	28.1739	29.3219	+	GFP_RL_CRB2_RL	19	7	5	49	21.6	18.5	50.044	0	58.805	32.9225	116	2.45121	0.00285605	-1.09557	-3.37376
A0A287A5S7	A0A287A5S7	Dimethylargininase (EC 3.5.3.18)	DDAH2	1.14704	24.5937	25.7408	+	GFP_RL_CRB2_RL	12	11	11	57.5	54.7	54.7	29.718	0	74.447	31.3584	170	2.1004	0.00695678	-1.15196	-2.89859
A0A5G2RKG3;A0A5G2RE97;A0A5G2QFK3;I3LFC7	A0A5G2RKG3;A0A5G2RE97;A0A5G2QFK3;I3LFC7	Glycoprotein M6A	GPM6A	1.14691	25.7085	26.8554	+	GFP_RL_CRB2_RL	6	6	6	15.1	15.1	15.1	27.132	0	323.31	32.0889	125	2.19577	0.00591195	-1.01378	-3.02698
A0A5S6H1Z0;P80147;A0A5S6H7P5;A0A286ZMM3	A0A5S6H1Z0;P80147;A0A5S6H7P5;A0A286ZMM3	4-aminobutyrate aminotransferase, mitochondrial (EC 2.6.1.19) ((S)-3-amino-2-methylpropionate transaminase) (EC 2.6.1.22) (GABA aminotransferase) (GABA-AT) (Gamma-amino-N-butyrate transaminase) (GABA transaminase) (GABA-T) (L-AIBAT)	ABAT GABAT	1.14627	24.0608	25.207	+	GFP_RL_CRB2_RL	16	16	16	47.7	47.7	47.7	51.179	0	50.227	30.7595	165	1.70155	0.012	-0.991902	-2.36279
F1S564;A0A5G2RLE0	F1S564;A0A5G2RLE0	RNA 3'-terminal phosphate cyclase (EC 6.5.1.4) (RNA terminal phosphate cyclase domain-containing protein 1)	RTCA	1.14565	21.9525	23.0982			4	4	4	16.4	16.4	16.4	39.205	0	12.193	27.5748	18	0.882014	0.100981	-4.43531	-1.18761
A0A5G2QSQ3;A0A287AJ52;A0A286ZYD0	A0A5G2QSQ3;A0A287AJ52;A0A286ZYD0	Uncharacterized protein	SERHL2	1.14365	22.9545	24.0981			5	5	5	22.8	22.8	22.8	33.86	0	21.358	28.7153	23	0.527984	0.320146	-4.1359	-0.552123
A0A287AUB6;A0A287ARA5;A0A286ZWY6;A0A286ZQE6;A0A287APW9;A0A287A6L0;F1S9W8	A0A287AUB6;A0A287ARA5;A0A286ZWY6;A0A286ZQE6;A0A287APW9;A0A287A6L0;F1S9W8	Kinesin light chain	KLC1	1.14356	22.7256	23.8691	+	GFP_RL_CRB2_RL	9	9	8	18.1	18.1	16.5	64.004	0	48.123	29.0377	44	2.71542	0.0016875	-1.11317	-3.73924
A0A5G2RKB8;K7GSB2;A0A5G2Q877;A0A5G2RAD8;A0A5G2QEM6;A0A286ZNV9	A0A5G2RKB8;K7GSB2;A0A5G2Q877;A0A5G2RAD8	Uncharacterized protein	CASK	1.14331	21.7438	22.8871	+	GFP_RL_CRB2_RL	7	7	7	9.9	9.9	9.9	100.1	0	5.77	27.5751	12	1.27817	0.0356028	-8.27679	-1.78012
P54612;A0A287BB72;A0A5G2QGH9;A0A480F350;A0A5S6GQX9;P54613;A0A5G2QH01;A0A287APB4;A0A287A5F7;I3L7S2;A0A5G2Q9H1	P54612;A0A287BB72;A0A5G2QGH9;A0A480F350;A0A5S6GQX9	Serine/threonine-protein phosphatase 2A 65 kDa regulatory subunit A alpha isoform (PP2A subunit A isoform PR65-alpha) (PP2A subunit A isoform R1-alpha)	PPP2R1A	1.14276	24.854	25.9968	+	GFP_RL_CRB2_RL	17	17	17	35.7	35.7	35.7	65.322	0	104.75	32.187	224	3.00888	0.00119467	-1.18565	-4.15654
A0A287B3Y2;A0A287AW58;I3LSU1;A0A287BP90;A0A287BK25;A0A287BEN9;A0A287ATQ0	A0A287B3Y2;A0A287AW58;I3LSU1;A0A287BP90;A0A287BK25;A0A287BEN9;A0A287ATQ0	Non-POU domain containing octamer binding	NONO	1.14196	25.987	27.1289	+	GFP_RL_CRB2_RL	24	23	22	44.6	42.9	41.5	55.257	0	323.31	33.668	473	2.81794	0.00149282	-1.0327	-3.8835
F1SEP7;A0A287BPI6;A0A5G2QX04	F1SEP7;A0A287BPI6;A0A5G2QX04	Retinal G protein coupled receptor	RGR	1.13986	27.8296	28.9695	+	GFP_RL_CRB2_RL	6	6	6	19.4	19.4	19.4	34.148	0	10.151	33.4838	142	2.53602	0.00230894	-1.21309	-3.49019
A0A287AIQ8;A0A5G2Q6M4	A0A287AIQ8	Uncharacterized protein	ATP6V1E1	1.13891	24.4541	25.593	+	GFP_RL_CRB2_RL	13	13	7	56.2	56.2	38.8	25.896	0	70.798	31.2699	147	2.49232	0.00265347	-1.22616	-3.43011
F1RMZ8;F1SLE5	F1RMZ8	Vacuolar proton pump subunit B (V-ATPase subunit B) (Vacuolar proton pump subunit B)	ATP6V1B1	1.13809	25.7789	26.917	+	GFP_RL_CRB2_RL	27	27	27	70.3	70.3	70.3	56.286	0	169.53	33.31	437	2.24399	0.00534622	-1.08778	-3.09207
A0A286ZPF5;A0A5G2RG05;A0A5K1UVT7;F1RL02	A0A286ZPF5;A0A5G2RG05;A0A5K1UVT7;F1RL02	Mitogen-activated protein kinase (EC 2.7.11.24)	MAPK1	1.13778	24.3426	25.4803	+	GFP_RL_CRB2_RL	13	13	11	43.4	43.4	38	43.857	0	44.391	31.0948	152	3.01836	0.00120107	-1.14698	-4.17024
P01965;F1RGX4;K7GNR8;P02009;F1RGX7	P01965;F1RGX4	Hemoglobin subunit zeta (Hemoglobin zeta chain) (Zeta-globin)	HBA	1.13619	29.7706	30.9068	+	GFP_RL_CRB2_RL	10	10	7	71.6	71.6	58.2	15.039	0	248.58	36.0956	395	2.60923	0.00194503	-1.03397	-3.59134
A0A5G2R930;F1S9K5;A0A286ZQW0	A0A5G2R930;F1S9K5;A0A286ZQW0	Glutamyl-tRNA synthetase (EC 6.1.1.15) (EC 6.1.1.17) (Prolyl-tRNA synthetase)	EPRS1	1.13476	24.3958	25.5306	+	GFP_RL_CRB2_RL	48	48	48	38.9	38.9	38.9	168.05	0	323.31	32.1881	381	3.10276	0.00123677	-1.16184	-4.29306
A0A286ZL03;F1SSH3;A0A287BEM2;A0A5G2QQK7;A0A286ZTV0;A0A5G2QVX7;A0A5G2QCQ9;A0A287AGQ9;A0A5G2QK95;A0A5G2R2W2	A0A286ZL03;F1SSH3;A0A287BEM2;A0A5G2QQK7;A0A286ZTV0;A0A5G2QVX7;A0A5G2QCQ9;A0A287AGQ9;A0A5G2QK95;A0A5G2R2W2	Calcium/calmodulin-dependent protein kinase (EC 2.7.11.17)	CAMK2B	1.13412	25.5606	26.6947	+	GFP_RL_CRB2_RL	16	16	7	32.7	32.7	18.6	68.12	0	60.451	31.9629	150	2.21376	0.00570335	-1.03514	-3.05124
F1RMJ4	F1RMJ4	Uncharacterized protein	IQGAP1	1.13408	21.5686	22.7026			9	9	9	7.6	7.6	7.6	195.28	0	10.407	27.626	24	0.870368	0.106376	-4.28523	-1.16887
A0A5G2R7Z4;F1RGJ2;A0A287AJ96;A0A5G2QP27;A0A5G2QLP3;A0A5G2R0K8;A0A5G2QWY5	A0A5G2R7Z4;F1RGJ2;A0A287AJ96;A0A5G2QP27;A0A5G2QLP3	Catenin alpha 1	CTNNA1	1.13192	23.0708	24.2027	+	GFP_RL_CRB2_RL	15	15	11	23.8	23.8	17.5	100.1	0	84.077	29.9076	77	1.82878	0.0101448	-0.932907	-2.53403
F1SDP3;A0A287BBB4	F1SDP3;A0A287BBB4	Ornithine--oxo-acid aminotransferase (EC 2.6.1.13)	OAT	1.13159	23.8118	24.9434	+	GFP_RL_CRB2_RL	16	16	16	45.3	45.3	45.3	48.534	0	120.15	30.8469	190	1.74913	0.0111452	-0.978045	-2.42693
F1S100;A0A286ZXJ6;A0A287BDA6;A0A5G2R911;A0A5G2QSM3;A0A5G2QAP9	F1S100;A0A286ZXJ6;A0A287BDA6;A0A5G2R911;A0A5G2QSM3;A0A5G2QAP9	Serine/threonine-protein phosphatase (EC 3.1.3.16)	PPP3CA	1.1307	23.7051	24.8358	+	GFP_RL_CRB2_RL	11	11	6	24.9	24.9	15.3	58.909	0	20.627	30.1516	86	2.40179	0.00321627	-1.0393	-3.30625
A0A480T5S7;F1SPG0;A0A5G2RMX2;A0A286ZP69;A0A5G2RMS7;A0A287BQX8;A0A5G2R382;A0A5G2QNS1	A0A480T5S7;F1SPG0;A0A5G2RMX2;A0A286ZP69;A0A5G2RMS7;A0A287BQX8	RAB7A, member RAS oncogene family	RAB7A	1.1299	24.2133	25.3432	+	GFP_RL_CRB2_RL	13	13	13	71.5	71.5	71.5	23.54	0	74.749	30.9784	156	2.34499	0.00387166	-1.09616	-3.22893
P62936;A0A5S6GHG5;A0A5G2QWG7;A0A5G2QIR3;A0A287AH51;A0A287A343;F1SV03;A0A5G2QB73;A0A286ZVZ7;A0A286ZJY9	P62936;A0A5S6GHG5;A0A5G2QWG7;A0A5G2QIR3	Peptidyl-prolyl cis-trans isomerase A (PPIase A) (EC 5.2.1.8) (Cyclophilin A) (Cyclosporin A-binding protein) (Rotamase A) [Cleaved into: Peptidyl-prolyl cis-trans isomerase A, N-terminally processed]	PPIA	1.12919	27.3636	28.4928	+	GFP_RL_CRB2_RL	13	13	13	71.3	71.3	71.3	17.869	0	231.73	34.5326	368	2.33463	0.00402832	-1.14779	-3.21486
A0A5G2QTG5;A0A286ZWS0	A0A5G2QTG5;A0A286ZWS0	SH3 domain binding glutamate rich protein like 3	SH3BGRL3	1.12855	24.1859	25.3144	+	GFP_RL_CRB2_RL	3	3	3	33	33	33	9.5346	0	8.6255	29.7305	50	1.53131	0.0193202	-0.768101	-2.13176
F1S4Y8	F1S4Y8	Eukaryotic translation initiation factor 2 subunit beta	EIF2S2	1.12822	21.9704	23.0986			4	4	4	15.9	15.9	15.9	38.273	0	5.4116	27.615	18	0.896877	0.093136	-4.49197	-1.21137
A0A2C9F3A3;Q2EN81;A0A5G2QCN5	A0A2C9F3A3;Q2EN81;A0A5G2QCN5	ATP synthase subunit O, mitochondrial (ATP synthase peripheral stalk subunit OSCP) (Oligomycin sensitivity conferral protein) (OSCP)	ATP5PO ATP5O	1.12737	26.7382	27.8656	+	GFP_RL_CRB2_RL	9	9	9	54	54	54	23.383	0	19.444	32.7458	96	2.69338	0.00174449	-1.01151	-3.70842
F1SKN5;A0A287BK74;A0A5G2QZR0;A0A287AL05;A0A5G2R7X3	F1SKN5;A0A287BK74;A0A5G2QZR0;A0A287AL05;A0A5G2R7X3	Eukaryotic translation initiation factor 3 subunit L (eIF3l) (Eukaryotic translation initiation factor 3 subunit 6-interacting protein) (Eukaryotic translation initiation factor 3 subunit E-interacting protein)	EIF3L EIF3EIP EIF3S6IP	1.12706	22.6557	23.7828	+	GFP_RL_CRB2_RL	10	10	10	19.9	19.9	19.9	62.744	0	20.034	29.1339	50	3.04554	0.00122071	-1.31919	-4.20965
F2Z5L8;A0A287ASR3;A0A5G2QZD0;A0A287ATE4	F2Z5L8;A0A287ASR3;A0A5G2QZD0;A0A287ATE4	Uncharacterized protein	PABPN1	1.1265	22.6957	23.8222			6	6	6	39.5	39.5	39.5	32.498	0	43.677	28.4525	47	0.899819	0.0918523	-4.64657	-1.21605
A0A287B1T7;F1SEX0;A0A287BBK0	A0A287B1T7;F1SEX0;A0A287BBK0	Dimethylargininase (EC 3.5.3.18)	DDAH1	1.1265	24.2681	25.3946	+	GFP_RL_CRB2_RL	14	14	13	50.3	50.3	47.8	34.782	0	33.338	31.2063	154	1.87826	0.00952525	-0.996559	-2.60045
F1SJK6;A0A5G2Q7B1;A0A5G2QHW1	F1SJK6;A0A5G2Q7B1;A0A5G2QHW1	Very-long-chain (3R)-3-hydroxyacyl-CoA dehydratase (EC 4.2.1.134)	HACD3	1.12546	24.2241	25.3496	+	GFP_RL_CRB2_RL	8	8	8	23.2	23.2	23.2	43.182	0	26.922	30.5466	81	1.88654	0.00945685	-0.868498	-2.61156
A0A286ZKY8;A0A5G2QR30	A0A286ZKY8;A0A5G2QR30	Trafficking protein particle complex subunit	TRAPPC4	1.12511	23.9246	25.0497	+	GFP_RL_CRB2_RL	6	6	6	30.1	30.1	30.1	24.294	0	5.0686	28.7163	9	1.25328	0.0373721	-8.91419	-1.74476
A5A761;A0A287A4Y6;A0A287A7C0;A0A5G2QW82	A5A761;A0A287A4Y6;A0A287A7C0;A0A5G2QW82	Sideroflexin-1	SFXN1	1.12434	23.631	24.7553	+	GFP_RL_CRB2_RL	9	9	9	32.9	32.9	32.9	35.624	0	89.113	30.2432	88	2.05199	0.00765439	-1.05189	-2.83354
F1SGD7;A0A287AD09;A0A287BN67;A0A5G2QJH8;A0A287AFP4;A0A287B8W3	F1SGD7;A0A287AD09;A0A287BN67;A0A5G2QJH8;A0A287AFP4;A0A287B8W3	Nucleosome assembly protein 1 like 1	NAP1L1	1.12419	24.4663	25.5905	+	GFP_RL_CRB2_RL	11	11	10	45.5	45.5	43	45.374	0	54.777	30.5893	109	2.48316	0.00269804	-1.04707	-3.41753
A0A5G2R9A2;A0A5G2R6D0;A0A287BKR2;A0A287AIN1;A0A286ZN35;A0A286ZSR0	A0A5G2R9A2;A0A5G2R6D0;A0A287BKR2	Serine hydroxymethyltransferase (EC 2.1.2.1)	SHMT1	1.12362	22.3083	23.4319	+	GFP_RL_CRB2_RL	11	11	11	33.3	33.3	33.3	53.151	0	25.53	28.6637	70	2.71694	0.00169128	-0.920321	-3.74137
A0A287A4W6;A0A5G2QNH8;A0A287BED8	A0A287A4W6;A0A5G2QNH8	Transmembrane protein 19	TMEM19	1.12324	22.8772	24.0004	+	GFP_RL_CRB2_RL	5	5	5	27	27	27	24.132	0	13.488	29.0543	56	3.65432	0.000388489	-1.19615	-5.13134
P10775;A0A5S6IIV1;A0A5S6HM99;A0A5S6HMU1	P10775;A0A5S6IIV1;A0A5S6HM99;A0A5S6HMU1	Ribonuclease inhibitor (Ribonuclease/angiogenin inhibitor 1)	RNH1 RI RNH	1.12236	23.7895	24.9119	+	GFP_RL_CRB2_RL	15	15	15	53.1	53.1	53.1	49.023	0	93.8	30.4381	122	2.67845	0.00178166	-1.11688	-3.68759
Q52NJ2;F2Z5U4;A0A5G2QCI0;I3L6D2;A0A287BD00;A0A5G2QTM4;A0A5G2Q820;A0A5G2RA85;A0A5G2QA22;A0A287A3W8	Q52NJ2;F2Z5U4;A0A5G2QCI0;I3L6D2;A0A287BD00;A0A5G2QTM4;A0A5G2Q820;A0A5G2RA85;A0A5G2QA22	Ras-related protein Rab-1A	RAB1A	1.12159	25.977	27.0986	+	GFP_RL_CRB2_RL	10	10	5	58	58	27.8	22.605	0	102.67	31.5251	171	2.09434	0.00693648	-1.10265	-2.89045
A0A481CJY0;A0A287AW32;A0A286ZI52;A0A287AEJ3;M3UZ37;A0A286ZYY2;F1SA35;A0A287BLE9	A0A481CJY0;A0A287AW32;A0A286ZI52;A0A287AEJ3;M3UZ37;A0A286ZYY2	Heterogeneous nuclear ribonucleoproteins A2/B1	HNRNPA2B1	1.12135	25.7232	26.8446	+	GFP_RL_CRB2_RL	22	22	21	61.2	61.2	61.2	37.429	0	165.06	33.4203	417	1.60856	0.0153176	-0.970989	-2.23697
I3LDC3	I3LDC3	Complex I-PDSW (NADH dehydrogenase [ubiquinone] 1 beta subcomplex subunit 10) (NADH-ubiquinone oxidoreductase PDSW subunit)	NDUFB10	1.12083	23.8356	24.9564	+	GFP_RL_CRB2_RL	7	7	7	30.8	30.8	30.8	23.52	0	29.371	29.9422	73	2.21577	0.00569968	-1.08806	-3.05397
F1SMZ6;A0A5G2R8I0;A0A287A1U5;A0A5G2QEY3	F1SMZ6;A0A5G2R8I0;A0A287A1U5	10 kDa heat shock protein, mitochondrial (Chaperonin 10)	HSPE1	1.12023	25.6834	26.8036	+	GFP_RL_CRB2_RL	9	9	9	68.6	68.6	68.6	10.96	0	47.275	32.1429	105	1.95931	0.0090093	-1.14232	-2.70918
A0A286ZPT0;F1SL54;A0A287B4D8	A0A286ZPT0;F1SL54;A0A287B4D8	Beta'-coat protein (Coatomer subunit beta')	COPB2	1.11977	23.1958	24.3155	+	GFP_RL_CRB2_RL	19	19	19	28.1	28.1	28.1	102.47	0	37.543	30.1721	141	2.13905	0.00650153	-0.969054	-2.95057
F1SAJ5;A0A287AZJ4;A0A287A790;A0A287A5V9	F1SAJ5;A0A287AZJ4;A0A287A790;A0A287A5V9	RNA helicase (EC 3.6.4.13)	DDX6	1.11817	23.5581	24.6763			7	7	7	22.8	22.8	22.8	54.372	0	82.505	29.6831	58	0.911569	0.0883678	-4.87852	-1.2347
F1S5Z3;A0A287BJI6	F1S5Z3;A0A287BJI6	Seryl-tRNA synthetase (EC 6.1.1.11) (Seryl-tRNA(Ser/Sec) synthetase)	SARS1	1.11785	23.7759	24.8937	+	GFP_RL_CRB2_RL	9	9	9	24.1	24.1	24.1	58.571	0	91.242	29.4903	82	1.29737	0.0338734	-0.840931	-1.8073
A0A5G2R7M4;A0A5G2QE07;F6Q8W1;K7GRV5;A0A5G2QFK8	A0A5G2R7M4;A0A5G2QE07;F6Q8W1;K7GRV5;A0A5G2QFK8	Galectin	LGALS3	1.11718	22.3285	23.4457	+	GFP_RL_CRB2_RL	4	4	4	20.8	20.8	20.8	26.737	0	7.0641	28.2458	24	1.66099	0.0131441	-0.917325	-2.308
A0A287BAQ0;A0A287A3R8;A0A286ZZA4;A0A287AXU6;F2Z5I2;A0A287BG78;A0A286ZWE1;A0A5G2QTY5	A0A287BAQ0;A0A287A3R8;A0A286ZZA4;A0A287AXU6;F2Z5I2	RNA binding motif protein 39	RBM39	1.11396	23.3167	24.4307	+	GFP_RL_CRB2_RL	11	11	11	24.9	24.9	24.9	59.379	0	77.508	29.5548	128	2.96148	0.00125714	-1.07157	-4.0882
I3LTQ6;A0A287AHF5;I3LPR4;A0A5G2QQN6;A0A5G2R094;F1S852	I3LTQ6;A0A287AHF5	Sideroflexin 2	SFXN2	1.11309	23.1597	24.2728	+	GFP_RL_CRB2_RL	9	9	9	33.9	33.9	33.9	34.621	0	19.35	29.8166	87	1.90269	0.00933844	-1.02175	-2.63323
B8XTR1;A0A287A835	B8XTR1;A0A287A835	1-acylglycerol-3-phosphate O-acyltransferase 3	AGPAT3	1.11301	23.9017	25.0147	+	GFP_RL_CRB2_RL	13	13	13	31.6	31.6	31.6	43.361	0	17.946	30.1741	97	2.3028	0.00449913	-1.0786	-3.17167
A0A286ZM16;F1SB16;A0A5G2QP70;A0A287AZA3	A0A286ZM16;F1SB16;A0A5G2QP70;A0A287AZA3	COP9 signalosome complex subunit 3	COPS3	1.11101	22.5799	23.6909			8	8	8	35.4	35.4	35.4	38.81	0	14.926	28.6516	47	0.132288	0.924923	2.62103	0.658368
F1SGP8	F1SGP8	Reticulocalbin-1	RCN1	1.11069	23.9982	25.1089	+	GFP_RL_CRB2_RL	16	16	16	43.8	43.8	43.8	46.601	0	176.68	31.2529	202	2.0026	0.00858003	-0.980309	-2.76726
A0A287A4F2;A0A287BRG3	A0A287A4F2;A0A287BRG3	Splicing factor proline and glutamine rich (Splicing factor, proline-and glutamine-rich isoform X1)	SFPQ	1.11032	27.002	28.1123	+	GFP_RL_CRB2_RL	29	29	28	49.3	49.3	48.1	75.502	0	300.93	34.2506	503	3.10626	0.0012437	-1.145	-4.29819
A0A287AGM8	A0A287AGM8	Dolichyl-diphosphooligosaccharide--protein glycosyltransferase 48 kDa subunit (Oligosaccharyl transferase 48 kDa subunit)	DDOST	1.10894	23.8304	24.9393	+	GFP_RL_CRB2_RL	12	12	2	33.6	33.6	9.2	48.767	0	75.721	30.411	106	2.95068	0.00125389	-1.16606	-4.07268
I3LIC2;F1S5J1	I3LIC2;F1S5J1	Leucine rich pentatricopeptide repeat containing (Leucine-rich PPR motif-containing protein, mitochondrial)	LRPPRC	1.10863	22.2616	23.3703	+	GFP_RL_CRB2_RL	18	18	18	17.4	17.4	17.4	155.98	0	36.133	29.4403	79	1.94073	0.00909043	-0.982544	-2.68426
F1S459;A0A287AL18	F1S459;A0A287AL18	Telomeric repeat-binding factor 2-interacting protein 1 (TERF2-interacting telomeric protein 1) (Repressor/activator protein 1 homolog)	TERF2IP	1.10805	24.678	25.7861	+	GFP_RL_CRB2_RL	7	7	7	26.4	26.4	26.4	44.313	0	22.765	29.8176	36	2.98034	0.00121053	-1.07383	-4.11535
A0A286ZZQ4;A0A287BS17;A0A286ZSH8;A0A287BJ04;A0A5G2R285;I3LEN9;A0A480X2M3;I3LG18;A0A287B9J9;A0A287BAA6;F1SCL6;F2Z5K1;A0A287ABC3;A0A5K1V9G9;A0A5G2R2K8	A0A286ZZQ4;A0A287BS17;A0A286ZSH8	Solute carrier family 12 member 5	SLC12A5	1.1079	24.542	25.6499	+	GFP_RL_CRB2_RL	24	24	24	25	25	25	120.33	0	65.685	32.0141	238	2.0585	0.00752137	-1.04445	-2.84229
P49666;A0A287AF12	P49666;A0A287AF12	60S ribosomal protein L21	RPL21	1.1073	24.444	25.5513	+	GFP_RL_CRB2_RL	6	6	6	37.5	37.5	37.5	18.565	0	47.802	30.7823	105	3.31016	0.00106269	-1.08152	-4.60062
A0A5G2R4T0;A0A287A9I6;A0A5G2QSG1;I3LLW3	A0A5G2R4T0;A0A287A9I6;A0A5G2QSG1;I3LLW3	SAMM50 sorting and assembly machinery component	SAMM50	1.10616	22.852	23.9581	+	GFP_RL_CRB2_RL	11	11	11	31.8	31.8	31.8	51.503	0	13.817	29.4521	54	2.22999	0.00552167	-1.01455	-3.07316
A0A5G2Q7Z2;A0A286ZP11	A0A5G2Q7Z2;A0A286ZP11	Protein S100 (S100 calcium-binding protein)	LOC110258323	1.10606	25.2639	26.37	+	GFP_RL_CRB2_RL	3	3	3	42.5	42.5	42.5	9.9371	0	123.61	31.5581	94	1.57137	0.0173964	-1.26985	-2.18641
A0A287BSS7;A0A287BLH2;A0A286ZRZ7;A0A287AW88;A0A286ZTC5;A0A480KBZ1;A0A286ZJX9;A0A287BIC4	A0A287BSS7;A0A287BLH2;A0A286ZRZ7;A0A287AW88;A0A286ZTC5;A0A480KBZ1;A0A286ZJX9;A0A287BIC4	Sperm associated antigen 9	SPAG9	1.10576	21.6886	22.7943			11	11	10	12.7	12.7	12.1	145.05	0	26.055	27.795	36	0.889078	0.0973353	-7.68393	-1.19892
F1RGC9;A0A287B7X9;A0A5G2QRG6;A0A5G2R0W9;A0A5G2QHX0;A0A5G2R6X9	F1RGC9;A0A287B7X9;A0A5G2QRG6;A0A5G2R0W9;A0A5G2QHX0;A0A5G2R6X9	26S proteasome non-ATPase regulatory subunit 13 (26S proteasome regulatory subunit RPN9) (26S proteasome regulatory subunit S11) (26S proteasome regulatory subunit p40.5)	PSMD13	1.10557	23.652	24.7575	+	GFP_RL_CRB2_RL	17	17	17	48.4	48.4	48.4	42.867	0	22.238	30.7362	102	3.1431	0.00124217	-1.16941	-4.35221
A0A287BMG2;A0A5G2QTJ4;A0A5G2RGJ8;A0A5G2RBK5;A0A287BLP6	A0A287BMG2;A0A5G2QTJ4;A0A5G2RGJ8	Trans-2,3-enoyl-CoA reductase	TECR	1.10465	24.5402	25.6449	+	GFP_RL_CRB2_RL	8	8	8	15.2	15.2	15.2	52.445	0	30.608	30.0335	70	2.19984	0.00585782	-0.926298	-3.03247
F1SLU8	F1SLU8	G protein subunit beta 3 (Guanine nucleotide-binding protein G(I)/G(S)/G(T) subunit beta-3 isoform 1)	GNB3	1.10221	25.7377	26.8399	+	GFP_RL_CRB2_RL	18	16	16	86.8	81.8	81.8	37.23	0	175.7	32.4639	245	1.66733	0.0128673	-0.980326	-2.31658
A0A5G2R889;A0A5G2QRI5;K7GPM1;A0A5K1V6L8;F1RYJ4	A0A5G2R889;A0A5G2QRI5;K7GPM1;A0A5K1V6L8;F1RYJ4	Integrin subunit alpha V	ITGAV	1.1017	22.9099	24.0116	+	GFP_RL_CRB2_RL	17	17	17	24.1	24.1	24.1	111.05	0	40.976	29.3097	81	2.06883	0.00735151	-1.05101	-2.85617
I3LCZ7	I3LCZ7	Dynamin GTPase (EC 3.6.5.5)	DNM1	1.1009	24.99	26.0909	+	GFP_RL_CRB2_RL	34	34	4	42.3	42.3	5.2	99.265	0	167.57	32.8118	414	1.9292	0.00910737	-0.978053	-2.66879
F1SDN6;A0A287AIK8;A0A287B3E5	F1SDN6;A0A287AIK8	C-terminal binding protein 2	CTBP2	1.09975	23.7798	24.8795	+	GFP_RL_CRB2_RL	18	18	16	28.1	28.1	26.2	105.14	0	60.51	30.7459	150	1.36929	0.026495	-0.779596	-1.90822
F1S2H8;F1S2H7;I3LV91	F1S2H8;F1S2H7;I3LV91	IQ motif containing GTPase activating protein 2	IQGAP2	1.09852	22.3507	23.4492	+	GFP_RL_CRB2_RL	11	11	11	8.8	8.8	8.8	171.06	0	18.138	28.2617	41	1.85569	0.00973416	-0.913364	-2.57016
A0A5G2RBP2;F1SH10;A0A286ZLI9;A0A287A310;A0A5G2Q7D1	A0A5G2RBP2;F1SH10;A0A286ZLI9;A0A287A310;A0A5G2Q7D1	Neutral cholesterol ester hydrolase 1	NCEH1	1.09801	23.4527	24.5507	+	GFP_RL_CRB2_RL	9	9	9	35.3	35.3	35.3	40.881	0	46.777	30.1172	93	2.08944	0.00706922	-1.16872	-2.88385
A0A287BIX0;F1S3E0	A0A287BIX0;F1S3E0	GOLD domain-containing protein	TMED9	1.09755	22.8842	23.9817	+	GFP_RL_CRB2_RL	4	4	3	22.3	22.3	14.2	24.698	0	30.943	28.7732	55	2.7487	0.00166282	-1.23271	-3.78591
F1S073;P19620;K7GKR6;A0A286ZJV6;A0A287BI04;A0A5G2QCF9;A0A287AC54	F1S073;P19620;K7GKR6;A0A286ZJV6;A0A287BI04;A0A5G2QCF9	Annexin A2 (Annexin II) (Annexin-2) (Calpactin I heavy chain) (Calpactin-1 heavy chain) (Chromobindin-8) (Lipocortin II) (Placental anticoagulant protein IV) (PAP-IV) (Protein I) (p36)	ANXA2 ANX2	1.09656	23.2697	24.3662	+	GFP_RL_CRB2_RL	14	14	14	48.9	48.9	48.9	34.769	0	79.047	30.3196	197	2.2773	0.00478289	-0.847485	-3.13713
F1SJP6	F1SJP6	Complex I-B14 (NADH dehydrogenase [ubiquinone] 1 alpha subcomplex subunit 6) (NADH-ubiquinone oxidoreductase B14 subunit)	NDUFA6	1.09482	23.7259	24.8207	+	GFP_RL_CRB2_RL	4	4	4	32.5	32.5	32.5	17.854	0	10.179	30.0643	56	1.67064	0.0128052	-0.923225	-2.32105
A0A287ARJ9;A0A5G2R4M7;A0A5G2QA69;A0A287AFV4;A0A5G2RF25;A0A287AIC6;F1SR21;A0A287BFU2;A0A480YA88;A0A287A3H0;A0A287BF81;A0A286ZZE5;A0A287AC67;F1RGX3	A0A287ARJ9;A0A5G2R4M7;A0A5G2QA69;A0A287AFV4;A0A5G2RF25;A0A287AIC6;F1SR21;A0A287BFU2;A0A480YA88;A0A287A3H0;A0A287BF81;A0A286ZZE5;A0A287AC67;F1RGX3	LUC7 like	LUC7L	1.09392	22.7089	23.8028	+	GFP_RL_CRB2_RL	6	6	6	24.4	24.4	24.4	38.394	0	34.081	28.9207	46	2.83514	0.00146247	-0.957033	-3.90786
A0A5G2RC62;A0A287AL00;A0A5G2QFX0	A0A5G2RC62;A0A287AL00;A0A5G2QFX0	Regulator of G protein signaling 9 (Regulator of G-protein signaling 9 isoform 2)	RGS9	1.09246	21.8832	22.9757	+	GFP_RL_CRB2_RL	9	9	9	14.7	14.7	14.7	71.217	0	8.7711	27.9146	22	1.21929	0.0401212	-8.04078	-1.69617
F1RPC8;A0A5G2R560	F1RPC8;A0A5G2R560	Ketimine reductase mu-crystallin (EC 1.5.1.25) (NADP-regulated thyroid-hormone-binding protein)	CRYM	1.09072	25.6212	26.7119	+	GFP_RL_CRB2_RL	10	10	10	54.5	54.5	54.5	33.508	0	146.19	32.6627	288	1.69386	0.0122077	-0.99567	-2.35242
A0A5G2QZZ3;A0A287B781	A0A5G2QZZ3;A0A287B781	LIM zinc-binding domain-containing protein	LOC110258364	1.09058	23.5057	24.5963			2	2	2	46.8	46.8	46.8	8.5328	0	4.9852	29.1681	25	0.346273	0.505119	-0.726325	-0.127507
F1SGF1	F1SGF1	26S proteasome non-ATPase regulatory subunit 6 (26S proteasome regulatory subunit RPN7)	PSMD6	1.0902	23.6121	24.7023	+	GFP_RL_CRB2_RL	12	12	12	23.6	23.6	23.6	52.205	0	120.33	30.0914	73	2.49504	0.00263745	-1.27797	-3.43383
A0A5G2QES1;A0A5G2R745;A0A5G2RND7;F1RWJ6	A0A5G2QES1;A0A5G2R745;A0A5G2RND7;F1RWJ6	Aminopeptidase (EC 3.4.11.-)	NPEPPS	1.0901	24.1123	25.2024	+	GFP_RL_CRB2_RL	27	27	27	37.1	37.1	37.1	102.79	0	143.05	31.8912	281	1.59589	0.0160983	-0.838189	-2.21976
A0A287A3T1;A0A5G2QEX3;A0A5G2QDG4;A0A5G2QKA7	A0A287A3T1;A0A5G2QEX3;A0A5G2QDG4	Toll interacting protein	TOLLIP	1.08954	23.3294	24.419			3	3	3	15.8	15.8	15.8	29.802	0	6.5622	28.6109	30	0.169475	0.84607	3.07698	0.473247
I3LJR6;D0G777;A0A5G2QL09;A0A287ABT4	I3LJR6;D0G777;A0A5G2QL09;A0A287ABT4	S-adenosylmethionine synthase (EC 2.5.1.6)	MAT2A	1.08881	23.3218	24.4106	+	GFP_RL_CRB2_RL	11	11	10	29.8	29.8	26.8	40.571	0	10.944	29.6707	62	2.69242	0.00174066	-1.08659	-3.70709
A0A5G2RHW3;K7GPS0;A0A5G2QEB7;I3L5D4	A0A5G2RHW3;K7GPS0;A0A5G2QEB7	Protein kinase domain-containing protein	MAP2K2	1.08833	22.1933	23.2816	+	GFP_RL_CRB2_RL	9	9	7	33.2	33.2	27.7	42.493	0	27.44	28.5268	33	1.23441	0.0386374	-8.17747	-1.71783
A0A287AIE6	A0A287AIE6	ATPase GET3 (EC 3.6.-.-) (Arsenical pump-driving ATPase) (Arsenite-stimulated ATPase)	GET3 ASNA1	1.08789	22.6936	23.7815	+	GFP_RL_CRB2_RL	8	8	8	34.9	34.9	34.9	38.663	0	21.501	29.0578	55	1.75953	0.0110246	-0.980445	-2.44094
A0A287ALL0;F2Z5V4	A0A287ALL0;F2Z5V4	Platelet activating factor acetylhydrolase 1b catalytic subunit 2	PAFAH1B2	1.08773	23.845	24.9327	+	GFP_RL_CRB2_RL	6	6	6	30.1	30.1	30.1	25.569	0	62.653	30.1663	87	1.91322	0.00921181	-1.01233	-2.64736
A0A287BPW8;A0A5G2QVR1	A0A287BPW8;A0A5G2QVR1	Complex I-B15 (NADH dehydrogenase [ubiquinone] 1 beta subcomplex subunit 4) (NADH-ubiquinone oxidoreductase B15 subunit)	NDUFB4	1.08701	24.2767	25.3637	+	GFP_RL_CRB2_RL	5	5	5	49.6	49.6	49.6	15.096	0	17.739	30.411	86	2.0286	0.00822778	-0.911413	-2.80216
F1SML7;A0A5G2Q9V4;A0A5G2QZ62	F1SML7;A0A5G2Q9V4;A0A5G2QZ62	Inosine-5'-monophosphate dehydrogenase (IMP dehydrogenase) (IMPD) (IMPDH) (EC 1.1.1.205)	IMPDH1 IMPDH	1.08537	26.681	27.7663	+	GFP_RL_CRB2_RL	22	22	20	41.9	41.9	40.3	61.315	0	323.31	33.6614	335	3.06105	0.00123757	-1.10646	-4.23221
A0A5G2QPK8;A0A286ZKD8	A0A5G2QPK8;A0A286ZKD8	Complexin 1	CPLX1	1.08518	22.5697	23.6549	+	GFP_RL_CRB2_RL	5	5	5	60.9	60.9	60.9	14.991	0	66.834	28.3915	53	1.93168	0.0091013	-0.880048	-2.67212
P19205;F1SPS7;I3LFX8;A0A5G2R1R6	P19205;F1SPS7;I3LFX8;A0A5G2R1R6	Acylamino-acid-releasing enzyme (AARE) (EC 3.4.19.1) (Acyl-peptide hydrolase) (APH) (Acylaminoacyl-peptidase)	APEH	1.08388	22.1695	23.2533	+	GFP_RL_CRB2_RL	9	9	9	17.3	17.3	17.3	81.243	0	14.152	28.4286	27	1.80314	0.010463	-1.00758	-2.49958
F1SKY2;A0A5G2RGN4	F1SKY2;A0A5G2RGN4	CN hydrolase domain-containing protein	NIT2	1.08353	23.9168	25.0004	+	GFP_RL_CRB2_RL	16	16	16	62.9	62.9	62.9	31.191	0	125.02	30.5155	131	1.87482	0.00958186	-0.975445	-2.59584
Q06AT9;A0A5S6HMS9;A0A5G2Q937;A0A287ARM4	Q06AT9;A0A5S6HMS9;A0A5G2Q937;A0A287ARM4	RNA-binding protein 4B (RNA-binding motif protein 30) (RNA-binding motif protein 4B) (RNA-binding protein 30)	RBM4B RBM30	1.0835	22.6662	23.7497	+	GFP_RL_CRB2_RL	13	13	3	45.4	45.4	20.1	40.053	0	20.686	28.8273	38	1.95393	0.00902252	-0.94474	-2.70196
O77735;A0A5G2RK60;A0A5S6IEX5	O77735;A0A5G2RK60;A0A5S6IEX5	Secretory carrier-associated membrane protein 1 (Secretory carrier membrane protein 1)	SCAMP1	1.08281	23.5232	24.606	+	GFP_RL_CRB2_RL	7	7	7	37.3	37.3	37.3	37.919	0	28.596	29.2415	30	2.00186	0.00860109	-1.16919	-2.76627
A0A286ZRK0;A0A5G2R1G6;A0A286ZPG2;A0A287BPY7	A0A286ZRK0;A0A5G2R1G6;A0A286ZPG2;A0A287BPY7	Uncharacterized protein	TMPO	1.08157	24.9218	26.0033	+	GFP_RL_CRB2_RL	13	13	4	47.6	47.6	12.4	42.654	0	164.21	31.7557	208	2.65739	0.00181425	-0.98687	-3.65824
A0A5G2QST2;A0A5G2QWV3;F1RQM2;A0A2C9F380	A0A5G2QST2;A0A5G2QWV3;F1RQM2;A0A2C9F380	Phosphoacetylglucosamine mutase (PAGM) (PGlcNAc mutase) (EC 5.4.2.3) (Acetylglucosamine phosphomutase) (N-acetylglucosamine-phosphate mutase) (Phosphoglucomutase-3) (PGM 3)	PGM3 AGM1	1.08072	23.4704	24.5511	+	GFP_RL_CRB2_RL	11	11	11	29.2	29.2	29.2	54.908	0	20.663	29.6989	64	1.83173	0.010113	-0.922797	-2.538
A0A287BEA5;F1SKQ0	A0A287BEA5;F1SKQ0	RNA helicase (EC 3.6.4.13)	DDX17	1.0803	24.3521	25.4324	+	GFP_RL_CRB2_RL	21	4	4	52.2	7.7	7.7	47.355	0	4.8798	30.2262	35	1.66911	0.0128346	-0.90305	-2.31898
D3K5N7;A0A287AFC3	D3K5N7;A0A287AFC3	ELAV-like protein	ELAVL1	1.07752	22.8304	23.9079	+	GFP_RL_CRB2_RL	8	8	7	31	31	28.2	36.134	0	14.489	28.684	28	1.72926	0.0114057	-0.798195	-2.40017
Q197W4;A0A5G2R8T5;I3L7B6	Q197W4;A0A5G2R8T5;I3L7B6	Protein kinase domain-containing protein	CDK5	1.0774	23.1737	24.2511	+	GFP_RL_CRB2_RL	9	9	8	34.2	34.2	31.5	33.288	0	13.049	29.2557	55	2.4334	0.00292424	-1.00092	-3.3494
A0A480SMR6;F1RSM2;A0A5G2RF93	A0A480SMR6;F1RSM2;A0A5G2RF93	Proteasome 26S subunit, non-ATPase 12	PSMD12	1.07585	23.3397	24.4156	+	GFP_RL_CRB2_RL	14	14	14	33.3	33.3	33.3	53.024	0	26.379	29.8554	85	2.94349	0.00125773	-1.07111	-4.06235
I3L893;A0A287B4U1;A0A287BJD1;A0A287B799;A0A287BPJ1	I3L893;A0A287B4U1;A0A287BJD1;A0A287B799;A0A287BPJ1	Rab GDP dissociation inhibitor	GDI1	1.07579	26.0532	27.129	+	GFP_RL_CRB2_RL	29	29	22	85.6	85.6	69.2	48.153	0	323.31	33.4645	516	1.77703	0.0108537	-0.984269	-2.46448
A0A286ZQ27;F1SUF3	A0A286ZQ27;F1SUF3	Hexokinase (EC 2.7.1.1)	HKDC1	1.07488	21.892	22.9669	+	GFP_RL_CRB2_RL	15	10	10	20.2	14.4	14.4	102.44	0	16.106	28.2688	44	2.25861	0.00512987	-0.961883	-3.11184
A0A287AWH6;I3LRR4;A0A287BEK4	A0A287AWH6;I3LRR4;A0A287BEK4	Complex I-9kD (NADH dehydrogenase [ubiquinone] flavoprotein 3, mitochondrial) (NADH-ubiquinone oxidoreductase 9 kDa subunit)	NDUFV3	1.07347	23.1388	24.2122	+	GFP_RL_CRB2_RL	12	12	12	45.6	45.6	45.6	46.547	0	82.072	29.5795	78	2.22178	0.00564744	-1.10079	-3.06207
A0A287A2P6;F1SGC8	A0A287A2P6;F1SGC8	Actin like 6A (Actin-like protein 6A isoform X1)	ACTL6A	1.07241	22.4255	23.498	+	GFP_RL_CRB2_RL	6	6	6	23.4	23.4	23.4	47.421	0	13.58	28.4346	34	2.77977	0.00153846	-1.20452	-3.82961
A0A287BSA8;F1RYZ5;P53027;F1RYY3	A0A287BSA8;F1RYZ5;P53027;F1RYY3	60S ribosomal protein L10a (Fragment)	RPL10A	1.07136	24.4352	25.5065	+	GFP_RL_CRB2_RL	7	7	7	34.7	34.7	34.7	24.985	0	178.94	31.1328	166	3.90892	6.69456e-05	-1.01616	-5.54251
A0A5G2Q7D7;Q0QF01;A0A5G2QMG3;A0A5G2R6Z8	A0A5G2Q7D7;Q0QF01;A0A5G2QMG3;A0A5G2R6Z8	Succinate dehydrogenase [ubiquinone] flavoprotein subunit, mitochondrial (EC 1.3.5.1) (Flavoprotein subunit of complex II) (Fp)	SDHA	1.07034	24.7863	25.8567	+	GFP_RL_CRB2_RL	24	24	24	52.5	52.5	52.5	71.194	0	280.47	32.6377	434	2.46016	0.00283172	-1.08889	-3.38601
A0A287B7L9	A0A287B7L9	Multifunctional fusion protein [Includes: Poly [ADP-ribose] polymerase (PARP) (EC 2.4.2.-)	PKM	1.07012	27.6065	28.6766	+	GFP_RL_CRB2_RL	49	5	5	38.2	4.6	4.6	121.5	0	89.12	33.5623	183	1.93232	0.00912794	-1.00141	-2.67298
A0A286ZQ65;A0A480I421	A0A286ZQ65;A0A480I421	Phosphatidylinositol-5-phosphate 4-kinase type 2 beta	PIP4K2B	1.0693	22.8262	23.8955	+	GFP_RL_CRB2_RL	8	8	6	25.7	25.7	19.3	45.989	0	25.735	28.9872	63	2.47129	0.00282583	-0.97644	-3.40126
A0A5G2QG10;A0A287ABR3;A0A5G2QPG5;F1RP45;A0A287BBW3	A0A5G2QG10;A0A287ABR3;A0A5G2QPG5	ZnF_CDGSH domain-containing protein	CISD1	1.06805	25.7702	26.8383	+	GFP_RL_CRB2_RL	5	5	5	44.9	44.9	44.9	11.985	0	270.76	31.6617	102	1.97365	0.00888472	-1.09892	-2.72842
A0A287AQM9;I3LLY4;A0A286ZIQ2;A0A287B9D7	A0A287AQM9;I3LLY4;A0A286ZIQ2;A0A287B9D7	N-ribosyldihydronicotinamide:quinone reductase 2	NQO2	1.068	23.7816	24.8496	+	GFP_RL_CRB2_RL	11	11	11	44.7	44.7	44.7	25.863	0	32.07	30.2497	86	1.71157	0.0116644	-0.888876	-2.37632
A0A287A908;F1SEL7	A0A287A908;F1SEL7	Retinol-binding protein 3	RBP3	1.06666	25.9697	27.0363	+	GFP_RL_CRB2_RL	37	37	37	41.9	41.9	41.9	138.49	0	279.95	33.4787	514	1.76126	0.0110223	-0.907649	-2.44326
A7YX24;A0A5G2QRI2	A7YX24;A0A5G2QRI2	Gamma-synuclein	SNCG	1.06515	24.7169	25.782	+	GFP_RL_CRB2_RL	12	12	11	87.3	87.3	78.6	13.039	0	274.44	31.7983	179	2.28654	0.00460626	-1.02335	-3.14964
F1RG16;I3L5T6	F1RG16	RRM domain-containing protein	HNRNPF	1.06514	24.2752	25.3403	+	GFP_RL_CRB2_RL	12	10	10	44.2	37.7	37.7	45.669	0	301.1	31.4316	149	2.10629	0.00689222	-0.931217	-2.90651
A0A5G2QQU9	A0A5G2QQU9	Profilin	PFN2	1.06442	25.6354	26.6998	+	GFP_RL_CRB2_RL	8	8	4	37.8	37.8	14.9	20.783	0	64.266	31.5984	125	2.93693	0.00126854	-1.21845	-4.05296
F1SAM3	F1SAM3	Cadherin-2 (Neural cadherin)	CDH2	1.06432	22.4173	23.4816	+	GFP_RL_CRB2_RL	9	9	9	17.8	17.8	17.8	99.928	0	41.129	29.0013	74	2.07881	0.00713498	-0.993497	-2.86957
F2Z5K5	F2Z5K5	Tubulin beta chain	TUBB4A	1.06424	26.7753	27.8395	+	GFP_RL_CRB2_RL	27	5	4	68.8	12.4	10.6	49.571	0	320.23	32.3508	112	3.04465	0.00121739	-1.10679	-4.20836
P60662;A0A5S6FSE5;A0A5G2QAD4;A0A2C9F331	P60662;A0A5S6FSE5;A0A5G2QAD4;A0A2C9F331	Myosin light polypeptide 6 (17 kDa myosin light chain) (LC17) (Myosin light chain 3) (MLC-3) (Myosin light chain alkali 3) (Myosin light chain A3) (Smooth muscle and nonmuscle myosin light chain alkali 6)	MYL6	1.06344	25.2487	26.3121	+	GFP_RL_CRB2_RL	8	8	4	55.6	55.6	29.1	16.93	0	72.559	31.5567	117	2.99952	0.00118833	-1.05673	-4.14301
A0A5G2QR34;F1RIF8;P14332	A0A5G2QR34;F1RIF8	6-phosphogluconate dehydrogenase, decarboxylating (EC 1.1.1.44) (Fragment)	PGD	1.06322	23.7513	24.8146	+	GFP_RL_CRB2_RL	10	10	10	28	28	28	53.07	0	28.893	30.1255	102	1.52304	0.0196357	-0.796607	-2.12046
A0A287AC42;A0A287BBB5;A0A5G2RB73	A0A287AC42;A0A287BBB5;A0A5G2RB73	Vesicle-associated membrane protein-associated protein A	VAPA	1.06296	24.9454	26.0084	+	GFP_RL_CRB2_RL	11	11	10	44.2	44.2	44.2	27.718	0	55.035	31.3942	148	2.08589	0.00709224	-1.03999	-2.87909
A0A287ATN8	A0A287ATN8	60 kDa chaperonin (EC 5.6.1.7) (60 kDa heat shock protein, mitochondrial) (Chaperonin 60) (Heat shock protein 60)	HSPD1	1.06206	26.2253	27.2874	+	GFP_RL_CRB2_RL	27	27	27	60.9	60.9	60.9	50.213	0	269.61	33.4651	472	2.18628	0.00603443	-1.00827	-3.01418
F1SAD9	F1SAD9	Protein disulfide-isomerase (EC 5.3.4.1)	PDIA4	1.06199	23.8245	24.8865	+	GFP_RL_CRB2_RL	19	19	19	29.6	29.6	29.6	72.908	0	73.602	30.6606	133	2.77688	0.00155349	-1.24427	-3.82555
A0A287AHQ0;F1SB62;A0A287AV07;A0A5G2QFE1	A0A287AHQ0;F1SB62;A0A287AV07;A0A5G2QFE1	Acetyl-CoA acetyltransferase 2	ACAT2	1.06107	22.5872	23.6483	+	GFP_RL_CRB2_RL	8	8	8	33.2	33.2	33.2	41.354	0	25.766	28.9021	50	2.05143	0.0076662	-1.03346	-2.8328
F1S297;A0A287AQS0;A0A287A9X1;A0A5G2QJF8;P41566	F1S297;A0A287AQS0;A0A287A9X1;A0A5G2QJF8	Isocitrate dehydrogenase [NAD] subunit gamma, mitochondrial (Isocitric dehydrogenase subunit gamma) (NAD(+)-specific ICDH subunit gamma) (Fragments)	IDH3G	1.06081	24.1085	25.1693	+	GFP_RL_CRB2_RL	12	12	11	47.8	47.8	42.5	41.264	0	71.482	30.7396	167	2.00406	0.00857613	-0.962283	-2.76922
F1RX49;I3LK68;A0A5G2RD49;A0A287AB45	F1RX49;I3LK68;A0A5G2RD49;A0A287AB45	ATP-dependent 6-phosphofructokinase (ATP-PFK) (Phosphofructokinase) (EC 2.7.1.11) (Phosphohexokinase)	PFKP	1.0607	24.7459	25.8066	+	GFP_RL_CRB2_RL	21	19	18	35.2	33.1	30.8	90.954	0	155.8	31.8317	235	2.09249	0.00696165	-1.01763	-2.88796
A0A5G2QS54;F1ST49;A0A5G2QD06	A0A5G2QS54;F1ST49;A0A5G2QD06	Nuclear cap binding protein subunit 1	NCBP1	1.06021	22.4652	23.5254			4	3	3	4.5	3.8	3.8	128.6	0	6.507	28.0369	27	0.166725	0.848254	3.05134	0.48577
A0A5K1U589;A0A5G2QCS5;A0A287A3T5	A0A5K1U589	Ubiquitin-activating enzyme E1 (EC 6.2.1.45)	UBA1	1.05921	25.2715	26.3307	+	GFP_RL_CRB2_RL	33	33	33	44.3	44.3	44.3	113.71	0	323.31	32.7471	452	1.93492	0.00912418	-0.990397	-2.67646
Q2XQV4;A0A287BHY7;A0A2C9F3B1;A0A287A8H8	Q2XQV4;A0A287BHY7;A0A2C9F3B1;A0A287A8H8	Aldehyde dehydrogenase, mitochondrial (EC 1.2.1.3) (ALDH class 2) (ALDH-E2)	ALDH2	1.05919	24.5062	25.5654	+	GFP_RL_CRB2_RL	20	20	18	49.5	49.5	46.6	56.92	0	116.95	31.9539	233	1.66367	0.0130161	-0.909355	-2.31163
F1RJM2;A0A5G2R9C3;A0A5G2R8X8	F1RJM2;A0A5G2R9C3	Endoplasmic reticulum resident protein 29	ERP29	1.05851	24.3589	25.4174	+	GFP_RL_CRB2_RL	10	10	10	44.4	44.4	44.4	29.229	0	22.185	30.5396	98	1.84701	0.00987624	-1.00788	-2.5585
A0A286ZL51;A0A287BM86;F2Z522	A0A286ZL51	Uncharacterized protein	RPL23A	1.05847	25.4317	26.4901	+	GFP_RL_CRB2_RL	10	10	10	44.9	44.9	44.9	17.695	0	12.543	30.9856	70	3.85995	9.83607e-05	-1.00211	-5.4621
P02543;A0A5G2QE62;A0A5S6H025;F1SHC0;P02540;A0A287BSR0;A0A287B1I2	P02543;A0A5G2QE62;A0A5S6H025	Vimentin	VIM	1.05817	29.3111	30.3693	+	GFP_RL_CRB2_RL	53	52	49	84.5	82.6	79.4	53.667	0	323.31	37.2979	1344	2.85488	0.00139173	-1.07325	-3.93588
A0A287A4A5;F1SB09;A0A287BEE6	A0A287A4A5;F1SB09;A0A287BEE6	Uncharacterized protein	SEC22B	1.05795	24.0112	25.0692	+	GFP_RL_CRB2_RL	10	10	10	61.8	61.8	61.8	24.123	0	63.732	30.5675	112	1.71245	0.0116682	-0.874472	-2.3775
A0A287AJK8;A0A286ZU51;A0A287BGR3;A0A286ZV59	A0A287AJK8;A0A286ZU51;A0A287BGR3;A0A286ZV59	DnaJ heat shock protein family (Hsp40) member C6	DNAJC6	1.05708	22.3948	23.4519			10	10	10	15.8	15.8	15.8	102.47	0	11.344	27.6958	29	0.609405	0.244778	-4.41159	-0.713901
A0A5G2QXR8;K7GSR6	A0A5G2QXR8;K7GSR6	Ecto-5'-nucleotidase (EC 3.1.3.5)	NT5E	1.05659	21.7145	22.7711	+	GFP_RL_CRB2_RL	7	7	7	19.3	19.3	19.3	57.435	0	16.416	28.5819	60	1.74271	0.0112166	-1.09031	-2.41829
F1RFI1	F1RFI1	Elongation factor Tu	TUFM	1.05599	25.8351	26.8911	+	GFP_RL_CRB2_RL	27	27	27	56.4	56.4	56.4	61.398	0	208.45	33.5344	467	2.78197	0.00154206	-0.924758	-3.83272
A0A5G2QQW2;F1RLB5;F1RLB6;A0A5G2QNT7	A0A5G2QQW2;F1RLB5;F1RLB6;A0A5G2QNT7	NSF attachment protein alpha	NAPA	1.05599	24.1701	25.2261	+	GFP_RL_CRB2_RL	17	17	14	74.9	74.9	63.4	33.291	0	226.67	31.4742	218	2.15703	0.00630603	-1.1285	-2.97477
Q6SEG5;A0A5G2QRS7;A0A5G2RGW1	Q6SEG5;A0A5G2QRS7;A0A5G2RGW1	Ubiquitin carboxyl-terminal hydrolase isozyme L1 (UCH-L1) (EC 3.4.19.12) (Ubiquitin thioesterase L1)	UCHL1	1.05578	25.8933	26.949	+	GFP_RL_CRB2_RL	9	9	9	57	57	57	24.859	0	240.66	32.3345	147	1.86454	0.00961702	-1.02273	-2.58204
I3LUB8;A0A287B7W7;I3LTF9;A0A286ZIR2;F1SKH3	I3LUB8	Kinesin-like protein	KIF5A	1.05474	22.7706	23.8254	+	GFP_RL_CRB2_RL	23	17	17	31.2	23.6	23.6	109.28	0	41.81	29.3208	78	2.37852	0.00345554	-0.983749	-3.27453
K7GRX3;F1RQ90;K7GNV0;K7GKR9;F1RPY6	K7GRX3;F1RQ90;K7GNV0;K7GKR9	RRM domain-containing protein	RBMX	1.05473	23.2159	24.2707	+	GFP_RL_CRB2_RL	7	7	6	26.7	26.7	24.3	31.388	0	16.403	29.5498	49	1.97155	0.00891031	-0.932881	-2.72561
F1SKM0;A0A287A558;A0A287BHP7;A0A287AJH5	F1SKM0;A0A287A558;A0A287BHP7;A0A287AJH5	Ubiquinol-cytochrome c reductase core protein 1	UQCRC1	1.05016	25.5262	26.5763	+	GFP_RL_CRB2_RL	20	20	20	56.7	56.7	56.7	52.698	0	238	32.9316	391	1.86421	0.00961	-0.933947	-2.58159
I3LRS5;A0A5G2R4G6;A0A5G2QQ66;A0A287BRG6;A0A5G2QF01;A0A5G2QBN6;A0A480JMD7;A0A5G2QN23;F1SR94;A0A5G2REH1;I3LK50;I3LTV1;A0A5G2R5I9;I3LSK6;F1ST54;I3LK62;A0A5G2RN58	I3LRS5;A0A5G2R4G6;A0A5G2QQ66;A0A287BRG6;A0A5G2QF01;A0A5G2QBN6	Aldehyde dehydrogenase 1 family member A1	ALDH1A1	1.05004	23.2142	24.2642	+	GFP_RL_CRB2_RL	16	14	14	36.9	33.9	33.9	54.841	0	126.69	30.5656	142	1.9299	0.00910881	-1.05313	-2.66974
F1RZ02;A0A5G2R7F9;A0A5G2R8R7;A0A5G2R890;A0A5G2QWT4;A0A5G2QSP2;A0A5G2QEC4	F1RZ02;A0A5G2R7F9;A0A5G2R8R7;A0A5G2R890;A0A5G2QWT4;A0A5G2QSP2;A0A5G2QEC4	AP-2 complex subunit alpha	AP2A2	1.04974	23.0888	24.1385	+	GFP_RL_CRB2_RL	15	10	10	21.2	14.9	14.9	106.4	0	98.206	29.5337	87	1.64932	0.0134867	-0.812922	-2.29221
A0A5G2QSS3;A0A480M584;F1RF77	A0A5G2QSS3;A0A480M584;F1RF77	Procollagen-lysine 5-dioxygenase (EC 1.14.11.4)	PLOD1	1.04952	22.1822	23.2317			15	15	15	24.7	24.7	24.7	83.578	0	49.52	29.2298	90	0.898028	0.0927193	-4.54226	-1.2132
A0A5G2R9D6;A0A5G2R4K5;F1RQP0	A0A5G2R9D6;A0A5G2R4K5;F1RQP0	Peroxiredoxin-5 (EC 1.11.1.24)	PRDX5	1.04948	25.5664	26.6158	+	GFP_RL_CRB2_RL	12	12	12	76.4	76.4	76.4	16.725	0	73.346	32.1091	209	1.82799	0.0101422	-1.00653	-2.53297
A0A287BBD8;A0A5K1VI86	A0A287BBD8;A0A5K1VI86	Collapsin response mediator protein 1	CRMP1	1.04816	27.2452	28.2933	+	GFP_RL_CRB2_RL	31	28	5	68.5	64	11.8	74.193	0	259.8	33.7818	441	1.84589	0.0098716	-0.911837	-2.557
A0A287AL55;A0A5G2QWP3;A0A5G2QW02;A0A5G2QYQ7;F1RQQ7;A0A287AT94	A0A287AL55;A0A5G2QWP3;A0A5G2QW02;A0A5G2QYQ7;F1RQQ7;A0A287AT94	Alpha-1,4 glucan phosphorylase (EC 2.4.1.1)	PYGB	1.0474	25.492	26.5394	+	GFP_RL_CRB2_RL	37	37	31	51.2	51.2	44.4	92.258	0	119.38	32.2609	285	2.26174	0.00508618	-1.03807	-3.11607
F1RPH0;A0A5G2R4C4;K7GKJ8;Q7SIB7;A0A5G2QJC3;Q6RI85	F1RPH0;A0A5G2R4C4;K7GKJ8;Q7SIB7;A0A5G2QJC3	Phosphoglycerate kinase 1 (EC 2.7.2.3)	PGK1	1.04712	26.9146	27.9617	+	GFP_RL_CRB2_RL	32	32	32	73.9	73.9	73.9	44.574	0	323.31	34.9869	713	1.69581	0.012155	-0.953618	-2.35506
A0A5G2RK54;A0A286ZQ28;F1SU53	A0A5G2RK54;A0A286ZQ28;F1SU53	SEC24 homolog C, COPII coat complex component	SEC24C	1.04692	22.3481	23.3951	+	GFP_RL_CRB2_RL	13	13	13	18.3	18.3	18.3	106.05	0	14.016	28.3706	41	3.2972	0.00105952	-1.18659	-4.58114
A0A287BC33;F1S1D6;F1S0R1;A0A287BB51;A0A5G2Q7E4;A0A287ABM6;A0A5G2QNA8;A0A287A172	A0A287BC33;F1S1D6;F1S0R1;A0A287BB51;A0A5G2Q7E4;A0A287ABM6;A0A5G2QNA8;A0A287A172	V-type proton ATPase subunit a	ATP6V0A1	1.04691	24.2115	25.2584	+	GFP_RL_CRB2_RL	18	18	18	23.2	23.2	23.2	95.594	0	96.721	31.4567	240	1.74499	0.0112176	-0.938646	-2.42135
F1SHP7;A0A5G2R9A7	F1SHP7;A0A5G2R9A7	Neural cell adhesion molecule 2	NCAM2	1.0469	22.0558	23.1027			9	9	9	17.8	17.8	17.8	92.61	0	16.824	28.1487	34	0.117573	0.93804	2.87099	0.743399
F2Z5N0;A0A5G2R7J8;A0A5G2QTK7;A0A5G2QMN2;A0A5G2QL91;A0A287AVI5	F2Z5N0;A0A5G2R7J8;A0A5G2QTK7;A0A5G2QMN2;A0A5G2QL91;A0A287AVI5	Uncharacterized protein	PRORP	1.04396	23.5434	24.5874	+	GFP_RL_CRB2_RL	11	11	11	52	52	52	27.399	0	35.332	30.2369	123	4.03837	5.40541e-05	-1.18905	-5.75827
A0A287BF61;A0A287A3V3;F1SID8;A0A286ZQM2;A0A287B9E9;A0A287BS40;A0A287A5G0;A0A287BB16;A0A286ZYC5	A0A287BF61;A0A287A3V3;F1SID8;A0A286ZQM2;A0A287B9E9;A0A287BS40;A0A287A5G0;A0A287BB16;A0A286ZYC5	MAP kinase-activating death domain protein	MADD	1.04381	21.924	22.9678	+	GFP_RL_CRB2_RL	10	10	10	11	11	11	174.08	0	16.408	28.0908	24	2.41064	0.00316574	-1.15438	-3.31831
A0A287BQW3	A0A287BQW3	Histone H1.0	H1-0	1.04278	24.3748	25.4176	+	GFP_RL_CRB2_RL	5	5	5	27.3	27.3	27.3	20.891	0	12.807	30.203	67	2.83002	0.00145542	-0.975143	-3.90061
F1S2F6;Q9MZ15;A0A287B452	F1S2F6;Q9MZ15;A0A287B452	Voltage-dependent anion-selective channel protein 2 (VDAC-2)	VDAC2	1.04273	27.2101	28.2528	+	GFP_RL_CRB2_RL	14	14	14	62.9	62.9	62.9	31.604	0	284.6	33.7637	285	2.14227	0.00644785	-0.999708	-2.95491
A0A287B6I2;A0A287BC34;A0A287AZ25;A0A286ZMZ9;A0A5G2QU59;F1RQQ8;A0A5G2RE07	A0A287B6I2;A0A287BC34;A0A287AZ25	Glycogen phosphorylase, muscle associated	PYGM	1.04142	22.5529	23.5943	+	GFP_RL_CRB2_RL	17	12	12	16.2	12.3	12.3	154.3	0	18.196	28.786	51	3.64411	0.0004	-1.13284	-5.1152
F1SE06;A0A5G2RCN0	F1SE06;A0A5G2RCN0	Activator of HSP90 ATPase activity 1	AHSA1	1.0412	23.2376	24.2788	+	GFP_RL_CRB2_RL	6	6	6	30.2	30.2	30.2	38.33	0	29.027	28.78	57	2.1378	0.00648171	-0.836612	-2.94889
F1RL89	F1RL89	Phosphodiesterase (EC 3.1.4.-)	PDE6A	1.03884	24.4573	25.4962	+	GFP_RL_CRB2_RL	26	15	15	27.5	17.2	17.2	100.1	0	17.66	30.4062	71	2.20054	0.00585443	-0.962691	-3.03342
F2Z543;A0A287A518;A0A287ADF7;A0A5G2R6X6	F2Z543;A0A287A518;A0A287ADF7	Prohibitin	PHB	1.03824	25.3676	26.4059	+	GFP_RL_CRB2_RL	12	12	12	50	50	50	29.804	0	42.954	31.8973	181	2.28949	0.00456766	-1.067	-3.15363
A0A287AGU8;A0A287BPL1;A0A287AIG6;F1S1J3	A0A287AGU8;A0A287BPL1;A0A287AIG6;F1S1J3	Membrane palmitoylated protein 2	MPP2	1.03786	23.153	24.1908	+	GFP_RL_CRB2_RL	14	14	13	31.9	31.9	29.7	61.577	0	134.08	30.2175	102	2.01304	0.00848686	-1.0155	-2.78127
A0A287A2R1;A0A5G2RFW9	A0A287A2R1;A0A5G2RFW9	Mesencephalic astrocyte derived neurotrophic factor	MANF	1.03699	23.1399	24.1768			8	8	8	44.8	44.8	44.8	20.702	0	9.583	29.2944	38	0.921679	0.0862831	-4.84344	-1.25067
I3LK24;F1RH60	I3LK24;F1RH60	AP-2 complex subunit alpha	AP2A1	1.03629	23.9646	25.0009	+	GFP_RL_CRB2_RL	27	27	22	36.4	36.4	29.9	103.91	0	108.58	31.3751	204	2.27254	0.0048867	-1.0638	-3.13068
K7GQ50	K7GQ50	Protein S100-A1 (S-100 protein alpha chain) (S-100 protein subunit alpha) (S100 calcium-binding protein A1)	S100A1	1.03592	27.2397	28.2756	+	GFP_RL_CRB2_RL	4	4	4	13.8	13.8	13.8	19.903	0	323.31	32.5692	121	1.42525	0.0232924	-0.882698	-1.98597
A0A5S6G079;P00571;A0A286ZQ79;A0A287AJJ9;F1S9R3;A0A5G2RN95	A0A5S6G079;P00571;A0A286ZQ79	Adenylate kinase isoenzyme 1 (AK 1) (EC 2.7.4.3) (EC 2.7.4.6) (ATP-AMP transphosphorylase 1) (ATP:AMP phosphotransferase) (Adenylate monophosphate kinase) (Myokinase)	AK1	1.03589	24.3322	25.3681	+	GFP_RL_CRB2_RL	10	10	10	54.9	54.9	54.9	21.51	0	20.215	30.55	100	1.84835	0.00987361	-1.04473	-2.56031
A0A5G2Q9B1;A0A5G2Q924;I3L7R2;F1STZ2;A0A5G2QD55;I3LEB9;A0A287BAJ5	A0A5G2Q9B1;A0A5G2Q924;I3L7R2;F1STZ2	Receptor protein-tyrosine kinase (EC 2.7.10.1)	EPHB2	1.03474	22.1306	23.1654	+	GFP_RL_CRB2_RL	10	10	9	15.1	15.1	13.9	108.08	0	13.175	28.1638	50	1.73971	0.0112681	-0.888695	-2.41425
A0A287B1T2	A0A287B1T2	EH domain containing 3 (EH domain-containing protein 3)	EHD3	1.03433	25.3891	26.4234	+	GFP_RL_CRB2_RL	8	8	6	17.9	17.9	14.2	61.03	0	17.836	30.3306	33	1.73246	0.0113585	-0.865472	-2.40447
I3LP02;A0A5G2QGS5;A0A286ZXW1;A0A5G2R766	I3LP02;A0A5G2QGS5;A0A286ZXW1	Acetyl-CoA acetyltransferase 1	ACAT1	1.03422	23.049	24.0832	+	GFP_RL_CRB2_RL	11	11	11	38.3	38.3	38.3	45.329	0	119.97	29.8128	97	1.77711	0.0108667	-0.955633	-2.46458
A0A286ZLY5;A0A287BEH7;A0A5G2REJ8	A0A286ZLY5;A0A287BEH7;A0A5G2REJ8	Tubulin polymerization promoting protein	TPPP	1.03408	23.6944	24.7285			6	6	6	28.6	28.6	28.6	27.338	0	20.599	29.1574	45	0.908087	0.0892364	-4.89348	-1.22919
A0A286ZYS2	A0A286ZYS2	Aspartate--tRNA ligase, cytoplasmic (EC 6.1.1.12) (Aspartyl-tRNA synthetase)	DARS1	1.03156	24.3443	25.3759	+	GFP_RL_CRB2_RL	21	21	21	52.1	52.1	52.1	53.499	0	225.84	31.6807	196	3.05056	0.00122404	-0.976139	-4.21695
A0A287AKC5;A0A287AE36	A0A287AKC5;A0A287AE36	60S ribosomal protein L38	RPL38	1.03123	23.1206	24.1518	+	GFP_RL_CRB2_RL	3	3	3	34.2	34.2	34.2	8.566	0	3.6179	29.198	42	3.0238	0.00120755	-1.08829	-4.17812
A0A287APK0	A0A287APK0	6-phosphogluconolactonase (6PGL) (EC 3.1.1.31)	PGLS	1.03077	23.2044	24.2352	+	GFP_RL_CRB2_RL	8	8	3	46.4	46.4	18	23.495	0	12.698	30.0017	87	1.79206	0.0106106	-0.989975	-2.48469
F1SN58;A0A286ZL94;A0A287BF08	F1SN58;A0A286ZL94;A0A287BF08	Uncharacterized protein	SQOR	1.03016	25.1078	26.1379	+	GFP_RL_CRB2_RL	16	16	16	39.6	39.6	39.6	50.124	0	89.108	31.6826	171	2.88474	0.00126055	-0.997519	-3.97835
A0A5G2R9K0;A0A480V3Z2;A0A287AYY9;A0A5G2QTB6	A0A5G2R9K0;A0A480V3Z2;A0A287AYY9;A0A5G2QTB6	NSF attachment protein gamma	NAPG	1.02971	22.779	23.8087			9	9	9	38.5	38.5	38.5	34.742	0	10.771	28.6088	34	0.933878	0.0836864	-4.82618	-1.26985
A0A5G2R6F2;I3LVK3;F1RM15;A0A5G2R0S1;A0A5G2QKH4;A0A5G2R211	A0A5G2R6F2;I3LVK3;F1RM15;A0A5G2R0S1;A0A5G2QKH4	Leucyl-tRNA synthetase (EC 6.1.1.4)	LARS1	1.02921	23.4522	24.4815	+	GFP_RL_CRB2_RL	25	25	25	28.3	28.3	28.3	134.62	0	52.017	30.3761	157	3.57746	0.000680556	-1.02622	-5.01044
A0A287B9D6;F1RR02;A0A287BHN3;A0A287A1W4;A0A287AFQ9;REV__A0A287BPY8	A0A287B9D6;F1RR02;A0A287BHN3;A0A287A1W4;A0A287AFQ9	Glial fibrillary acidic protein	GFAP	1.02916	28.8437	29.8728	+	GFP_RL_CRB2_RL	41	40	40	69.7	68.1	68.1	52.04	0	323.31	36.7203	939	2.96533	0.00126042	-1.13854	-4.09372
A0A287BQ61;A0A5G2R4G5;A0A287BIZ5;A0A5G2RN80;A0A287BPG2;I3LB84;A0A286ZWN4;A0A5G2QFI8	A0A287BQ61;A0A5G2R4G5;A0A287BIZ5;A0A5G2RN80;A0A287BPG2;I3LB84;A0A286ZWN4;A0A5G2QFI8	RUN and FYVE domain containing 3	RUFY3	1.02848	23.3181	24.3466	+	GFP_RL_CRB2_RL	13	13	13	33.5	33.5	33.5	52.949	0	66.729	29.8806	71	2.70939	0.00169265	-1.03449	-3.7308
A0A5G2RCU4;A0A286ZPI3;A7TX82;A0A5K1ULP5	A0A5G2RCU4;A0A286ZPI3;A7TX82;A0A5K1ULP5	COP9 signalosome complex subunit 2	COPS2	1.02817	22.3549	23.3831	+	GFP_RL_CRB2_RL	8	8	8	27.2	27.2	27.2	44.228	0	13.765	28.6034	42	2.56148	0.00221118	-1.06555	-3.5253
A0A286ZZC3;F1S2X3;A0A5G2QRC2	A0A286ZZC3;F1S2X3	Ethylmalonyl-CoA decarboxylase 1	ECHDC1	1.02752	23.0052	24.0328	+	GFP_RL_CRB2_RL	10	10	10	47.3	47.3	47.3	32.915	0	16.179	28.8779	60	1.57797	0.0170799	-0.908495	-2.1954
A0A286ZJL8;A0A5G2R2L7;A0A5G2QXX9	A0A286ZJL8;A0A5G2R2L7;A0A5G2QXX9	DnaJ heat shock protein family (Hsp40) member C8	DNAJC8	1.0275	22.7034	23.7309			5	5	5	31.2	31.2	31.2	29.822	0	35.016	28.1584	35	0.11849	0.937581	2.94294	0.737855
A0A287AGF6;F1RPQ2;A0A5K1UQT4;A0A5K1UQT2	A0A287AGF6;F1RPQ2;A0A5K1UQT4;A0A5K1UQT2	Anion exchange protein	SLC4A10	1.02735	22.1044	23.1318	+	GFP_RL_CRB2_RL	10	10	5	11.5	11.5	6.3	124.7	0	38.53	28.2435	72	1.6802	0.0126353	-0.925669	-2.33398
F1RS11;A0A286ZZB2;A0A5G2QAQ3	F1RS11;A0A286ZZB2;A0A5G2QAQ3	Syntaxin binding protein 1	STXBP1	1.02688	25.9738	27.0007	+	GFP_RL_CRB2_RL	32	32	32	53.4	53.4	53.4	68.751	0	323.31	33.7585	456	1.73867	0.0112736	-0.842703	-2.41284
B3VFB6;A0A5G2R0J0;A0A287AN79	B3VFB6;A0A5G2R0J0;A0A287AN79	Calbindin	CALB1	1.02556	24.3929	25.4185	+	GFP_RL_CRB2_RL	10	9	9	45.6	41.4	41.4	29.974	0	15.09	30.7818	71	1.29936	0.0338122	-0.772046	-1.8101
Q29223	Q29223	60S ribosomal protein L34	RPL34	1.02128	24.2906	25.3119	+	GFP_RL_CRB2_RL	5	5	5	29.1	29.1	29.1	13.293	0	6.0867	29.9683	63	1.24374	0.0379898	-8.95555	-1.73116
F1RN35	F1RN35	G protein-coupled receptor kinase (EC 2.7.11.-)	GRK1	1.02038	23.9496	24.97	+	GFP_RL_CRB2_RL	16	16	16	38.5	38.5	38.5	63.317	0	116.18	31.1415	208	1.87921	0.00953924	-0.908441	-2.60173
A0A287AH85;A0A5G2QKQ8;A0A5G2QNB5;A0A5G2R079;A0A5G2QK65;A0A5G2Q7V3;A0A287BQC1;A0A287AI14	A0A287AH85;A0A5G2QKQ8;A0A5G2QNB5;A0A5G2R079;A0A5G2QK65;A0A5G2Q7V3	Nucleoside-diphosphate kinase (EC 2.7.4.6)	AK2	1.01999	23.1876	24.2075	+	GFP_RL_CRB2_RL	11	11	11	65.8	65.8	65.8	25.64	0	63.701	30.2112	123	1.77534	0.0108436	-0.935007	-2.4622
A0A287B574;A0A5G2R4W7;F1SNZ6;O19069;A0A480U8Y2;A0A287BA50;A0A5G2QKE5;F1SNZ7	A0A287B574;A0A5G2R4W7;F1SNZ6;O19069;A0A480U8Y2;A0A287BA50;A0A5G2QKE5;F1SNZ7	Succinate--CoA ligase [ADP/GDP-forming] subunit alpha, mitochondrial (EC 6.2.1.4) (EC 6.2.1.5) (Succinyl-CoA synthetase subunit alpha) (SCS-alpha)	SUCLG1	1.01951	25.1063	26.1258	+	GFP_RL_CRB2_RL	10	10	10	31.6	31.6	31.6	33.941	0	65.165	31.4315	145	1.57326	0.0173092	-0.813688	-2.18897
A0A5G2QE36;A0A287BHA1;F1SV14;P26044;A0A287AQS9;A0A287AB04;A0A286ZNJ8;A0A286ZYV1;A0A287AN48;A0A286ZJJ2	A0A5G2QE36;A0A287BHA1;F1SV14;P26044;A0A287AQS9;A0A287AB04;A0A286ZNJ8;A0A286ZYV1;A0A287AN48;A0A286ZJJ2	Radixin (Moesin-B)	RDX	1.01934	21.5391	22.5584			12	6	6	19.9	11.7	11.7	67.726	0	24.115	27.4989	32	0.337938	0.513873	-0.700096	-0.104904
A0A5G2QKS9;I3LUP6;F1RRY2	A0A5G2QKS9;I3LUP6;F1RRY2	Nucleoplasmin domain-containing protein	NPM1	1.01899	25.7313	26.7503	+	GFP_RL_CRB2_RL	15	15	15	69.9	69.9	69.9	29.579	0	323.31	32.5883	273	2.03377	0.00814045	-0.8169	-2.80909
F1S4Z2	F1S4Z2	Uncharacterized protein	CHMP4B	1.01864	22.9277	23.9464	+	GFP_RL_CRB2_RL	4	4	4	22.8	22.8	22.8	24.979	0	88.857	28.5102	28	1.19915	0.042217	-8.24755	-1.66721
F1RY92	F1RY92	Serine and arginine rich splicing factor 3	SRSF3	1.01704	24.3451	25.3622	+	GFP_RL_CRB2_RL	6	6	5	33.5	33.5	33.5	19.329	0	7.0511	30.332	36	1.99236	0.00868293	-1.1539	-2.75352
A0A287ATU4;A0A5G2QHC0	A0A287ATU4	Transportin 1	TNPO1	1.01612	23.0311	24.0472	+	GFP_RL_CRB2_RL	8	8	6	15.5	15.5	13.3	102.37	0	18.777	29.0077	63	2.48972	0.00264822	-1.00332	-3.42653
A0A287A8Y8;A0A287BG49;F1RJH2;P79273;A0A287AP64;A0A286ZRI4	A0A287A8Y8;A0A287BG49;F1RJH2;P79273;A0A287AP64	Short-chain specific acyl-CoA dehydrogenase, mitochondrial (SCAD) (EC 1.3.8.1) (Butyryl-CoA dehydrogenase)	ACADS	1.01576	22.1094	23.1252	+	GFP_RL_CRB2_RL	8	8	8	21.1	21.1	21.1	67.19	0	75.52	27.8377	28	1.24023	0.0382	-8.14591	-1.72616
A0A287AUM7	A0A287AUM7	Phosphodiesterase (EC 3.1.4.-)	PDE6B	1.01518	24.8491	25.8643	+	GFP_RL_CRB2_RL	33	33	22	39.8	39.8	29.4	98.567	0	323.31	32.353	298	1.75028	0.0111795	-1.04921	-2.42848
P36887;F1SD45;A0A287ACC3;A0A286ZUD6	P36887;F1SD45;A0A287ACC3;A0A286ZUD6	cAMP-dependent protein kinase catalytic subunit alpha (PKA C-alpha) (EC 2.7.11.11)	PRKACA	1.01275	25.2527	26.2655	+	GFP_RL_CRB2_RL	10	10	5	22.2	22.2	12	40.616	0	25.739	31.317	83	2.32724	0.00409825	-1.02838	-3.20482
A0A480HMS5;A0A287ALQ2;A0A5G2Q912;A0A480ZTJ9;A0A287BLC7;A0A5G2QMM8;F1RJV7;A0A5G2QAU8	A0A480HMS5;A0A287ALQ2;A0A5G2Q912;A0A480ZTJ9;A0A287BLC7;A0A5G2QMM8;F1RJV7;A0A5G2QAU8	Acyl-CoA synthetase long chain family member 6	ACSL6	1.01227	23.3531	24.3653	+	GFP_RL_CRB2_RL	16	16	15	29.7	29.7	28.1	77.845	0	22.165	29.9983	79	1.23118	0.0389291	-0.805395	-1.71322
F1RIX8;A0A5G2R4K8;A0A5G2QL25	F1RIX8;A0A5G2R4K8;A0A5G2QL25	Carbonyl reductase 4	CBR4	1.01108	23.017	24.0281	+	GFP_RL_CRB2_RL	5	5	5	31.6	31.6	31.6	25.138	0	45.65	28.6208	41	2.88158	0.00127407	-0.947275	-3.97385
A0A286ZKG9;A0A5G2R604;A0A287AP21;F1S2E3	A0A286ZKG9	Peptidyl-prolyl cis-trans isomerase (PPIase) (EC 5.2.1.8)	PPIB	1.01067	25.0006	26.0113	+	GFP_RL_CRB2_RL	10	10	10	43.6	43.6	43.6	22.283	0	25.558	31.318	101	1.57047	0.0174191	-0.877254	-2.18518
Q9MZ16;A0A2C9F3B2;A0A5S6HVC8;A0A287AVV2	Q9MZ16;A0A2C9F3B2;A0A5S6HVC8;A0A287AVV2	Voltage-dependent anion-selective channel protein 1 (VDAC-1)	VDAC1	1.01065	27.3644	28.3751	+	GFP_RL_CRB2_RL	16	16	16	72.8	72.8	72.8	30.726	0	323.31	34.2511	527	2.07403	0.00726012	-0.960387	-2.86316
F1S6Q1;A0A5G2Q729	F1S6Q1;A0A5G2Q729	Complex I-B16.6 (NADH dehydrogenase [ubiquinone] 1 alpha subcomplex subunit 13) (NADH-ubiquinone oxidoreductase B16.6 subunit)	NDUFA13	1.01046	24.5086	25.5191	+	GFP_RL_CRB2_RL	5	5	5	37.5	37.5	37.5	16.89	0	14.613	30.3653	68	1.31406	0.0322094	-0.682546	-1.83082
A0A286ZTV9;A0A480MFV9;F1SSN5;A0A287BSL5;A0A287AVK6;A0A287AMQ1;A0A5G2QWB8;A0A287A2J1;A0A286ZZV9	A0A286ZTV9;A0A480MFV9;F1SSN5;A0A287BSL5;A0A287AVK6;A0A287AMQ1;A0A5G2QWB8;A0A287A2J1;A0A286ZZV9	Kinectin 1	KTN1	1.00976	23.5173	24.527	+	GFP_RL_CRB2_RL	39	39	39	36.7	36.7	36.7	148.32	0	268.79	31.1592	240	2.5319	0.00234818	-1.03811	-3.48451
F1RVC9;A0A480M1B4;A0A287A550	F1RVC9;A0A480M1B4	Uncharacterized protein	HNRNPD	1.00928	26.1831	27.1923	+	GFP_RL_CRB2_RL	16	16	2	42.3	42.3	8.7	38.354	0	249.96	32.3432	277	2.00808	0.0085282	-0.881899	-2.77461
A0A287A808;F1RLH7;A0A5G2QL31;A0A287AND7	A0A287A808;F1RLH7	Cytochrome c oxidase subunit	COX6B2	1.00922	25.0455	26.0547	+	GFP_RL_CRB2_RL	9	9	9	76.7	76.7	76.7	10.156	0	18.467	31.42	116	1.6289	0.0142744	-0.953258	-2.26455
F1RII7;A0A5G2QRW3;P02067;F1RII5	F1RII7;A0A5G2QRW3;P02067	Hemoglobin subunit beta (Beta-globin) (Hemoglobin beta chain)	HBB	1.00906	29.5844	30.5935	+	GFP_RL_CRB2_RL	15	15	14	87.1	87.1	80.3	16.166	0	276.75	36.0481	608	2.07578	0.00719537	-0.961529	-2.86551
A0A287AM78;A0A5G2R9A1;A0A287A2Y1;F1S8H8	A0A287AM78;A0A5G2R9A1;A0A287A2Y1;F1S8H8	Purine nucleoside phosphorylase (EC 2.4.2.1) (Inosine-guanosine phosphorylase)	PNP	1.00785	24.281	25.2889	+	GFP_RL_CRB2_RL	15	15	15	65.3	65.3	65.3	32.042	0	60.146	30.9373	160	1.81642	0.0102746	-0.884148	-2.51743
A0A287A2Y4;A0A5G2QY12;A0A287B0C3;A0A287B4I0;F1SMF9	A0A287A2Y4;A0A5G2QY12;A0A287B0C3;A0A287B4I0	ATP synthase subunit d, mitochondrial	ATP5PD	1.00689	25.8226	26.8295	+	GFP_RL_CRB2_RL	16	16	16	82.6	82.6	82.6	18.515	0	154.24	33.0491	283	2.17676	0.0061118	-0.902559	-3.00136
A0A480X841;F1RT87;A0A286ZZD9;A0A5G2Q9X9;A0A5G2RFW4;A0A5G2RBX5;A0A5G2QFY1	A0A480X841;F1RT87;A0A286ZZD9;A0A5G2Q9X9;A0A5G2RFW4;A0A5G2RBX5	RAB2A, member RAS oncogene family	RAB2A	1.00639	24.4361	25.4425	+	GFP_RL_CRB2_RL	13	13	6	67.5	67.5	31.6	23.518	0	198.62	31.3323	201	2.09744	0.00695988	-0.911356	-2.89461
I3LP11;A0A287AWZ0;F1RZV6;A0A287AXX5;A0A286ZYJ3;F1RRV9	I3LP11;A0A287AWZ0	KH RNA binding domain containing, signal transduction associated 1	KHDRBS1	1.00633	24.2753	25.2816	+	GFP_RL_CRB2_RL	9	9	9	21.4	21.4	21.4	48.197	0	102.06	30.8304	106	2.29732	0.00460104	-0.924441	-3.16424
A0A287BRL7;A0A287AQ80;A0A287A1V2;A0A5G2QVM6;A0A5G2QRU3;A0A287ALU0;P0DTA4;A0A5G2RB50;F1RP22	A0A287BRL7;A0A287AQ80;A0A287A1V2;A0A5G2QVM6;A0A5G2QRU3;A0A287ALU0;P0DTA4;A0A5G2RB50;F1RP22	Propionyl-CoA carboxylase alpha chain, mitochondrial (PCCase subunit alpha) (EC 6.4.1.3) (Propanoyl-CoA:carbon dioxide ligase subunit alpha)	PCCA	1.00602	21.7848	22.7909	+	GFP_RL_CRB2_RL	6	6	6	12.9	12.9	12.9	71.711	0	6.4169	27.6556	26	1.74315	0.0112509	-0.880898	-2.41887
A0A5G2R740;F1RM25	A0A5G2R740;F1RM25	Serine/threonine-protein phosphatase (EC 3.1.3.16)	PPP5C	1.00527	22.3857	23.3909			7	7	7	23.3	23.3	23.3	55.261	0	11.941	27.9733	38	0.115299	0.938974	2.9436	0.757313
F1RVY7;A0A5G2QDU1	F1RVY7;A0A5G2QDU1	Galactokinase (Galactokinase 1)	GALK1	1.00477	23.4788	24.4836	+	GFP_RL_CRB2_RL	8	8	8	22.2	22.2	22.2	42.091	0	15.88	29.0194	51	2.19744	0.00588644	-0.935651	-3.02924
A0A287BFF4;F1SN47;A0A5G2QCD6	A0A287BFF4;F1SN47	Glutaminase (EC 3.5.1.2)	GLS	1.00474	24.0515	25.0563	+	GFP_RL_CRB2_RL	17	17	17	36.8	36.8	36.8	73.539	0	59.882	30.9824	140	1.57991	0.017002	-0.883309	-2.19803
K7GN08;A0A5G2R823;A0A5G2QF75;A0A5G2QE80	K7GN08;A0A5G2R823;A0A5G2QF75;A0A5G2QE80	Uncharacterized protein	L1CAM	1.00418	22.8795	23.8837			16	16	16	20.2	20.2	20.2	137.75	0	59.05	29.901	95	0.913715	0.087851	-0.612775	-1.2381
F1S8P9;A0A287AI37;A0A286ZR45	F1S8P9;A0A287AI37;A0A286ZR45	Adducin 1	ADD1	1.0036	24.6009	25.6045	+	GFP_RL_CRB2_RL	15	15	15	31.7	31.7	31.7	82.586	0	45.381	31.5007	183	1.92131	0.00915979	-0.945996	-2.65821
A0A287AZF9	A0A287AZF9	Cytochrome c1 (Cytochrome c1, heme protein, mitochondrial)	CYC1	1.00282	25.1544	26.1572	+	GFP_RL_CRB2_RL	9	9	9	37.7	37.7	37.7	35.442	0	202.94	31.3932	154	1.82061	0.0102071	-0.962463	-2.52306
A0A287A7V2;F1RIK3;A0A5G2Q9C4;A0A287BB59;A0A5G2QIZ9;A0A287B8N7	A0A287A7V2;F1RIK3;A0A5G2Q9C4;A0A287BB59;A0A5G2QIZ9;A0A287B8N7	Acyl-CoA thioesterase 7	ACOT7	1.0012	23.4461	24.4473	+	GFP_RL_CRB2_RL	10	10	10	35.1	35.1	35.1	38.651	0	27.928	30.2591	96	1.59241	0.0163269	-0.898787	-2.21502
A0A287AQC2;E7EI20;A0A287BSV0	A0A287AQC2;E7EI20;A0A287BSV0	Rho GDP dissociation inhibitor alpha	ARHGDIA	1.00003	24.4369	25.437	+	GFP_RL_CRB2_RL	7	7	7	37.4	37.4	37.4	30.2	0	19.046	30.9803	90	1.56945	0.0174618	-0.844864	-2.18379
I3LC07;A0A5G2QWD0;A0A5G2QBQ6;A0A5G2QJ69;A0A5G2RML0;A0A5G2QW88;A0A5G2QUG2;A0A287BTC4	I3LC07;A0A5G2QWD0;A0A5G2QBQ6;A0A5G2QJ69;A0A5G2RML0;A0A5G2QW88;A0A5G2QUG2	Ras-related protein Rab-18	RAB18	0.999979	23.9889	24.9889	+	GFP_RL_CRB2_RL	10	10	10	63.6	63.6	63.6	22.991	0	80.664	30.1138	101	2.1323	0.0065449	-0.997192	-2.94149
Q764M6;K7GM32;F6PSB6	Q764M6;K7GM32;F6PSB6	Interferon regulatory factor 3 (IRF-3)	IRF3	0.999889	21.4776	22.4775			4	4	4	16.9	16.9	16.9	46.645	0	16.097	26.6749	34	0.608681	0.245034	-4.2597	-0.712516
I3LGC0;A0A287B3M4;F1RQR5	I3LGC0;A0A287B3M4	Serine/threonine-protein phosphatase 2A 56 kDa regulatory subunit	PPP2R5E	0.999395	21.9924	22.9918	+	GFP_RL_CRB2_RL	7	7	7	19.1	19.1	19.1	54.672	0	19.029	28.2748	36	2.12952	0.00656753	-0.844323	-2.93775
P17741;F1RJ01	P17741;F1RJ01	High mobility group protein B2 (High mobility group protein 2) (HMG-2)	HMGB2 HMG2	0.999308	23.5743	24.5736			9	7	7	37.1	27.1	27.1	24.133	0	20.856	30.0877	56	0.884671	0.099651	-4.74847	-1.19187
F1RRY6	F1RRY6	Microsomal prostaglandin E synthase 2 (EC 5.3.99.3) (Prostaglandin E synthase 2)	PTGES2	0.999276	22.7157	23.715	+	GFP_RL_CRB2_RL	7	7	7	22.3	22.3	22.3	41.796	0	7.7183	28.3069	27	1.99246	0.00869471	-0.816384	-2.75365
F1SUF2;A0A5G2R9N0;A0A287A1G6;A0A5G2R0B1;K7GQ26;A0A287BSB9;A0A286ZZM3;K7GMC0;K7GS73;A0A287AE54	F1SUF2;A0A5G2R9N0;A0A287A1G6;A0A5G2R0B1	Hexokinase (EC 2.7.1.1)	HK1	0.997958	26.7175	27.7155	+	GFP_RL_CRB2_RL	48	48	39	54.1	54.1	44.7	102.5	0	323.31	34.9606	795	1.71209	0.011673	-0.837277	-2.37702
F1RIE2	F1RIE2	DNA damage-binding protein 1 (Damage-specific DNA-binding protein 1)	DDB1	0.997384	24.1723	25.1697	+	GFP_RL_CRB2_RL	35	35	35	36.3	36.3	36.3	126.84	0	94.541	31.9113	245	3.23305	0.00116129	-0.986123	-4.48527
A0A287AGA5;A0A287AC69	A0A287AGA5;A0A287AC69	15 kDa phosphoprotein enriched in astrocytes (Astrocytic phosphoprotein PEA-15)	PEA15	0.994942	23.2902	24.2852			8	8	8	70.8	70.8	70.8	15.04	0	22.878	29.2521	82	0.130918	0.926508	2.73923	0.66595
A0A5G2QML3;F6PYW2;P06348	A0A5G2QML3;F6PYW2	Histone H1t	H1-6 H1FT	0.993952	26.5898	27.5837	+	GFP_RL_CRB2_RL	16	16	3	36	36	6.5	33.483	0	54.465	32.5914	173	2.58521	0.00204184	-0.902814	-3.55809
D0G7F6;A0A288CFT0;Q29371;A0A286ZRV2	D0G7F6;A0A288CFT0;Q29371;A0A286ZRV2	Triosephosphate isomerase (TIM) (EC 5.3.1.1) (Methylglyoxal synthase) (EC 4.2.3.3) (Triose-phosphate isomerase)	TPI1	0.993314	28.1814	29.1748	+	GFP_RL_CRB2_RL	20	20	20	87.1	87.1	87.1	26.667	0	323.31	35.6129	726	1.79721	0.0105814	-0.930976	-2.4916
P05027;A0A5S6HMA0	P05027;A0A5S6HMA0	Sodium/potassium-transporting ATPase subunit beta-1 (Sodium/potassium-dependent ATPase subunit beta-1)	ATP1B1	0.991772	26.0998	27.0915	+	GFP_RL_CRB2_RL	14	14	14	42.9	42.9	42.9	35.158	0	120.02	32.568	199	2.06995	0.00733813	-0.94139	-2.85767
F1SMQ4;A0A286ZSJ9;A0A286ZRQ3;A0A287A100;A0A5G2QAR5;A0A5G2R934;A0A5G2R1N0	F1SMQ4;A0A286ZSJ9;A0A286ZRQ3;A0A287A100;A0A5G2QAR5;A0A5G2R934;A0A5G2R1N0	Adenosylhomocysteinase like 2	AHCYL2	0.991528	24.4853	25.4768	+	GFP_RL_CRB2_RL	19	19	9	34.6	34.6	18.6	70.022	0	108.32	31.5494	182	1.8263	0.0101369	-1.02466	-2.53069
I3L5Z2;P20303	I3L5Z2;P20303	Solute carrier family 2, facilitated glucose transporter member 1 (Glucose transporter type 1, erythrocyte/brain) (GLUT-1)	SLC2A1 GLUT1	0.99034	27.5704	28.5607	+	GFP_RL_CRB2_RL	8	8	2	14.8	14.8	5	52.706	0	92.357	33.2535	124	2.73665	0.00169476	-0.976084	-3.769
F1SNL7;A0A287BM62	F1SNL7;A0A287BM62	Carnosine dipeptidase 2 (Cytosolic non-specific dipeptidase isoform X1)	CNDP2	0.989092	23.9492	24.9383	+	GFP_RL_CRB2_RL	15	15	15	46.3	46.3	46.3	52.734	0	37.044	30.6475	97	1.98722	0.00874054	-1.18274	-2.74662
F1SM78;A0A5K1VGZ2;A0A480VPY4;F2Z5V6;P29269;A0A5G2R5L7	F1SM78;A0A5K1VGZ2;A0A480VPY4;F2Z5V6	Myosin regulatory light polypeptide 9 (20 kDa myosin light chain) (LC20) (Myosin regulatory light chain 2, smooth muscle isoform) (Myosin regulatory light chain 9)	MYL9 MYRL2	0.988846	24.6624	25.6512	+	GFP_RL_CRB2_RL	5	5	5	35.5	35.5	35.5	19.779	0	27.842	30.2636	59	2.05111	0.00766667	-1.01661	-2.83238
F1S431	F1S431	Alanine--tRNA ligase (EC 6.1.1.7)	AARS1 AARS	0.987602	23.4396	24.4272	+	GFP_RL_CRB2_RL	22	22	22	33.7	33.7	33.7	106.7	0	105.07	30.3401	113	1.73045	0.011373	-0.979015	-2.40176
Q29024;K7GT57;A0A286ZJT1;A0A287B7P5;A0A287BD57	Q29024;K7GT57;A0A286ZJT1;A0A287B7P5;A0A287BD57	Spliceosome RNA helicase DDX39B (EC 3.6.4.13) (56 kDa U2AF65-associated protein) (DEAD box protein UAP56)	DDX39B BAT1 UAP56	0.985953	24.5976	25.5835	+	GFP_RL_CRB2_RL	18	18	8	52.1	52.1	25.5	48.991	0	93.693	31.7187	233	2.50205	0.00258683	-1.01847	-3.44346
A0A287A9G0;I3LIW1;A0A287AQ33;A0A287A248	A0A287A9G0;I3LIW1;A0A287AQ33;A0A287A248	LanC like 2	LANCL2	0.98538	23.9442	24.9296	+	GFP_RL_CRB2_RL	15	15	15	48.7	48.7	48.7	51.303	0	113.97	30.7369	170	2.89171	0.00127	-1.17006	-3.98829
A0A5G2RG39;I3LL27;A0A287BA12;F1SMW4;I3LS61	A0A5G2RG39;I3LL27;A0A287BA12	Vesicle-fusing ATPase (EC 3.6.4.6)	VPS4B	0.985365	22.0099	22.9953	+	GFP_RL_CRB2_RL	6	6	6	17.1	17.1	17.1	47.433	0	5.1413	27.6653	23	3.15091	0.00125287	-1.20212	-4.36371
F1S2Z8	F1S2Z8	Phosducin	PDC	0.98402	26.5463	27.5304	+	GFP_RL_CRB2_RL	15	15	15	68.6	68.6	68.6	28.192	0	110.44	33.4198	463	1.94382	0.00908804	-1.06428	-2.6884
A0A286ZKJ2;A0A286ZQ47;A0A287B8N1;A0A286ZIJ9;A0A287BCP5;A0A286ZU66;I3LCA1;A0A287B7N8;Q2HYU2	A0A286ZKJ2;A0A286ZQ47;A0A287B8N1;A0A286ZIJ9;A0A287BCP5;A0A286ZU66;I3LCA1;A0A287B7N8;Q2HYU2	ATP-dependent 6-phosphofructokinase, muscle type (ATP-PFK) (PFK-M) (EC 2.7.1.11) (6-phosphofructokinase type A) (Phosphofructo-1-kinase isozyme A) (PFK-A) (Phosphohexokinase)	PFKM	0.983384	27.0737	28.0571	+	GFP_RL_CRB2_RL	34	34	31	51.7	51.7	48.2	85.314	0	323.31	34.6936	719	2.1419	0.00646861	-0.864328	-2.95441
F1STS4;A0A5G2RAT9;A0A5G2QP37	F1STS4;A0A5G2RAT9;A0A5G2QP37	Malic enzyme	ME3	0.982886	22.5276	23.5105	+	GFP_RL_CRB2_RL	10	9	9	23.7	22.2	22.2	67.299	0	24.647	28.8587	55	1.66038	0.0131459	-0.99124	-2.30718
F1S031	F1S031	NADH dehydrogenase [ubiquinone] iron-sulfur protein 6, mitochondrial	NDUFS6	0.98259	24.1911	25.1737	+	GFP_RL_CRB2_RL	5	5	5	53.7	53.7	53.7	13.329	0	193.75	29.8681	75	1.95655	0.00901857	-0.855453	-2.70548
P80928	P80928	Macrophage migration inhibitory factor (MIF) (EC 5.3.2.1) (Glycosylation-inhibiting factor) (GIF) (L-dopachrome isomerase) (L-dopachrome tautomerase) (EC 5.3.3.12) (Phenylpyruvate tautomerase)	MIF	0.982552	25.5089	26.4915	+	GFP_RL_CRB2_RL	4	4	4	40.9	40.9	40.9	12.451	0	7.7907	31.1182	49	1.72186	0.0115329	-1.12601	-2.3902
A0A287BL83;A0A287AE80;A0A287BA90;A0A287BJQ5;A0A287AJT0;Q28960;I3L7L5;A0A287AAY9;A0A286ZID9;A0A5G2R336;A0A287BRI4	A0A287BL83;A0A287AE80;A0A287BA90;A0A287BJQ5;A0A287AJT0	Carbonyl reductase [NADPH] 1 (EC 1.1.1.184) (15-hydroxyprostaglandin dehydrogenase [NADP(+)]) (EC 1.1.1.196) (EC 1.1.1.197) (20-beta-hydroxysteroid dehydrogenase) (NADPH-dependent carbonyl reductase 1) (Prostaglandin 9-ketoreductase) (PG-9-KR) (Prostaglandin-E(2) 9-reductase) (EC 1.1.1.189)	CBR1 CBR CRN	0.981625	24.0964	25.078	+	GFP_RL_CRB2_RL	12	12	12	53	53	53	30.568	0	62.429	30.6767	159	1.65241	0.0133689	-0.870725	-2.2964
A0A5G2RHU2;A5GFY8;K7GNA5;A0A5G2R8P8;A0A5G2QBP3	A0A5G2RHU2;A5GFY8;K7GNA5;A0A5G2R8P8;A0A5G2QBP3	D-3-phosphoglycerate dehydrogenase (3-PGDH) (EC 1.1.1.95) (2-oxoglutarate reductase) (EC 1.1.1.399) (Malate dehydrogenase) (EC 1.1.1.37)	PHGDH	0.980785	26.3511	27.3319	+	GFP_RL_CRB2_RL	19	19	19	43.2	43.2	43.2	52.225	0	141.52	32.4566	186	1.76016	0.0110282	-0.864567	-2.44178
A0A5G2REY8;F1RPD2	A0A5G2REY8;F1RPD2	Ubiquinol-cytochrome c reductase core protein 2	UQCRC2	0.980549	25.3131	26.2936	+	GFP_RL_CRB2_RL	17	17	17	43.1	43.1	43.1	47.346	0	146.54	32.3715	284	1.78174	0.0107479	-0.925631	-2.4708
O02705;A0A287B8J5;A0A287AQK7	O02705;A0A287B8J5;A0A287AQK7	Heat shock protein HSP 90-alpha	HSP90AA1 HSP90A HSPCA	0.980321	28.0879	29.0682	+	GFP_RL_CRB2_RL	52	52	36	60.6	60.6	43.2	84.774	0	323.31	35.9585	1363	2.01038	0.00852414	-0.944492	-2.7777
A0A5G2QE26;F1RZT9;A0A5G2QL75;A0A5G2RG52;A0A5G2RFS3	A0A5G2QE26;F1RZT9;A0A5G2QL75;A0A5G2RG52	Methyl-CpG-binding protein 2 (MeCp-2 protein) (MeCp2)	MECP2	0.979236	22.7615	23.7407	+	GFP_RL_CRB2_RL	10	10	10	30.3	30.3	30.3	52.391	0	88.434	28.5964	29	3.4358	0.00095356	-0.890896	-4.79125
A0A287B088;Q29384	A0A287B088;Q29384	Proteasome subunit beta type-4 (EC 3.4.25.1) (Macropain beta chain) (Multicatalytic endopeptidase complex beta chain) (Proteasome beta chain) (Proteasome chain 3) (Fragment)	PSMB4	0.978526	23.3435	24.3221			4	4	4	25	25	25	29.053	0	8.1246	29.0744	40	0.120707	0.936694	2.9485	0.724589
F1S0N2	F1S0N2	ATP-citrate synthase (EC 2.3.3.8) (ATP-citrate (pro-S-)-lyase) (Citrate cleavage enzyme)	ACLY	0.977294	23.0083	23.9856	+	GFP_RL_CRB2_RL	21	21	21	26	26	26	123.71	0	36.948	30.4991	173	1.86915	0.00957089	-0.929522	-2.58823
Q8WP15	Q8WP15	Rhodopsin kinase GRK7 (EC 2.7.11.14) (G protein-coupled receptor kinase 7) (G protein-coupled receptor kinase GRK7)	GRK7	0.977201	22.3029	23.2801	+	GFP_RL_CRB2_RL	9	9	9	27.5	27.5	27.5	62.299	0	23.384	28.5639	53	1.96544	0.00896	-0.971348	-2.7174
A0A287BQL0;A0A286ZKF7	A0A287BQL0;A0A286ZKF7	Transgelin	TAGLN3	0.976342	23.9163	24.8926	+	GFP_RL_CRB2_RL	11	11	10	62.3	62.3	55.3	22.514	0	22.187	30.4411	56	1.91224	0.00922564	-0.986758	-2.64604
A0A5G2R987;A0A5G2QAT6;A0A287AYJ4;A0A5G2QEX0;I3LJ42	A0A5G2R987;A0A5G2QAT6;A0A287AYJ4;A0A5G2QEX0;I3LJ42	Guanine nucleotide-binding protein subunit gamma	GNG2	0.975771	24.9645	25.9403	+	GFP_RL_CRB2_RL	6	6	6	78.9	78.9	78.9	7.8501	0	30.407	31.1807	101	1.55877	0.018036	-0.861349	-2.16924
F1SPZ5;F1SPZ4;A0A287A4L1;P23220;A0A287BTK2;A0A5G2R8B2;A0A286ZTB3	F1SPZ5;F1SPZ4;A0A287A4L1;P23220;A0A287BTK2;A0A5G2R8B2;A0A286ZTB3	Plasma membrane calcium-transporting ATPase 1 (EC 7.2.2.10) (Plasma membrane calcium ATPase isoform 1) (PMCA1) (Plasma membrane calcium pump isoform 1)	ATP2B1	0.974551	24.9908	25.9654	+	GFP_RL_CRB2_RL	33	33	18	35.1	35.1	21.8	133.79	0	323.31	32.6592	414	1.99687	0.00867575	-0.911921	-2.75957
F1RFT1;A0A287AIR1;A0A287BRH1;I3LSD8;A0A287AM28	F1RFT1;A0A287AIR1;A0A287BRH1;I3LSD8;A0A287AM28	NDRG family member 4	NDRG4	0.974271	23.302	24.2763			5	5	5	26.6	26.6	26.6	35.269	0	11.756	28.7596	22	0.348861	0.502556	-0.75769	-0.134452
F1RI39;A0A287A4Q7;A0A287BQV2	F1RI39;A0A287A4Q7;A0A287BQV2	Actinin alpha 4	ACTN4	0.972489	24.0452	25.0177	+	GFP_RL_CRB2_RL	44	44	4	57.7	57.7	4.7	107.29	0	288.2	32.4312	449	1.73703	0.0113028	-0.823304	-2.41063
A0A5G2R0H7;Q95339;A0A5S6G3W0	A0A5G2R0H7;Q95339;A0A5S6G3W0	ATP synthase subunit f, mitochondrial (ATP synthase membrane subunit f)	ATP5MF ATP5J2	0.972182	26.3558	27.328	+	GFP_RL_CRB2_RL	3	3	3	67.3	67.3	67.3	5.7487	0	5.1486	31.2603	51	1.72374	0.0115667	-0.99228	-2.39273
F1STC5;A0A287A4Y3;A0A286ZK41;A0A287AE24;A0A286ZYQ7;A0A286ZQQ8;A0A5G2QWT2;A0A286ZRV9;I3L6U3;A0A287B5G0;A0A287ARL5;A0A287BDV3;F1STC2;A0A287AU93;I3LBK0	F1STC5;A0A287A4Y3;A0A286ZK41;A0A287AE24	Ig-like domain-containing protein		0.971994	26.7597	27.7317	+	GFP_RL_CRB2_RL	5	5	5	34.1	34.1	34.1	23.485	0	46.542	31.7076	51	2.43699	0.0029222	-1.23207	-3.35431
F1S300;A0A286ZJ74	F1S300;A0A286ZJ74	Nucleoprotein TPR	TPR	0.971112	23.1009	24.072	+	GFP_RL_CRB2_RL	28	28	28	14.3	14.3	14.3	267.13	0	54.165	29.7969	72	2.58752	0.00204612	-1.00861	-3.56128
Q5S1S4;A0A5S6G0V8;A0A5S6I8A2	Q5S1S4;A0A5S6G0V8;A0A5S6I8A2	Carbonic anhydrase 3 (EC 4.2.1.1) (Carbonate dehydratase III) (Carbonic anhydrase III) (CA-III)	CA3	0.97107	24.3542	25.3252	+	GFP_RL_CRB2_RL	14	14	14	68.1	68.1	68.1	29.411	0	84.112	31.1749	112	1.32619	0.0310441	-0.766421	-1.84788
A0A5G2RKP2;F1SD97;A0A287BRE0;A0A5G2RNP2;A0A5G2QQL7	A0A5G2RKP2;F1SD97;A0A287BRE0;A0A5G2RNP2;A0A5G2QQL7	Phenylalanine--tRNA ligase (EC 6.1.1.20)	FARSA	0.969071	23.1222	24.0912	+	GFP_RL_CRB2_RL	13	13	13	36.5	36.5	36.5	53.777	0	73.711	29.7029	82	1.71979	0.0115345	-0.925906	-2.38739
Q52NJ6	Q52NJ6	Ras-related protein Rab-14	RAB14	0.968793	23.9592	24.928	+	GFP_RL_CRB2_RL	11	11	3	65.6	65.6	17.2	23.927	0	29.534	31.0503	139	2.08495	0.00708905	-0.880714	-2.87783
P60982;A0A5G2REA6;A0A5G2RAG2;A0A5S6IF30	P60982;A0A5G2REA6;A0A5G2RAG2;A0A5S6IF30	Destrin (Actin-depolymerizing factor) (ADF)	DSTN DSN	0.968295	25.0508	26.0191	+	GFP_RL_CRB2_RL	12	11	11	66.7	62.4	62.4	18.506	0	83.373	31.5173	136	2.58313	0.00210438	-1.06572	-3.5552
A0A480V9G7;A0A5G2QW04;F1SMV2	A0A480V9G7;A0A5G2QW04;F1SMV2	Phosphodiesterase 6D	PDE6D	0.968207	23.8486	24.8168			4	4	4	35.3	35.3	35.3	17.362	0	61.127	29.7293	54	0.120006	0.936879	3.04701	0.728761
I3LDM7;A0A5G2QBC0	I3LDM7	Lactoylglutathione lyase (EC 4.4.1.5) (Glyoxalase I)	GLO1	0.968079	25.9797	26.9478	+	GFP_RL_CRB2_RL	16	16	16	75	75	75	20.73	0	76.104	33.1685	337	1.75881	0.0110129	-0.928476	-2.43996
A0A5G2Q847;F1SNE5	A0A5G2Q847;F1SNE5	SH3 domain containing GRB2 like 2, endophilin A1	SH3GL2	0.966413	25.0628	26.0292	+	GFP_RL_CRB2_RL	18	18	14	56.4	56.4	48.7	39.558	0	145.83	31.9525	225	1.70024	0.0120222	-0.851208	-2.36102
A0A287AT21	A0A287AT21	Sorbitol dehydrogenase	SORD	0.964818	22.6065	23.5713			9	9	8	40.2	40.2	35.1	38.18	0	15.712	28.2542	33	0.338893	0.513676	-0.747255	-0.107511
F1SI09;A0A287AZ47;A0A5G2QZP5;A0A5G2R908;A0A287A2B2	F1SI09;A0A287AZ47;A0A5G2QZP5;A0A5G2R908;A0A287A2B2	Uncharacterized protein	PPP1R7	0.964515	22.5221	23.4867	+	GFP_RL_CRB2_RL	12	12	12	42.2	42.2	42.2	41.395	0	22.355	29.0621	63	1.47624	0.0213333	-0.990836	-2.05627
P00503	P00503	Aspartate aminotransferase, cytoplasmic (cAspAT) (EC 2.6.1.1) (EC 2.6.1.3) (Cysteine aminotransferase, cytoplasmic) (Cysteine transaminase, cytoplasmic) (cCAT) (Glutamate oxaloacetate transaminase 1) (Transaminase A)	GOT1	0.964452	25.019	25.9835	+	GFP_RL_CRB2_RL	18	18	18	52.1	52.1	52.1	46.474	0	152.51	32.4071	215	1.58008	0.0170152	-1.06572	-2.19826
F1RND0	F1RND0	Protein unc-119 homolog A	UNC119	0.962794	24.5346	25.4974	+	GFP_RL_CRB2_RL	9	9	8	54.2	54.2	50.8	26.868	0	246.18	31.0363	163	2.43056	0.00293585	-0.972012	-3.34553
A0A287AGU7;A0A287AHL4;A0A287AZ37	A0A287AGU7;A0A287AHL4;A0A287AZ37	Tubulin beta chain	LOC100624785	0.961438	29.7485	30.71	+	GFP_RL_CRB2_RL	30	11	2	70.1	29.7	3.6	49.953	0	209.66	35.6542	530	2.45292	0.00284615	-1.03227	-3.3761
A0A287BD61;A0A5G2Q9N6;A0A5G2QKN4;A0A5G2RGQ4;A0A5G2QLD1	A0A287BD61;A0A5G2Q9N6;A0A5G2QKN4;A0A5G2RGQ4;A0A5G2QLD1	NSF attachment protein beta	NAPB	0.96087	23.5937	24.5546	+	GFP_RL_CRB2_RL	17	14	14	68.7	57.1	57.1	32.975	0	282.27	30.6775	144	1.76482	0.0110142	-0.932969	-2.44805
F1SI77;Q29577;A0A286ZRC9;A0A286ZI31;F6PU58;A0A287AKB5;Q2HYU1;A0A286ZQI3;A0A287BBV9	F1SI77;Q29577;A0A286ZRC9;A0A286ZI31	Creatine kinase U-type, mitochondrial (EC 2.7.3.2) (Acidic-type mitochondrial creatine kinase) (Mia-CK) (Ubiquitous mitochondrial creatine kinase) (U-MtCK)	CKMT1	0.960257	28.5308	29.491	+	GFP_RL_CRB2_RL	26	26	26	61.1	61.1	61.1	46.934	0	323.31	35.2583	651	1.64015	0.0137563	-0.815856	-2.27979
A0A287A7Q3;A0A287AW90;I3LSK5	A0A287A7Q3;A0A287AW90;I3LSK5	G protein subunit beta 1	GNB1	0.958967	28.859	29.8179	+	GFP_RL_CRB2_RL	19	19	10	72.9	72.9	40.3	37.377	0	323.31	35.8235	724	1.6367	0.0138661	-0.926819	-2.27512
F2Z557;A0A286ZZL8;A0A287AZY8	F2Z557;A0A286ZZL8	Polyadenylate-binding protein (PABP)	PABPC1	0.958738	24.0662	25.0249	+	GFP_RL_CRB2_RL	22	22	13	32.1	32.1	16.5	70.67	0	47.335	31.2116	195	2.9473	0.00126098	-0.990503	-4.06782
A0A287BSU8;A0A287BH67;F6QB00	A0A287BSU8;A0A287BH67;F6QB00	Uncharacterized protein	SRSF4	0.95852	27.6029	28.5615	+	GFP_RL_CRB2_RL	8	8	4	16.8	16.8	8.6	56.238	0	45.328	32.0264	52	1.50346	0.0202553	-0.749746	-2.09364
F1SA23;F1RNA5	F1SA23	Dehydrogenase/reductase 13	DHRS13	0.958178	24.5713	25.5294	+	GFP_RL_CRB2_RL	12	12	12	47.5	47.5	47.5	35.16	0	29.496	31.526	149	2.17718	0.00611509	-0.895069	-3.00192
Q29290	Q29290	Cystatin-B (Stefin-B)	CSTB CST6 STFB	0.957624	26.1018	27.0594	+	GFP_RL_CRB2_RL	5	5	5	65.3	65.3	65.3	11.13	0	37.008	32.0943	120	2.7217	0.00169888	-0.896951	-3.74804
A0A287AHG5	A0A287AHG5	Protein kinase C and casein kinase substrate in neurons 1	PACSIN1	0.957581	24.6222	25.5798	+	GFP_RL_CRB2_RL	14	14	14	47.6	47.6	47.6	42.611	0	176.86	31.2778	200	1.77167	0.0108983	-0.975431	-2.45726
F1RLZ7;A0A480J9D5;A0A287BLX5;F1S1E7	F1RLZ7;A0A480J9D5	Dihydropyrimidinase like 3	DPYSL3	0.956165	27.7526	28.7088	+	GFP_RL_CRB2_RL	33	33	9	62.5	62.5	14.1	73.707	0	323.31	33.9015	560	1.91863	0.00918404	-0.900142	-2.65462
A0A5G2RC42;A0A287AL94;A0A5G2QUG6;A0A287BLR0;A0A5G2QTH1;A0A5G2R8R8;A0A287BJY7;F1SFF8	A0A5G2RC42;A0A287AL94;A0A5G2QUG6;A0A287BLR0;A0A5G2QTH1;A0A5G2R8R8;A0A287BJY7;F1SFF8	Alpha-1,4 glucan phosphorylase (EC 2.4.1.1)	PYGL	0.955642	23.9324	24.8881	+	GFP_RL_CRB2_RL	33	29	29	39.9	36.2	36.2	93.209	0	101.55	31.7042	285	1.65363	0.0133504	-0.923518	-2.29804
I3LQB3;Q9TVC1;F1RSG6;A0A5G2QWH1;A0A5G2R974;A0A5G2R3Q7	I3LQB3;Q9TVC1;F1RSG6;A0A5G2QWH1;A0A5G2R974;A0A5G2R3Q7	V-type proton ATPase subunit H (V-ATPase subunit H) (V-ATPase 50/57 kDa subunits) (Vacuolar proton pump subunit H) (Vacuolar proton pump subunit SFD)	ATP6V1H	0.955002	24.74	25.695	+	GFP_RL_CRB2_RL	12	12	12	38.5	38.5	38.5	54.133	0	202.86	31.048	133	1.57846	0.0170821	-0.891296	-2.19606
A0A5G2R718;F1SGH5;A0A5G2QSU5	A0A5G2R718;F1SGH5;A0A5G2QSU5	Pyruvate dehydrogenase E1 component subunit beta (EC 1.2.4.1)	PDHB	0.954585	25.242	26.1966	+	GFP_RL_CRB2_RL	14	14	14	53.4	53.4	53.4	37.128	0	77.136	31.9358	135	1.90915	0.0092548	-0.857314	-2.64189
A0A5G2RAC7;F1RYI3;A0A5G2QFU2;F2Z5R6;A0A287AY31	A0A5G2RAC7;F1RYI3;A0A5G2QFU2;F2Z5R6	Cullin associated and neddylation dissociated 1	CAND1	0.95401	24.3231	25.2771	+	GFP_RL_CRB2_RL	24	24	20	23.3	23.3	19.8	136.26	0	135.41	31.5366	197	2.07837	0.00714203	-0.921652	-2.86899
I3LEF8;A0A287A3B5;A0A5G2QQI1;A0A287AMG9	I3LEF8;A0A287A3B5;A0A5G2QQI1;A0A287AMG9	Hydroxysteroid 17-beta dehydrogenase 4	HSD17B4	0.953907	22.4204	23.3743			12	12	12	24.4	24.4	24.4	80.04	0	26.891	28.794	56	1.07444	0.0640289	-0.586091	-1.48452
P11708;A0A5G2QPX2;A0A5G2QFC2;A0A5S8KKT9;A0A5G2QP21;A0A5G2QP84	P11708;A0A5G2QPX2;A0A5G2QFC2;A0A5S8KKT9;A0A5G2QP21;A0A5G2QP84	Malate dehydrogenase, cytoplasmic (EC 1.1.1.37) (Cytosolic malate dehydrogenase)	MDH1	0.95374	27.7584	28.7122	+	GFP_RL_CRB2_RL	15	15	15	44.9	44.9	44.9	36.454	0	323.31	34.6328	335	2.15492	0.00636055	-0.997884	-2.97193
F1SPP8	F1SPP8	Cytoskeleton associated protein 4	CKAP4	0.951502	24.1947	25.1462	+	GFP_RL_CRB2_RL	24	24	24	51.8	51.8	51.8	64.537	0	154.13	31.3995	207	2.42825	0.00294539	-0.960974	-3.34237
A0A287B8Z9;A0A287BNG4;A0A287BNY2;F1SIG7;A0A286ZVA9	A0A287B8Z9;A0A287BNG4;A0A287BNY2;F1SIG7;A0A286ZVA9	Secernin 1	SCRN1	0.95129	25.0199	25.9712	+	GFP_RL_CRB2_RL	13	13	13	41.1	41.1	41.1	46.181	0	134.27	32.0586	239	1.53125	0.0193129	-0.870184	-2.13167
Q29554;A0A5G2R3M6;A0A5G2RBW4	Q29554;A0A5G2R3M6;A0A5G2RBW4	Trifunctional enzyme subunit alpha, mitochondrial (78 kDa gastrin-binding protein) (Monolysocardiolipin acyltransferase) (EC 2.3.1.-) (TP-alpha) [Includes: Long-chain enoyl-CoA hydratase (EC 4.2.1.17)	HADHA LCHYD-HAD	0.950177	23.9299	24.8801	+	GFP_RL_CRB2_RL	17	17	17	32.6	32.6	32.6	83.106	0	74.93	30.7364	150	2.01008	0.00851791	-0.89503	-2.77729
A0A480V5W1;A0A480V1M7;F1S182;I3L6Y6;A0A287AZ79;A0A5G2R7L4;A0A5G2R0D2	A0A480V5W1;A0A480V1M7;F1S182;I3L6Y6;A0A287AZ79;A0A5G2R7L4;A0A5G2R0D2	AP complex subunit beta	AP2B1	0.950105	24.7781	25.7282	+	GFP_RL_CRB2_RL	19	19	10	21.9	21.9	12.3	104.54	0	143.25	31.9702	191	1.94713	0.00908564	-0.920398	-2.69284
A0A287AE88;F1SL07	A0A287AE88;F1SL07	NADH:ubiquinone oxidoreductase subunit A9	NDUFA9	0.949978	24.1017	25.0517	+	GFP_RL_CRB2_RL	9	9	9	27.2	27.2	27.2	42.007	0	13.722	30.4147	92	2.30661	0.00445913	-0.85787	-3.17683
A0A287A1V7;F1RWC5;A0A286ZUB7;A0A287BQM1	A0A287A1V7;F1RWC5;A0A286ZUB7	Kinesin-like protein	KIF5B	0.949732	24.2083	25.1581	+	GFP_RL_CRB2_RL	27	27	21	34.3	34.3	26.8	109.04	0	71.649	30.9385	178	2.10447	0.00695366	-0.914524	-2.90406
A0A5K1UHY0;A0A287AQ89	A0A5K1UHY0;A0A287AQ89	Glycogen synthase kinase-3 beta (EC 2.7.11.26)	GSK3B	0.949364	22.9737	23.9231	+	GFP_RL_CRB2_RL	8	8	6	28.4	28.4	24	45.413	0	46.936	28.6447	46	3.14352	0.00124571	-1.02846	-4.35283
K7GP28;A0A5G2QSR2	K7GP28;A0A5G2QSR2	Hydroxysteroid 17-beta dehydrogenase 10	HSD17B10	0.94932	23.7706	24.7199	+	GFP_RL_CRB2_RL	9	9	9	54.6	54.6	54.6	30.787	0	85.704	30.1047	91	2.0964	0.00693926	-0.969993	-2.8932
A0A481C216;F1RIP4;A0A5G2RC74;A0A287B8A9	A0A481C216;F1RIP4;A0A5G2RC74;A0A287B8A9	RuvB-like helicase (EC 3.6.4.12)	RUVBL2	0.947449	24.2277	25.1752	+	GFP_RL_CRB2_RL	21	21	21	52.7	52.7	52.7	51.172	0	55.893	31.3336	218	2.70057	0.00168514	-0.865207	-3.71848
F1SV62;I3L5V9	F1SV62;I3L5V9	Protein argonaute-3 (Argonaute3) (Eukaryotic translation initiation factor 2C 3) (eIF-2C 3) (eIF2C 3)	EIF2C3 AGO1 AGO3	0.945995	23.3349	24.2809	+	GFP_RL_CRB2_RL	23	23	2	33.7	33.7	3.7	130.65	0	97.648	30.3014	116	1.93191	0.009125	-0.896653	-2.67243
A0A5G2R693;F1S6M7;A0A5G2RIM4;A0A5G2QVL6	A0A5G2R693;F1S6M7;A0A5G2RIM4	Tubulin beta chain		0.945319	27.3196	28.2649	+	GFP_RL_CRB2_RL	22	11	8	49.9	29.8	23.6	56.821	0	198.1	33.7314	297	2.83433	0.00145894	-1.02927	-3.90672
A0A5G2QKC9;F1SUE3;A0A5G2QTT3;A0A5G2QMG2;A0A5G2QU23	A0A5G2QKC9;F1SUE3;A0A5G2QTT3;A0A5G2QMG2;A0A5G2QU23	Inorganic diphosphatase (EC 3.6.1.1)	PPA1	0.945256	26.0945	27.0398	+	GFP_RL_CRB2_RL	18	18	18	72	72	72	32.79	0	153.35	32.9489	365	1.49704	0.0204976	-0.812311	-2.08484
I3LL07;A0A286ZPR1;A0A286ZU22	I3LL07;A0A286ZPR1;A0A286ZU22	AP-2 complex subunit mu	AP2M1	0.944389	24.2343	25.1787	+	GFP_RL_CRB2_RL	16	16	16	39.7	39.7	39.7	49.389	0	134.82	31.4359	153	2.33256	0.0040493	-0.878986	-3.21204
A0A5G2QXT5;A0A286ZQF6	A0A5G2QXT5;A0A286ZQF6	Uncharacterized protein		0.944109	23.7843	24.7284	+	GFP_RL_CRB2_RL	3	3	2	9.5	9.5	6.4	53.519	0	7.4666	29.3326	47	1.52967	0.0193773	-0.905765	-2.12952
F2Z5E8	F2Z5E8	Visinin-like protein 1	VSNL1	0.942669	24.3228	25.2654	+	GFP_RL_CRB2_RL	5	5	5	30.9	30.9	30.9	22.142	0	18.263	29.8047	52	1.78285	0.010756	-0.893896	-2.47231
F1SRC5	F1SRC5	Aconitate hydratase, mitochondrial (Aconitase) (EC 4.2.1.-)	ACO2	0.9422	26.5674	27.5096	+	GFP_RL_CRB2_RL	36	36	2	51	51	3.7	85.447	0	290.43	34.2083	595	1.75008	0.0111665	-0.832233	-2.42821
F1RJM7;A0A480E5D8;A0A5G2QZX4;A0A5G2RDV2;A0A287AX24;A0A5G2QWI1	F1RJM7;A0A480E5D8;A0A5G2QZX4;A0A5G2RDV2;A0A287AX24;A0A5G2QWI1	Rabphilin 3A	RPH3A	0.940989	22.2038	23.1448	+	GFP_RL_CRB2_RL	5	5	5	13.1	13.1	13.1	77.346	0	7.1246	27.8412	11	1.21589	0.0403216	-8.06199	-1.69129
A0A5G2R9A9;F1RFY1;A0A5G2REX6	A0A5G2R9A9;F1RFY1;A0A5G2REX6	Profilin	PFN1	0.940103	25.45	26.3901	+	GFP_RL_CRB2_RL	10	10	2	56.9	56.9	9.9	19.199	0	65.019	31.4847	142	1.64552	0.0136628	-0.91598	-2.28706
A0A286ZX26	A0A286ZX26	Cathepsin D (EC 3.4.23.5)	CTSD	0.939656	24.881	25.8207	+	GFP_RL_CRB2_RL	10	10	2	32.6	32.6	8.6	43.924	0	80.731	31.3463	210	2.10753	0.00689489	-1.0376	-2.90818
A0A287B5Q4;F1SQK1;A0A5G2R927;A0A286ZT48;A0A5G2QA41;A0A287AIT2	A0A287B5Q4;F1SQK1;A0A5G2R927;A0A286ZT48;A0A5G2QA41	Reticulon	RTN4	0.938676	27.2165	28.1552	+	GFP_RL_CRB2_RL	55	55	51	69.2	69.2	65.4	130.14	0	323.31	34.477	980	1.74982	0.0111535	-0.863065	-2.42786
F1SJ93	F1SJ93	Reticulocalbin 2	RCN2	0.938553	23.4338	24.3724	+	GFP_RL_CRB2_RL	6	6	4	26.6	26.6	19	36.669	0	56.054	28.9807	71	1.83866	0.00996059	-0.942243	-2.5473
A0A5G2QNI7;A0A5G2QLW5;A0A287AI15;F1SHQ3;A0A5G2RBR1;A0A5G2QTW3;F1SK19;A0A5G2QLB6;A0A5G2QW57;F1SK22	A0A5G2QNI7;A0A5G2QLW5;A0A287AI15;F1SHQ3;A0A5G2RBR1	Kinesin family member 21A	KIF21A	0.937993	24.6923	25.6303	+	GFP_RL_CRB2_RL	19	19	18	17.4	17.4	16.7	180.8	0	47.996	30.1842	85	2.26694	0.00496236	-0.953225	-3.12312
A0A5G2QIA2;A0A2C9F3C1;P48321;A0A287AR14	A0A5G2QIA2;A0A2C9F3C1;P48321	Glutamate decarboxylase 2 (EC 4.1.1.15) (65 kDa glutamic acid decarboxylase) (GAD-65) (Glutamate decarboxylase 65 kDa isoform)	GAD2 GAD65	0.936603	22.2879	23.2245			7	7	7	20.6	20.6	20.6	53.474	0	15.5	28.0645	32	0.615828	0.241735	-4.48846	-0.726146
I3L8X6;A0A5G2R5I4;A0A5G2RHA8;F1SH84;A0A287AX64;I3L7Y9	I3L8X6;A0A5G2R5I4;A0A5G2RHA8	Amphiphysin	AMPH	0.93533	23.9339	24.8692	+	GFP_RL_CRB2_RL	17	17	15	39.7	39.7	38.3	74.481	0	156.89	31.4474	283	2.0056	0.00857692	-0.946519	-2.77129
A0A287AAP0;A0A5G2R332;A0A287ACG3	A0A287AAP0;A0A5G2R332	FAA_hydrolase domain-containing protein	LOC100522130	0.935269	25.6351	26.5704	+	GFP_RL_CRB2_RL	9	9	9	35.1	35.1	35.1	34.339	0	75.106	31.6764	168	1.78122	0.010778	-0.904907	-2.4701
A0A5G2QK83;A0A5G2QLQ1;A0A5G2R3I6;A0A5G2QFC4;A0A5G2QIE6;F1SMB2;A0A5G2R750	A0A5G2QK83;A0A5G2QLQ1;A0A5G2R3I6;A0A5G2QFC4;A0A5G2QIE6;F1SMB2;A0A5G2R750	Acetyltransferase component of pyruvate dehydrogenase complex (EC 2.3.1.12)	DLAT	0.934598	25.3247	26.2593	+	GFP_RL_CRB2_RL	18	18	18	32.3	32.3	32.3	68.251	0	265.05	31.685	159	2.69854	0.0016777	-0.979326	-3.71563
A0A287AXS7;Q6QRN9;A0A5G2QRU7;A0A5G2RDZ2;A0A287AVQ0;A0A287B804	A0A287AXS7;Q6QRN9;A0A5G2QRU7;A0A5G2RDZ2;A0A287AVQ0;A0A287B804	ADP/ATP translocase 3 (ADP,ATP carrier protein 3) (Adenine nucleotide translocator 3) (ANT 3) (Solute carrier family 25 member 6) [Cleaved into: ADP/ATP translocase 3, N-terminally processed]	SLC25A6 ANT3	0.933553	27.5119	28.4455	+	GFP_RL_CRB2_RL	21	6	5	58.1	16.8	13.1	32.92	0	20.416	33.1238	114	2.55849	0.00223045	-0.981838	-3.52117
I3LC73	I3LC73	Beta-ketoacyl-[acyl-carrier-protein] synthase I (EC 2.3.1.41)	FASN	0.933218	23.7897	24.723	+	GFP_RL_CRB2_RL	33	33	33	37.2	37.2	37.2	153.67	0	186.52	31.5255	253	1.62421	0.0144669	-0.844906	-2.2582
A0A287B6X9;A0A287A9G3;F1RF18;K7GQA7	A0A287B6X9;A0A287A9G3;F1RF18	Guanine nucleotide-binding protein G(s) subunit alpha	GNAS	0.932909	26.8318	27.7647	+	GFP_RL_CRB2_RL	15	14	13	53.7	50.6	47.2	40.08	0	179.56	33.826	293	1.89003	0.00944854	-0.882404	-2.61625
A0A287AJT7;A0A287AAH8;A0A287B539	A0A287AJT7;A0A287AAH8	60S ribosomal protein L28	RPL28	0.932849	24.6302	25.5631	+	GFP_RL_CRB2_RL	7	7	7	42.3	42.3	42.3	15.73	0	10.9	30.7093	87	2.89654	0.00127318	-0.900916	-3.99518
I3LGM4	I3LGM4	Complex I-B14.7 (NADH dehydrogenase [ubiquinone] 1 alpha subcomplex subunit 11) (NADH-ubiquinone oxidoreductase subunit B14.7)	NDUFA11	0.93188	23.1412	24.073	+	GFP_RL_CRB2_RL	3	3	3	34.8	34.8	34.8	14.672	0	9.1842	28.7005	39	1.69606	0.0121641	-0.953837	-2.35538
F1SJB5;K7GLE1;P19619	F1SJB5;K7GLE1;P19619	Annexin A1 (Annexin I) (Annexin-1) (Calpactin II) (Calpactin-2) (Chromobindin-9) (Lipocortin I) (Phospholipase A2 inhibitory protein) (p35)	ANXA1 ANX1	0.930588	23.2563	24.1869			10	10	10	34.7	34.7	34.7	38.744	0	38.34	29.1575	66	0.880959	0.101531	-4.62417	-1.18591
A0A286ZM82;F1SMN1;A0A5G2QG35	A0A286ZM82;F1SMN1;A0A5G2QG35	Calumenin	CALU	0.93055	24.5044	25.4349	+	GFP_RL_CRB2_RL	17	17	3	56.9	56.9	11.4	44.42	0	323.31	31.9211	270	2.30321	0.00450694	-1.02235	-3.17223
F1RKZ6	F1RKZ6	Ubiquitin carboxyl-terminal hydrolase 7 (EC 3.4.19.12) (Ubiquitin thioesterase 7) (Ubiquitin-specific-processing protease 7)	USP7	0.929676	23.0539	23.9836			17	17	17	20.5	20.5	20.5	129	0	37.31	29.7376	71	0.761034	0.166628	-0.420009	-0.987403
A0A5G2QSK9;F1SV40;A0A5G2R8K9	A0A5G2QSK9;F1SV40;A0A5G2R8K9	Splicing factor 3a subunit 3	SF3A3	0.92956	23.4035	24.3331	+	GFP_RL_CRB2_RL	11	11	11	24.4	24.4	24.4	58.127	0	57.31	29.6989	108	2.4447	0.00289101	-1.04565	-3.36486
F1RUZ7;A0A286ZXL2	F1RUZ7;A0A286ZXL2	Phosphatidylinositol transfer protein membrane associated 1	PITPNM1	0.929421	22.9653	23.8948	+	GFP_RL_CRB2_RL	14	14	14	19.1	19.1	19.1	133.05	0	38.598	29.0701	67	1.62617	0.0143313	-0.786872	-2.26086
I3LCN1;A0A287AVF3;A0A287ANH6	I3LCN1;A0A287AVF3;A0A287ANH6	2-phospho-D-glycerate hydro-lyase (EC 4.2.1.11)	ENO2	0.929093	26.9978	27.9269	+	GFP_RL_CRB2_RL	20	16	15	68.9	55.8	53.9	47.196	0	323.31	33.9495	512	1.93535	0.00912042	-1.00987	-2.67704
A0A287B5Q7	A0A287B5Q7	26S proteasome non-ATPase regulatory subunit 8	PSMD8	0.928864	23.6674	24.5963			6	6	6	16.5	16.5	16.5	39.732	0	10.901	29.4881	31	0.899876	0.0919789	-4.84744	-1.21614
P23687;A0A5S6HMR6;A0A287AZX9;F1RYQ0	P23687;A0A5S6HMR6;A0A287AZX9;F1RYQ0	Prolyl endopeptidase (PE) (EC 3.4.21.26) (Post-proline cleaving enzyme)	PREP	0.926294	23.0084	23.9347	+	GFP_RL_CRB2_RL	26	26	26	49.7	49.7	49.7	80.769	0	72.375	30.5523	207	1.79164	0.0105978	-0.984293	-2.48412
A0A287BA79	A0A287BA79	Sperm associated antigen 8	SPAG8	0.926181	22.0756	23.0018	+	GFP_RL_CRB2_RL	3	3	3	16.8	16.8	16.8	33.2	0	15.52	27.7329	31	1.98478	0.00878273	-1.09155	-2.74335
A0A5G2QQD1;E7EI18;A0A5G2QV42;A0A5G2R1N1;F1S610	A0A5G2QQD1;E7EI18;A0A5G2QV42;A0A5G2R1N1;F1S610	Adenosylhomocysteinase like 1	AHCYL1	0.92607	22.9122	23.8383			17	7	7	40.5	21	21	58.788	0	20.703	28.5907	53	0.910568	0.0885645	-4.70508	-1.23312
F1SNA0;A0A287BI76;A0A287ADP4;A0A287BP75;A0A286ZJ73;A0A5G2QJR6;A0A287BC97;F1SAN3;A0A5G2QUM8	F1SNA0;A0A287BI76;A0A287ADP4;A0A287BP75;A0A286ZJ73	Amino acid transporter	SLC1A3	0.924797	26.2675	27.1923	+	GFP_RL_CRB2_RL	10	10	10	23.3	23.3	23.3	55.06	0	209.63	32.7673	243	2.25382	0.00521036	-0.917356	-3.10536
B3F0B7;F1RHI8	B3F0B7	Cellular retinoic acid-binding protein 1 (Cellular retinoic acid-binding protein I)	CRABP1	0.924291	26.2218	27.1461	+	GFP_RL_CRB2_RL	13	13	13	84.7	84.7	84.7	15.565	0	205.78	33.406	260	1.32396	0.0312817	-0.7473	-1.84476
P00889;A0A286ZKX2	P00889;A0A286ZKX2	Citrate synthase, mitochondrial (EC 2.3.3.1) (Citrate (Si)-synthase)	CS	0.924208	26.4646	27.3888	+	GFP_RL_CRB2_RL	13	13	13	29.1	29.1	29.1	51.629	0	26.866	32.6226	146	1.7976	0.0105845	-0.900584	-2.49213
F1SCH1	F1SCH1	Complex I-B18 (NADH dehydrogenase [ubiquinone] 1 beta subcomplex subunit 7) (NADH-ubiquinone oxidoreductase B18 subunit)	NDUFB7	0.92377	23.5115	24.4353	+	GFP_RL_CRB2_RL	7	7	7	70.1	70.1	70.1	16.458	0	20.51	29.2062	45	1.62625	0.0143378	-0.857099	-2.26097
A0A286ZT13;A0A287AMK0;P08835;F1RUN2;A0A287BAY9;A0A287AFS2	A0A286ZT13;A0A287AMK0;P08835;F1RUN2;A0A287BAY9;A0A287AFS2	Albumin	ALB	0.923131	26.0195	26.9426	+	GFP_RL_CRB2_RL	45	33	32	67.6	54.1	51.9	68.17	0	315.24	33.6868	631	1.75815	0.0110187	-0.876795	-2.43906
I3LB80;A0A5G2RCQ0;A0A5G2R2T5	I3LB80;A0A5G2RCQ0	Solute carrier family 3 member 2	SLC3A2	0.922823	23.5393	24.4621	+	GFP_RL_CRB2_RL	14	14	14	33.1	33.1	33.1	60.943	0	43.29	30.3264	105	2.08222	0.00707424	-0.878944	-2.87415
F1S467;A0A5G2QFM9	F1S467;A0A5G2QFM9	Vesicle amine transport 1 like	VAT1L	0.922109	23.5976	24.5197	+	GFP_RL_CRB2_RL	13	13	13	41.4	41.4	41.4	45.682	0	44.904	30.0405	135	1.24894	0.0376943	-0.762571	-1.73858
F1SLA7;A0A5G2QD86	F1SLA7;A0A5G2QD86	Signal recognition particle receptor subunit beta	SRPRB	0.919868	23.1639	24.0838	+	GFP_RL_CRB2_RL	6	6	6	30.6	30.6	30.6	26.933	0	12.847	29.0319	32	2.7824	0.00154567	-0.917953	-3.83332
A0A5G2QI19;F2Z5L7;A0A5G2QQW4	A0A5G2QI19;F2Z5L7;A0A5G2QQW4	Proteasome subunit alpha type	PSMA1	0.916829	23.9399	24.8567	+	GFP_RL_CRB2_RL	9	9	9	36.4	36.4	36.4	30.224	0	33.052	30.308	120	2.88338	0.00127723	-1.01199	-3.97642
I3LPB5;Q29594;A0A5G2R6X7	I3LPB5;Q29594;A0A5G2R6X7	Creatine kinase B-type (EC 2.7.3.2) (B-CK) (Creatine kinase B chain) (Creatine phosphokinase M-type) (CPK-B)	CKB	0.915483	29.4924	30.4079	+	GFP_RL_CRB2_RL	30	30	28	86.6	86.6	84.5	42.687	0	323.31	36.924	1394	1.79051	0.0106043	-0.917898	-2.4826
I3LLH5;F1S3G5	I3LLH5;F1S3G5	Peptidyl-prolyl cis-trans isomerase (EC 5.2.1.8)	PIN1	0.915382	22.1898	23.1052			5	5	5	49.7	49.7	49.7	18.3	0	12.629	27.9193	56	0.352738	0.499005	-0.781239	-0.144791
A0A5G2QXD8;F1SMV6;REV__A0A287AZ55;REV__F1RLM2;REV__F1RLM4;REV__A0A5G2QZ25;REV__I3LS10	A0A5G2QXD8;F1SMV6	Nucleolin	NCL	0.91523	26.5532	27.4685	+	GFP_RL_CRB2_RL	33	33	33	36.8	36.8	36.8	75.649	0	272.13	33.7304	434	2.65197	0.00181897	-0.800134	-3.65069
A0A286ZQY6;P56471	A0A286ZQY6	Isocitrate dehydrogenase [NAD] subunit alpha, mitochondrial (EC 1.1.1.41) (Isocitric dehydrogenase subunit alpha) (NAD(+)-specific ICDH subunit alpha) (Fragments)	IDH3A	0.915124	25.4749	26.3901	+	GFP_RL_CRB2_RL	14	14	14	46.4	46.4	46.4	37.406	0	64.602	32.3134	226	1.89659	0.00941837	-0.842858	-2.62505
A0A5G2QES7;F1S0C1;A0A287AZV4;A0A5G2QGP7;A0A5G2QHM7;A0A287BPT2;A0A287A703;A0A5G2QDU0;A0A5G2QCU9	A0A5G2QES7;F1S0C1;A0A287AZV4	PKS_ER domain-containing protein	LOC100512795	0.914402	23.5232	24.4376	+	GFP_RL_CRB2_RL	7	7	7	27.9	27.9	27.9	38.801	0	56.731	30.0133	99	1.50797	0.0201361	-0.752655	-2.09982
F2Z546;A0A286ZL26	F2Z546;A0A286ZL26	60S ribosomal protein L19	RPL19	0.913943	24.6068	25.5208	+	GFP_RL_CRB2_RL	8	8	8	27.6	27.6	27.6	29.595	0	20.558	30.7177	107	2.52687	0.00233871	-0.892665	-3.47759
A0A5G2R7M9;A0A5G2R3M1;A0A287AJH8;A0A5G2QR46;A0A287AP66;I3LBH4;A0A288CG20	A0A5G2R7M9;A0A5G2R3M1;A0A287AJH8;A0A5G2QR46;A0A287AP66	60S ribosomal protein L12	RPL12	0.913503	25.0266	25.9401	+	GFP_RL_CRB2_RL	7	7	7	59.4	59.4	59.4	17.818	0	260.71	31.7043	165	3.11966	0.00124719	-0.912194	-4.3178
A0A287BD54;A0A286ZKK0;F1RJT3;I3LJE2;A0A287BQR7	A0A287BD54;A0A286ZKK0;F1RJT3;I3LJE2;A0A287BQR7	Dihydropyrimidinase-related protein 2	DPYSL2	0.911145	27.9724	28.8836	+	GFP_RL_CRB2_RL	27	23	23	61.3	51.3	51.3	62.061	0	323.31	35.6503	854	1.84616	0.00987392	-0.877151	-2.55737
I3LJ05;A0A5G2R6F6;A0A5G2QJL9;A0A287ANM8;A0A5G2R3V5	I3LJ05;A0A5G2R6F6;A0A5G2QJL9;A0A287ANM8	Uncharacterized protein	GATD3A	0.910539	24.7013	25.6119	+	GFP_RL_CRB2_RL	11	11	11	54.9	54.9	54.9	28.133	0	51.739	31.2845	144	1.64694	0.0136068	-0.818181	-2.28899
F1S3H1;A0A5G2RA17;A0A5G2RB26	F1S3H1;A0A5G2RA17;A0A5G2RB26	Aldehyde dehydrogenase 6 family member A1	ALDH6A1	0.910102	23.3102	24.2203	+	GFP_RL_CRB2_RL	14	14	14	39.3	39.3	39.3	57.704	0	45.02	29.4686	99	1.42993	0.0231319	-0.829686	-1.99243
F1S539;A0A5G2R5U9	F1S539;A0A5G2R5U9	ATP binding cassette subfamily A member 4	ABCA4	0.909721	23.7024	24.6121	+	GFP_RL_CRB2_RL	31	31	31	17	17	17	259.7	0	287.87	31.1493	189	1.68087	0.0126228	-0.858511	-2.33487
A0A286ZY30;A0A287BLB3;A0A5G2QF76;A0A287AMD3;F1SBT6;A0A5G2QQU4	A0A286ZY30;A0A287BLB3;A0A5G2QF76;A0A287AMD3;F1SBT6;A0A5G2QQU4	KH-type splicing regulatory protein	KHSRP	0.909157	24.6506	25.5597	+	GFP_RL_CRB2_RL	22	22	21	45.4	45.4	43.4	73.343	0	131.02	31.5183	193	1.67269	0.0127844	-0.774896	-2.32382
C5H0C6;A0A5G2QY38	C5H0C6;A0A5G2QY38	Ubiquitinyl hydrolase 1 (EC 3.4.19.12)	OTUB1	0.908375	23.1758	24.0842	+	GFP_RL_CRB2_RL	10	10	10	49.8	49.8	49.8	31.284	0	52.463	29.6674	107	1.46833	0.0215528	-0.745026	-2.0454
A0A287B5X3;A0A287AGF9;I3LDD2;A0A5G2R6I6;A0A286ZRL8;A0A5G2QPQ5	A0A287B5X3;A0A287AGF9;I3LDD2;A0A5G2R6I6;A0A286ZRL8;A0A5G2QPQ5	NOP58 ribonucleoprotein	NOP58	0.908302	22.0177	22.926			5	5	5	16.2	16.2	16.2	60.46	0	13.82	27.5199	30	0.353349	0.498619	-0.778569	-0.146414
A0A287APA1;A0A5G2QPT6;A0A287ACQ7;A0A5G2QWH5;A0A287ABB8;A0A286ZTN4;A0A287BEE0	A0A287APA1;A0A5G2QPT6;A0A287ACQ7;A0A5G2QWH5;A0A287ABB8;A0A286ZTN4	NIPSNAP domain-containing protein	NIPSNAP2	0.907927	21.8227	22.7306			4	4	4	18.3	18.3	18.3	31.341	0	5.5439	27.5823	24	0.113057	0.939768	2.92673	0.77125
A0A5G2RJV1;A0A5G2QUN4;F1SIJ9	A0A5G2RJV1;A0A5G2QUN4;F1SIJ9	Phosphohydroxythreonine aminotransferase (EC 2.6.1.52)	PSAT1	0.90638	23.7403	24.6467			10	10	10	37	37	37	35.21	0	24.676	30.6597	122	1.13995	0.0513992	-0.808967	-1.58124
A0A5G2R3T3;A0A287A1M9;A0A5G2QQW3;A0A287A1L1;A0A5G2QBJ0	A0A5G2R3T3;A0A287A1M9;A0A5G2QQW3;A0A287A1L1	ADP ribosylation factor 4	ARF4	0.90553	23.4219	24.3274			7	4	3	59.3	28.4	19.8	18.588	0	8.4756	29.1354	61	0.879197	0.102492	-4.66798	-1.18308
F1RG87;A0A5G2QSX7;A0A287AR20	F1RG87;A0A5G2QSX7;A0A287AR20	Beta-B2 crystallin (Beta-crystallin B2) (Beta-crystallin Bp)	CRYBB2	0.904225	24.4612	25.3654			17	17	17	83.4	83.4	83.4	23.337	0	263.11	32.8124	230	0.582203	0.261261	-0.662248	-0.661255
A0A287A391;A0A288CG57;A0A286ZUI3;A0A287BJG5	A0A287A391;A0A288CG57;A0A286ZUI3;A0A287BJG5	Elongation factor 1-alpha	EEF1A1	0.902667	28.5948	29.4975	+	GFP_RL_CRB2_RL	17	17	7	60	60	30.1	47.861	0	184.78	34.9966	481	2.6513	0.00181505	-0.918766	-3.64976
A0A287BDM6;A0A286ZKC5;F1RQU2;A0A287A9T4;A0A286ZR68;A0A287BK26	A0A287BDM6;A0A286ZKC5;F1RQU2;A0A287A9T4;A0A286ZR68;A0A287BK26	HATPase_c domain-containing protein	HSP90AB1	0.902529	25.7037	26.6062	+	GFP_RL_CRB2_RL	38	22	21	55.6	37.7	35.8	84.23	0	323.31	33.2025	493	2.19725	0.00588346	-0.829955	-3.02898
F2Z5U3	F2Z5U3	WD repeat domain 82	WDR82	0.901261	22.4831	23.3844	+	GFP_RL_CRB2_RL	5	5	5	21.1	21.1	21.1	34.957	0	114.21	28.5492	54	2.81316	0.00150119	-0.944126	-3.87675
F1RZZ1;A0A5G2QAV5	F1RZZ1;A0A5G2QAV5	Tubulin-specific chaperone D	TBCD	0.901192	23.1161	24.0173	+	GFP_RL_CRB2_RL	9	9	9	9.5	9.5	9.5	132.42	0	11.368	28.6136	33	2.92231	0.00128244	-1.02364	-4.03201
A0A287BHY1;A0A5G2R313;A0A287A2F9;A0A5G2RGF7;A0A287AMS4;A0A287A3Z3;A0A287A800	A0A287BHY1;A0A5G2R313;A0A287A2F9;A0A5G2RGF7	Transcription elongation factor A2	TCEA2	0.901074	22.7525	23.6536			10	10	7	39.1	39.1	23.7	29.898	0	21.947	28.6956	51	0.88952	0.0971386	-4.60955	-1.19963
A0A287A4T2;A0A5G2QRE7;A0A5G2QVH9;F1SJX1;A0A5G2QQV0;A0A286ZRJ3;A0A5G2QT70;A0A5G2QUW1;A0A287AY35;A0A5G2QKZ3	A0A287A4T2;A0A5G2QRE7;A0A5G2QVH9;F1SJX1;A0A5G2QQV0;A0A286ZRJ3;A0A5G2QT70;A0A5G2QUW1;A0A287AY35;A0A5G2QKZ3	Electron transfer flavoprotein subunit alpha	ETFA	0.899901	24.682	25.5819	+	GFP_RL_CRB2_RL	14	14	14	58.9	58.9	58.9	35.051	0	117.75	31.4206	168	1.74299	0.0112295	-0.87791	-2.41866
I3LDQ1;A0A5G2RJK9;A0A287B272	I3LDQ1;A0A5G2RJK9;A0A287B272	Uncharacterized protein	TLN2	0.899401	23.0398	23.9392	+	GFP_RL_CRB2_RL	49	49	41	27.8	27.8	24.1	267.45	0	134.06	30.8516	217	1.94359	0.00907612	-1.03509	-2.6881
P00339;A0A287AFC1;A0A287B2H7;A0A5S6GD60;A0A286ZNX3;A0A286ZXT7	P00339;A0A287AFC1;A0A287B2H7;A0A5S6GD60;A0A286ZNX3;A0A286ZXT7	L-lactate dehydrogenase A chain (LDH-A) (EC 1.1.1.27) (LDH muscle subunit) (LDH-M)	LDHA	0.899086	28.68	29.5791	+	GFP_RL_CRB2_RL	23	23	22	65.4	65.4	61.7	36.618	0	138.23	34.4548	394	1.58697	0.0166157	-0.867626	-2.20763
F1S814;A0A287A530	F1S814;A0A287A530	Phosphoglucomutase 1	PGM1	0.897925	26.5018	27.3997	+	GFP_RL_CRB2_RL	25	25	25	52.6	52.6	52.6	61.747	0	323.31	34.1789	436	1.69717	0.0120932	-0.942272	-2.35689
A0A5G2RHG6;A0A287AHJ8;A0A287AH59;A0A286ZQQ0;A0A5G2QJ04;F1RI88;A0A5G2QR75;A0A287AF60;A0A287BMD5	A0A5G2RHG6;A0A287AHJ8;A0A287AH59;A0A286ZQQ0;A0A5G2QJ04;F1RI88;A0A5G2QR75;A0A287AF60;A0A287BMD5	Syntaxin 3	STX3	0.897918	25.1212	26.0191	+	GFP_RL_CRB2_RL	15	15	15	43.2	43.2	43.2	32.922	0	83.377	31.6356	202	1.75925	0.0110211	-0.853425	-2.44056
A0A287B950;F2Z545;A0A5G2QXY8	A0A287B950;F2Z545;A0A5G2QXY8	Elongin-C	ELOC	0.897813	24.1958	25.0936	+	GFP_RL_CRB2_RL	4	4	4	50	50	50	12.455	0	26.156	30.1738	82	1.6545	0.0133519	-0.771339	-2.29922
A0A5G2QCY4;A0A5G2QKL2;A0A287AJK9;A0A287BLM6	A0A5G2QCY4;A0A5G2QKL2;A0A287AJK9;A0A287BLM6	Mitogen-activated protein kinase (EC 2.7.11.24)	MAPK3	0.896449	23.1926	24.0891	+	GFP_RL_CRB2_RL	7	5	5	28.5	22.6	22.6	40.288	0	15.614	28.6988	42	2.45916	0.00282625	-0.939853	-3.38464
A0A287BRP2;I3LA61;F1SB91	A0A287BRP2;I3LA61	G protein subunit alpha transducin 3	GNAT3	0.896181	28.5957	29.4919	+	GFP_RL_CRB2_RL	19	19	14	61.1	61.1	47.7	39.979	0	323.31	35.292	521	1.70508	0.0119153	-0.841406	-2.36756
A0A5G2R4S9;K7GM78;F1RRN6;A0A5G2Q9N8;A0A5G2QVH7;A0A286ZYG7;A0A173G6G4;A0A5G2RCU8;A0A5G2R3B8	A0A5G2R4S9;K7GM78;F1RRN6;A0A5G2Q9N8;A0A5G2QVH7;A0A286ZYG7;A0A173G6G4;A0A5G2RCU8	Septin 4	SEPTIN4	0.895905	24.2571	25.153	+	GFP_RL_CRB2_RL	10	10	10	28.2	28.2	28.2	53.149	0	32.599	30.004	85	1.93103	0.00910506	-1.01486	-2.67125
F1S9K1;A0A5G2QEN4;A0A480QG80	F1S9K1;A0A5G2QEN4;A0A480QG80	Isoleucyl-tRNA synthetase (EC 6.1.1.5)	IARS2	0.89548	22.4064	23.3019	+	GFP_RL_CRB2_RL	10	10	10	16.3	16.3	16.3	108.56	0	20.518	28.4916	39	2.11995	0.00671299	-0.855267	-2.92487
P80229;F2Z5B1	P80229;F2Z5B1	Leukocyte elastase inhibitor (LEI) (Leukocyte neutral proteinase inhibitor) (LNPI) (Serpin B1)	SERPINB1 ELANH2	0.892652	21.8051	22.6977			7	7	7	19	19	19	42.512	0	9.2636	27.8341	28	0.88986	0.0968666	-4.39719	-1.20017
I3LUX6;I3LS86	I3LUX6;I3LS86	Kelch repeat and BTB domain containing 11	KBTBD11	0.890625	22.7187	23.6093	+	GFP_RL_CRB2_RL	6	6	6	14	14	14	65.731	0	7.5569	28.5409	28	3.27744	0.00112426	-0.881772	-4.55152
A0A480WPU1;I3LK59;A0A287A8S8;A0A287B6S5	A0A480WPU1;I3LK59;A0A287A8S8;A0A287B6S5	2-phospho-D-glycerate hydro-lyase (EC 4.2.1.11)	ENO1	0.88988	30.1086	30.9984	+	GFP_RL_CRB2_RL	40	40	31	78.6	78.6	64.7	47.287	0	323.31	37.7191	1876	1.6802	0.0126214	-0.863315	-2.33397
F1RJU4;A0A287BNA7;P02547	F1RJU4;A0A287BNA7;P02547	Neurofilament light polypeptide (NF-L) (68 kDa neurofilament protein) (Neurofilament triplet L protein)	NEFL	0.88931	26.3622	27.2516			39	34	34	68.7	65	65	62.419	0	323.31	33.867	418	1.09749	0.0597516	-0.749229	-1.51876
A0A5K1UAE3;A0A287B9Q3;A0A5K1UAE2;F1SHN1;A0A287BN20	A0A5K1UAE3;A0A287B9Q3;A0A5K1UAE2;F1SHN1;A0A287BN20	Contactin 1	CNTN1	0.888342	22.4052	23.2936	+	GFP_RL_CRB2_RL	18	18	18	25.7	25.7	25.7	111.97	0	74.63	29.4151	78	1.64558	0.013673	-0.922576	-2.28714
A0A480UG54;I3LCX3	A0A480UG54;I3LCX3	Dual specificity protein phosphatase (EC 3.1.3.16) (EC 3.1.3.48)	DUSP3	0.888255	22.3211	23.2093	+	GFP_RL_CRB2_RL	5	5	5	34.6	34.6	34.6	20.551	0	11.256	27.9079	37	1.21659	0.040309	-8.06053	-1.6923
A0A287BB01;F1RPY3	A0A287BB01;F1RPY3	Reticulon	RTN3	0.886724	24.7434	25.6301	+	GFP_RL_CRB2_RL	3	3	3	25.7	25.7	25.7	26.182	0	42.292	30.5282	98	1.50665	0.0201707	-0.901658	-2.09802
P50578;A0A287A3Y9;A0A5S6GLX4;A0A287BMP7	P50578;A0A287A3Y9;A0A5S6GLX4;A0A287BMP7	Aldo-keto reductase family 1 member A1 (EC 1.1.1.2) (EC 1.1.1.33) (EC 1.1.1.372) (EC 1.1.1.54) (Alcohol dehydrogenase [NADP(+)]) (Aldehyde reductase) (Glucuronate reductase) (EC 1.1.1.19) (Glucuronolactone reductase) (EC 1.1.1.20)	AKR1A1 ALR ALR1	0.886518	24.4921	25.3786	+	GFP_RL_CRB2_RL	11	11	11	39.1	39.1	39.1	36.582	0	22.644	30.5529	67	2.18327	0.00606552	-0.929891	-3.01013
A0A286ZI58	A0A286ZI58	Purkinje cell protein 4	PCP4	0.88502	24.9297	25.8148			3	3	3	43.5	43.5	43.5	6.7913	0	33.588	30.2442	72	0.347677	0.50369	-0.786879	-0.131279
A0A287AAT8;A0A287A9K5;I3L8U3	A0A287AAT8;A0A287A9K5;I3L8U3	Tripartite motif containing 2	TRIM2	0.884178	21.2607	22.1449			8	8	8	16.6	16.6	16.6	80.295	0	11.562	27.3467	14	0.0516347	1	6.21826	1.29568
P11607;A0A5S6HET4;A0A5S6HSJ6	P11607;A0A5S6HET4;A0A5S6HSJ6	Sarcoplasmic/endoplasmic reticulum calcium ATPase 2 (SERCA2) (SR Ca(2+)-ATPase 2) (EC 7.2.2.10) (Calcium pump 2) (Calcium-transporting ATPase sarcoplasmic reticulum type, slow twitch skeletal muscle isoform) (Endoplasmic reticulum class 1/2 Ca(2+) ATPase)	ATP2A2	0.882494	24.6797	25.5621	+	GFP_RL_CRB2_RL	31	31	21	34.3	34.3	20.8	114.79	0	323.31	32.4385	368	2.36613	0.00367509	-0.893432	-3.25768
F1SV23	F1SV23	Complex I-15 kDa (NADH dehydrogenase [ubiquinone] iron-sulfur protein 5) (NADH-ubiquinone oxidoreductase 15 kDa subunit)	NDUFS5	0.882482	23.7793	24.6617	+	GFP_RL_CRB2_RL	7	7	7	50.9	50.9	50.9	12.48	0	9.5545	30.1162	54	1.87907	0.00952718	-0.890589	-2.60154
A0A5K1U342;A0A286ZRK2;A0A5G2R1K3;A0A5G2QW96;A0A5G2R1K0;P19156;F1RM59;A0A5G2QYH2	A0A5K1U342;A0A286ZRK2;A0A5G2R1K3;A0A5G2QW96	Potassium-transporting ATPase alpha chain 1 (EC 7.2.2.19) (Gastric H(+)/K(+) ATPase subunit alpha) (Proton pump)	ATP4A	0.880161	28.5706	29.4508	+	GFP_RL_CRB2_RL	59	59	3	54	54	3.8	115.73	0	323.31	36.574	1471	2.24473	0.00534839	-0.904754	-3.09307
F1RXD4;A0A287AMF3;A0A286ZK35;A0A5G2QK40	F1RXD4;A0A287AMF3;A0A286ZK35	Regulator of microtubule dynamics 1	RMDN1	0.878434	21.9077	22.7862	+	GFP_RL_CRB2_RL	7	7	7	31.7	31.7	31.7	32.631	0	8.9437	27.9906	49	2.07133	0.00727378	-0.952895	-2.85953
F1SMG3;A0A287B1U9;A0A287AQG1;A0A286ZZT0	F1SMG3;A0A287B1U9;A0A287AQG1;A0A286ZZT0	Proton-translocating NAD(P)(+) transhydrogenase (EC 7.1.1.1)	NNT	0.878397	22.6198	23.4982			12	12	12	16.5	16.5	16.5	113.89	0	22.382	29.3438	69	1.08533	0.0620563	-0.666248	-1.50072
Q45FY6;A0A287AD45;I3LDD5;A0A5G2QF67;A0A287AN84	Q45FY6;A0A287AD45	Hypoxanthine-guanine phosphoribosyltransferase (HGPRT) (HGPRTase) (EC 2.4.2.8)	HPRT1 HPRT	0.878177	25.7148	26.5929	+	GFP_RL_CRB2_RL	10	10	10	61.9	61.9	61.9	24.555	0	109.02	32.179	246	1.52489	0.0195882	-0.774692	-2.12298
F6PYE5;B8XH67;A0A5G2R543;A0A287AAH4	F6PYE5;B8XH67;A0A5G2R543;A0A287AAH4	Na(+)/H(+) exchange regulatory cofactor NHE-RF	SLC9A3R1	0.877782	23.5265	24.4043	+	GFP_RL_CRB2_RL	10	10	10	36.6	36.6	36.6	38.641	0	22.089	29.7721	70	1.66051	0.0131472	-0.799086	-2.30736
F2Z5S8;A0A286ZNY1;A0A5G2R655	F2Z5S8;A0A286ZNY1;A0A5G2R655	Tubulin alpha 4a	TUBA4A	0.877778	30.153	31.0308	+	GFP_RL_CRB2_RL	27	27	4	63.2	63.2	11.2	48.895	0	323.31	37.1402	1363	1.96116	0.00898404	-0.798103	-2.71166
A0A480JRW3;A0A287AZV7	A0A480JRW3;A0A287AZV7	NADH dehydrogenase [ubiquinone] 1 subunit C2	NDUFC2	0.876906	24.1026	24.9795	+	GFP_RL_CRB2_RL	7	7	7	51.6	51.6	51.6	14.306	0	17.997	30.063	79	1.96742	0.00896791	-0.992146	-2.72006
A0A5G2QUB2;A0A5G2RE74;F1SHW6;A0A5G2QTZ0;A0A286ZS37;A0A5G2QWP9;F1RFY6	A0A5G2QUB2;A0A5G2RE74;F1SHW6;A0A5G2QTZ0	PH domain-containing protein	KIF1A	0.87622	21.5874	22.4636			12	12	9	9.4	9.4	7.1	191.12	0	12.809	27.4823	29	0.329813	0.523978	-0.551844	-0.0825038
A0A287AJ76;A0A287A690;F1SDX9;P52552;A0A5G2QIX9	A0A287AJ76;A0A287A690;F1SDX9;P52552;A0A5G2QIX9	Peroxiredoxin-2 (EC 1.11.1.24) (Thiol-specific antioxidant protein) (TSA) (Thioredoxin peroxidase 1) (Thioredoxin-dependent peroxide reductase 1) (Thioredoxin-dependent peroxiredoxin 2) (Fragment)	PRDX2 TDPX1	0.874987	27.5849	28.4599	+	GFP_RL_CRB2_RL	14	14	14	56.5	56.5	56.5	23.359	0	190.61	34.336	374	2.01871	0.00836565	-0.816161	-2.78888
F1S0V3;A0A5G2RBI3;A0A5G2QF50;A0A5G2R829;A0A5G2QT71	F1S0V3;A0A5G2RBI3;A0A5G2QF50;A0A5G2R829;A0A5G2QT71	Annexin	ANXA6	0.874475	23.6999	24.5744	+	GFP_RL_CRB2_RL	23	23	23	43.8	43.8	43.8	75.667	0	280.2	31.3703	249	1.24638	0.0378278	-0.868897	-1.73493
P08059;F1RNV1;CON__Q3ZBD7	P08059;F1RNV1	Glucose-6-phosphate isomerase (GPI) (EC 5.3.1.9) (Autocrine motility factor) (AMF) (Neuroleukin) (NLK) (Phosphoglucose isomerase) (PGI) (Phosphohexose isomerase) (PHI)	GPI	0.873347	27.0149	27.8882	+	GFP_RL_CRB2_RL	27	27	27	55.2	55.2	55.2	63.125	0	323.31	34.4054	604	1.67275	0.0128078	-0.888199	-2.32391
A0A5G2R2A7;F1SJJ5;A0A5G2QSX6;A0A287A9X4;Q29187	A0A5G2R2A7;F1SJJ5;A0A5G2QSX6;A0A287A9X4	60S ribosomal protein L4 (60S ribosomal protein L1) (Fragment)	RPL4 RPL1	0.872772	24.3892	25.262	+	GFP_RL_CRB2_RL	14	14	14	34.1	34.1	34.1	47.201	0	31.31	31.3195	149	2.90217	0.00126952	-0.864612	-4.00322
A0A286ZQC1;A0A5G2QN18	A0A286ZQC1;A0A5G2QN18	SGT1 homolog, MIS12 kinetochore complex assembly cochaperone	SUGT1	0.872627	22.9385	23.8112	+	GFP_RL_CRB2_RL	13	13	13	50.4	50.4	50.4	38.29	0	19.795	28.9442	46	1.34639	0.0286293	-0.782144	-1.87621
F1SIV3;A0A5G2QJS5;A0A287A8X8;A0A480VC90;A0A5G2R0F9	F1SIV3;A0A5G2QJS5	LRRcap domain-containing protein	NANS	0.872279	25.3064	26.1787	+	GFP_RL_CRB2_RL	11	11	11	36.1	36.1	36.1	28.591	0	75.28	31.2792	103	1.5632	0.0178196	-0.915783	-2.17528
F1S847	F1S847	Alpha-internexin (Internexin neuronal intermediate filament protein alpha)	INA	0.87215	24.6256	25.4978	+	GFP_RL_CRB2_RL	32	26	26	63.9	58.1	58.1	55.391	0	323.31	31.9271	236	1.29928	0.0337863	-0.74509	-1.80999
Q29549;A0A5S8KLN1;A0A5S6I5T1	Q29549;A0A5S8KLN1;A0A5S6I5T1	Clusterin (CP40) (Complement cytolysis inhibitor) (CLI) [Cleaved into: Clusterin beta chain	CLU	0.871556	23.1112	23.9827			8	8	8	19.5	19.5	19.5	51.774	0	12.715	28.8289	51	0.873634	0.104977	-4.55818	-1.17413
A0A5G2QGK1;A0A287A275;A0A287A217;A0A5G2QDX3;A0A5G2Q9J2	A0A5G2QGK1;A0A287A275;A0A287A217	Tubulin beta chain	TUBB4B	0.871253	30.1537	31.025	+	GFP_RL_CRB2_RL	31	31	2	72.6	72.6	3.6	49.749	0	323.31	37.836	1744	2.29705	0.0046	-0.84917	-3.16388
Q8WNW3;A0A2C9F3E9	Q8WNW3;A0A2C9F3E9	Junction plakoglobin	Jup	0.869261	22.9722	23.8415	+	GFP_RL_CRB2_RL	21	21	19	35.2	35.2	31.5	81.849	0	99.959	30.2431	217	1.87123	0.00959497	-0.751455	-2.59101
A0A5G2QVT3;F1SP18;A0A5G2Q976;A0A5G2R4G9	A0A5G2QVT3;F1SP18;A0A5G2Q976;A0A5G2R4G9	Threonyl-tRNA synthetase (EC 6.1.1.3)	TARS1	0.868949	23.1396	24.0085	+	GFP_RL_CRB2_RL	16	16	16	29.1	29.1	29.1	83.302	0	83.166	29.5549	94	1.47457	0.021392	-0.725507	-2.05398
A0A287A8V1;F6Q625;A6M928;A0A5G2QMP7;A0A5G2R7R3;A0A5G2QX96;A0A286ZUD0	A0A287A8V1;F6Q625;A6M928;A0A5G2QMP7;A0A5G2R7R3;A0A5G2QX96	RNA helicase (EC 3.6.4.13)	EIF4A1	0.868807	24.9717	25.8405	+	GFP_RL_CRB2_RL	11	11	3	33.8	33.8	11	44.492	0	65.395	31.4259	146	1.63846	0.0138155	-0.672097	-2.27751
A0A5G2R790;A1X898;A0A5G2R849;A0A5G2QBH8;F6QB76;A0A286ZUW5;A0A5G2QP57	A0A5G2R790;A1X898;A0A5G2R849;A0A5G2QBH8;F6QB76;A0A286ZUW5;A0A5G2QP57	Procollagen-proline 4-dioxygenase (EC 1.14.11.2)	P4HA1	0.868088	22.2262	23.0943	+	GFP_RL_CRB2_RL	8	8	8	20.2	20.2	20.2	57.931	0	16.287	28.335	49	2.70169	0.00168889	-0.975708	-3.72003
I3LDC7;A0A287A8M1;A0A287B465	I3LDC7;A0A287A8M1;A0A287B465	Isocitrate dehydrogenase [NADP] (EC 1.1.1.42)	IDH1	0.867757	24.0683	24.9361	+	GFP_RL_CRB2_RL	14	14	13	33.5	33.5	31.5	52.188	0	85.214	30.7176	137	1.47263	0.0214518	-0.811466	-2.05132
F1RWA6;I3LAD5;A0A5G2RE13	F1RWA6;I3LAD5;A0A5G2RE13	Signal transducing adaptor molecule	STAM	0.867684	22.2331	23.1008	+	GFP_RL_CRB2_RL	6	6	6	16.2	16.2	16.2	55.063	0	6.9164	28.0116	20	1.60161	0.0157906	-0.757297	-2.22753
A0A287AE45;A0A287BNG8;A0A5G2R7I7;A0A286ZXM0	A0A287AE45;A0A287BNG8;A0A5G2R7I7;A0A286ZXM0	Uncharacterized protein	AHNAK2	0.86742	25.8586	26.726	+	GFP_RL_CRB2_RL	20	20	20	46.6	46.6	46.6	382.3	0	241.7	32.4691	245	1.80283	0.0104552	-0.798694	-2.49916
A0A286ZW72;F1SJQ6;A1XQU3;I3LIZ8	A0A286ZW72;F1SJQ6;A1XQU3;I3LIZ8	60S ribosomal protein L14	RPL14	0.864191	24.3494	25.2135	+	GFP_RL_CRB2_RL	6	6	6	29.9	29.9	29.9	23.039	0	8.2692	30.122	68	4.19107	5.94059e-05	-0.970593	-6.01896
A9YUB1;A0A5G2QMC4;A0A5G2RFG4;A0A287AFZ8	A9YUB1;A0A5G2QMC4;A0A5G2RFG4	Cysteine and histidine-rich domain-containing protein 1 (CHORD domain-containing protein 1) (Chp-1) (Morgana)	CHORDC1	0.863785	22.3824	23.2461			9	9	9	43.4	43.4	43.4	37.35	0	9.0827	28.5476	29	0.105287	0.94401	3.1858	0.821401
A0A287AQ76;A0A286ZZM6;A0A286ZQI5;A0A287ASJ8	A0A287AQ76;A0A286ZZM6;A0A286ZQI5;A0A287ASJ8	Uncharacterized protein	CHL1	0.863551	23.254	24.1176	+	GFP_RL_CRB2_RL	18	18	18	22.2	22.2	22.2	129.06	0	88.412	30.0863	110	1.40272	0.0243244	-0.746711	-1.95474
A0A287BM53;A0A286ZQA5;A0A5G2R293;A0A5G2QBT0;Q29375;A0A287BIE2	A0A287BM53;A0A286ZQA5;A0A5G2R293;A0A5G2QBT0;Q29375	60S ribosomal protein L7a (Fragment)	RPL7A	0.863188	24.3542	25.2174	+	GFP_RL_CRB2_RL	11	11	11	31.2	31.2	31.2	29.995	0	30.9	30.753	78	3.14027	0.00123513	-0.841489	-4.34805
P79303;A0A481C881;A0A286ZI08	P79303;A0A481C881;A0A286ZI08	UTP--glucose-1-phosphate uridylyltransferase (EC 2.7.7.9) (UDP-glucose pyrophosphorylase) (UDPGP) (UGPase)	UGP2	0.861082	23.0388	23.8998			7	7	6	23	23	20.1	56.841	0	20.366	28.7578	47	0.351147	0.500141	-0.780828	-0.140556
P80276;A0A287A5M7;A0A5G2R274;A0A5S6HCI3;A0A286ZQQ7;P82125	P80276;A0A287A5M7;A0A5G2R274	Aldo-keto reductase family 1 member B1 (EC 1.1.1.300) (EC 1.1.1.372) (EC 1.1.1.54) (Aldehyde reductase) (Aldose reductase) (AR) (EC 1.1.1.21)	AKR1B1 ALR2	0.859806	23.6665	24.5264			11	11	11	46.2	46.2	46.2	35.868	0	24.066	29.6955	44	0.864586	0.109058	-4.6151	-1.15953
F1SK35;A0A287BNP8;A0A287BQJ6;A0A287ABG0	F1SK35;A0A287BNP8;A0A287BQJ6;A0A287ABG0	Retinaldehyde binding protein 1	RLBP1	0.859346	28.3134	29.1727	+	GFP_RL_CRB2_RL	18	18	18	70.7	70.7	70.7	36.568	0	323.31	34.6464	401	1.40995	0.0240111	-0.754207	-1.96477
F1RPW8;A0A287AUX9;A0A5G2QQ19;A0A286ZT02	F1RPW8;A0A287AUX9;A0A5G2QQ19;A0A286ZT02	Asparaginase-like protein 1 (EC 3.4.19.5) (EC 3.5.1.1) (Beta-aspartyl-peptidase) (Isoaspartyl dipeptidase) (Isoaspartyl peptidase/L-asparaginase) (Isoaspartyl peptidase/L-asparaginase alpha chain) (Isoaspartyl peptidase/L-asparaginase beta chain) (L-asparagine amidohydrolase)	ASRGL1	0.859036	24.2056	25.0647	+	GFP_RL_CRB2_RL	14	14	14	64.4	64.4	64.4	32.091	0	185.42	30.8833	126	1.50989	0.020117	-0.844148	-2.10245
A0A287AV76	A0A287AV76	BAG cochaperone 2	BAG2	0.858555	23.1684	24.0269			5	5	5	21.4	21.4	21.4	23.644	0	18.211	29.3557	73	0.109759	0.941213	3.16955	0.792176
A0A5G2QVN7;F1SK86	A0A5G2QVN7;F1SK86	Peptidylprolyl isomerase (EC 5.2.1.8)	FKBP4	0.856671	24.351	25.2077	+	GFP_RL_CRB2_RL	23	23	23	65.1	65.1	65.1	51.175	0	147.97	31.701	268	1.62289	0.0145181	-0.850012	-2.25641
Q29214;A0A287AY54;A0A287BGL3;A0A5S6HGK5;A0A5S6HR40	Q29214;A0A287AY54;A0A287BGL3;A0A5S6HGK5;A0A5S6HR40	60S acidic ribosomal protein P0 (60S ribosomal protein L10E)	RPLP0	0.855677	24.3213	25.177	+	GFP_RL_CRB2_RL	8	8	8	40.6	40.6	40.6	34.358	0	82.744	30.8389	161	3.25143	0.00116471	-1.00298	-4.51266
A0A5S8M9X9;P10173;I3LPP1;A0A286ZIY0	A0A5S8M9X9;P10173;I3LPP1;A0A286ZIY0	Fumarate hydratase, mitochondrial (Fumarase) (EC 4.2.1.2)	FH	0.854687	24.4823	25.337	+	GFP_RL_CRB2_RL	16	16	16	45.9	45.9	45.9	49.97	0	175.3	31.2621	235	1.50087	0.020305	-0.779949	-2.0901
P42174;F1SEN2;A0A5G2R3R8;A0A287ATW3	P42174;F1SEN2;A0A5G2R3R8;A0A287ATW3	Glutamate dehydrogenase 1, mitochondrial (GDH 1) (EC 1.4.1.3) (Membrane protein 50) (MP50)	GLUD1 GLUD	0.854285	27.6786	28.5328	+	GFP_RL_CRB2_RL	31	31	31	57.7	57.7	57.7	61.307	0	305.97	35.4366	847	1.71763	0.0115937	-0.763092	-2.38449
F1RUE0	F1RUE0	Acyl-CoA thioesterase 13	ACOT13	0.853383	24.2148	25.0682			5	5	5	47.5	47.5	47.5	15.184	0	35.456	29.909	60	0.12328	0.934841	3.00584	0.709442
A0A286ZPY1;A0A286ZP76	A0A286ZPY1;A0A286ZP76	AHNAK nucleoprotein	AHNAK	0.852407	23.426	24.2785	+	GFP_RL_CRB2_RL	11	11	3	37.5	37.5	9.6	129.69	0	11.206	29.0501	46	1.82744	0.0101395	-0.814822	-2.53223
A0A287BA37;A0A287A467;A0A5G2RDV3;A0A5G2QRA2;A0A287BI18;A0A287B5Z0;A0A286ZJR0;A0A287B2U6;A0A287AHK8	A0A287BA37;A0A287A467	Synaptosome associated protein 23	SNAP23	0.852201	25.5176	26.3698	+	GFP_RL_CRB2_RL	15	15	3	68	68	17	23.315	0	216	32.2464	192	1.82115	0.0102125	-0.930891	-2.52378
F1SPF6;I3L742	F1SPF6;I3L742	RuvB-like helicase (EC 3.6.4.12)	RUVBL1	0.852077	23.8485	24.7006	+	GFP_RL_CRB2_RL	19	19	19	59	59	59	50.196	0	270.53	30.9922	246	2.84813	0.00142718	-0.896883	-3.92629
Q29361	Q29361	60S ribosomal protein L35	RPL35	0.851468	23.3606	24.2121			5	5	5	26	26	26	14.549	0	7.9121	28.7952	28	0.876933	0.103395	-4.61848	-1.17944
A0A286ZXU8;A0A287B283	A0A286ZXU8;A0A287B283	LanC like 1	LANCL1	0.851062	23.9832	24.8342	+	GFP_RL_CRB2_RL	9	9	9	33.5	33.5	33.5	45.515	0	30.676	30.4315	99	1.72514	0.0115205	-0.683822	-2.39461
A0A287AN76;A0A5G2QT96;F1RFX9;A0A5G2QC86	A0A287AN76;A0A5G2QT96;F1RFX9;A0A5G2QC86	Solute carrier family 25 member 11	SLC25A11	0.851042	24.2484	25.0994	+	GFP_RL_CRB2_RL	9	9	9	29.3	29.3	29.3	34.106	0	19.896	29.955	94	1.94699	0.00907368	-0.833469	-2.69265
F1RR44;A0A287ARC8;A0A287BT03;A0A286ZTF3	F1RR44;A0A287ARC8;A0A287BT03	Serine/threonine-protein phosphatase 2A activator (EC 5.2.1.8) (Phosphotyrosyl phosphatase activator)	PTPA	0.850451	21.7152	22.5657	+	GFP_RL_CRB2_RL	5	5	5	27.2	27.2	27.2	33.508	0	9.0509	27.6634	17	1.95232	0.00906349	-0.861595	-2.6998
A0A5G2QWH3;F1RKW4;A0A287A323;A0A286ZRP2;A0A5G2RCK8;A0A5G2R0F8;A0A286ZWW1;A0A287A1F4;A0A5G2R4R0	A0A5G2QWH3;F1RKW4;A0A287A323;A0A286ZRP2;A0A5G2RCK8;A0A5G2R0F8;A0A286ZWW1;A0A287A1F4;A0A5G2R4R0	Mitochondrial Rho GTPase (EC 3.6.5.-)	RHOT1	0.850185	23.0911	23.9413	+	GFP_RL_CRB2_RL	10	10	9	22.4	22.4	20.5	66.557	0	18.047	29.4103	85	2.66931	0.00179221	-1.02194	-3.67484
I3LII3	I3LII3	Eukaryotic translation elongation factor 2	EEF2	0.849721	25.053	25.9027	+	GFP_RL_CRB2_RL	29	29	28	35.6	35.6	34.4	95.835	0	323.31	32.826	407	1.535	0.0192413	-0.682286	-2.13681
F1RI18	F1RI18	Complex III subunit 8 (Complex III subunit VIII) (Cytochrome b-c1 complex subunit 8) (Ubiquinol-cytochrome c reductase complex 9.5 kDa protein) (Ubiquinol-cytochrome c reductase complex ubiquinone-binding protein QP-C)	UQCRQ	0.849143	23.7008	24.55	+	GFP_RL_CRB2_RL	4	4	4	39	39	39	9.7672	0	11.551	29.3529	62	1.67271	0.0127939	-0.913836	-2.32385
A0A287ARC7;A0A286ZS27;A0A287BNU5	A0A287ARC7;A0A286ZS27;A0A287BNU5	Uncharacterized protein	CDK2	0.849056	25.1279	25.977	+	GFP_RL_CRB2_RL	8	8	5	28.7	28.7	19.7	39.388	0	51.653	31.0849	97	2.38537	0.00341499	-0.976094	-3.28387
A0A287AQJ5;A0A287A7R4;F1SHM0;A0A287B8G0;F1SHL9;A0A287B785	A0A287AQJ5;A0A287A7R4;F1SHM0;A0A287B8G0;F1SHL9;A0A287B785	Multifunctional fusion protein [Includes: Poly [ADP-ribose] polymerase (PARP) (EC 2.4.2.-)	PKM	0.846608	29.4581	30.3047	+	GFP_RL_CRB2_RL	50	50	6	37	37	4.7	126.28	0	323.31	37.2985	1717	1.53376	0.0192396	-0.779406	-2.13511
F1RJE4;A0A5G2QXA8	F1RJE4;A0A5G2QXA8	AAA domain-containing protein	ATAD3A	0.845095	22.3807	23.2258	+	GFP_RL_CRB2_RL	9	9	9	21.3	21.3	21.3	57.839	0	31.232	28.4751	53	2.07363	0.00724964	-0.869526	-2.86261
A0A5G2QUK1;F1RQK1;A0A5G2RBG6;A0A287BPA8;F1RQJ9;A0A5G2QNI9;A0A287BKN0	A0A5G2QUK1;F1RQK1;A0A5G2RBG6;A0A287BPA8;F1RQJ9;A0A5G2QNI9;A0A287BKN0	Interphotoreceptor matrix proteoglycan 1	IMPG1	0.842516	25.2452	26.0877	+	GFP_RL_CRB2_RL	19	19	19	25.7	25.7	25.7	88.513	0	274.74	32.4672	241	1.27575	0.0358309	-0.699859	-1.7767
A0A5G2QYF7;A0A286ZXZ1;A0A5G2RAQ4;A0A5G2QRI6;A0A286ZNW1;A0A5G2RDH1	A0A5G2QYF7;A0A286ZXZ1;A0A5G2RAQ4;A0A5G2QRI6;A0A286ZNW1;A0A5G2RDH1	EMAP like 2	EML2	0.841454	23.2213	24.0627	+	GFP_RL_CRB2_RL	13	13	13	24.4	24.4	24.4	73.277	0	24.399	29.8746	103	1.46271	0.0216894	-0.760235	-2.03767
F1SAK7;A0A5G2QK91;A0A287A725	F1SAK7;A0A5G2QK91;A0A287A725	ATP synthase subunit	ATP5MG	0.83955	24.6837	25.5233	+	GFP_RL_CRB2_RL	7	7	7	58.3	58.3	58.3	11.317	0	39.151	30.5181	91	1.81261	0.0103398	-0.871183	-2.51231
A0A288CG47;A0A5G2QWE0;A0A5G2R6U2	A0A288CG47;A0A5G2QWE0;A0A5G2R6U2	26S proteasome non-ATPase regulatory subunit 4	PSMD4	0.838252	24.7108	25.549	+	GFP_RL_CRB2_RL	14	14	4	47.4	47.4	17.1	41.106	0	87.596	31.3003	188	3.67741	0.000351648	-0.963602	-5.16794
A0A287AW71;A0A5G2QKA8	A0A287AW71	60S ribosomal protein L9		0.836887	24.2846	25.1215	+	GFP_RL_CRB2_RL	5	5	5	30.2	30.2	30.2	21.858	0	19.762	29.9235	109	2.60587	0.00194093	-0.794272	-3.58668
A0A5G2R1I5;F1SBU7;I3L7T4;A0A5G2R1B2	A0A5G2R1I5;F1SBU7;I3L7T4;A0A5G2R1B2	Lon protease homolog, mitochondrial (EC 3.4.21.53) (Lon protease-like protein) (LONP) (Mitochondrial ATP-dependent protease Lon) (Serine protease 15)	LONP1	0.8367	22.8283	23.665	+	GFP_RL_CRB2_RL	9	9	9	12.5	12.5	12.5	100.63	0	10.188	27.9974	26	1.69519	0.0121947	-0.882313	-2.35421
A0A5G2R2Y1;F1SSL6;A0A5G2QWE9	A0A5G2R2Y1;F1SSL6;A0A5G2QWE9	Proteasome subunit alpha type	PSMA3	0.836375	23.5452	24.3816	+	GFP_RL_CRB2_RL	6	6	6	33	33	33	26.029	0	40.145	29.276	50	1.21729	0.0403028	-8.50432	-1.69329
Q007T2;A0A5S6GXN2;A0A286ZSH1;Q06AT6;F1RSX1;K9IWC9;I3LRE4;A0A287B3L0;A0A287B510	Q007T2;A0A5S6GXN2	Cell division control protein 42 homolog (EC 3.6.5.2)	CDC42	0.835562	24.5695	25.405	+	GFP_RL_CRB2_RL	8	8	2	48.2	48.2	14.1	21.258	0	13.957	30.3114	65	1.64224	0.013759	-0.776299	-2.28263
F1SHD7;A0A287ARY3;A0A5G2RBR3;A0A287BLV7	F1SHD7;A0A287ARY3;A0A5G2RBR3;A0A287BLV7	NADH:ubiquinone oxidoreductase core subunit S1	NDUFS1	0.834957	25.0158	25.8507	+	GFP_RL_CRB2_RL	27	27	27	46.5	46.5	46.5	79.539	0	190.97	32.2973	338	1.8596	0.00964179	-0.790368	-2.57541
F1S086;A0A286ZQ07;A0A5G2QY62;A0A5G2QQF8;A0A5G2QQP2;A0A5G2QBW2;I3L614	F1S086;A0A286ZQ07;A0A5G2QY62;A0A5G2QQF8;A0A5G2QQP2;A0A5G2QBW2;I3L614	Solute carrier family 25 member 12	SLC25A12	0.832696	24.5358	25.3685	+	GFP_RL_CRB2_RL	22	22	2	40.2	40.2	4.9	74.768	0	85.321	31.2485	155	1.66515	0.0129871	-0.726732	-2.31363
I3LER5;A0A5G2QPD2;Q95283;A0A5G2QNW4;A0A5G2R611	I3LER5;A0A5G2QPD2;Q95283;A0A5G2QNW4;A0A5G2R611	Cytochrome c oxidase subunit 4 isoform 1, mitochondrial (Cytochrome c oxidase polypeptide IV) (Cytochrome c oxidase subunit IV isoform 1) (COX IV-1) (Fragment)	COX4I1 COX4	0.832666	26.1614	26.9941	+	GFP_RL_CRB2_RL	9	9	9	44.4	44.4	44.4	19.64	0	60.884	32.5291	132	1.44338	0.0225362	-0.74318	-2.01101
A0A287B037;A0A5G2QT83;I3LQN4;A0A287A7F6;A0A5G2QCF6;A0A5G2QBR0	A0A287B037;A0A5G2QT83;I3LQN4;A0A287A7F6;A0A5G2QCF6	Prohibitin	PHB2	0.831402	25.0402	25.8716	+	GFP_RL_CRB2_RL	13	13	13	53.3	53.3	53.3	32.343	0	20.109	31.5747	150	2.0692	0.00733908	-0.877902	-2.85666
F2Z5N5	F2Z5N5	60S ribosomal protein L26-like 1 isoform X1	RPL26L1	0.82997	24.9829	25.8129	+	GFP_RL_CRB2_RL	7	7	2	39.3	39.3	11.7	17.256	0	9.4098	30.5549	53	1.47056	0.0214948	-0.581609	-2.04847
A0A5G2R406;A0A286ZTB0;A0A5G2QT34;F1ST01;A0A286ZVY0;A0A480MVX6;A0A5G2QX06;A0A5G2R8J3;A0A286ZRR3;A0A5G2QLA7	A0A5G2R406;A0A286ZTB0;A0A5G2QT34;F1ST01;A0A286ZVY0;A0A480MVX6;A0A5G2QX06;A0A5G2R8J3;A0A286ZRR3;A0A5G2QLA7	Selenium binding protein 1	SELENBP1	0.829431	24.6986	25.5281	+	GFP_RL_CRB2_RL	24	24	24	66.7	66.7	66.7	53.591	0	98.231	31.7269	251	1.56544	0.0176851	-0.799897	-2.17832
I3L8C5;A0A5G2QII5;A0A5G2QWH4;A0A286ZNS1;A0A286ZT39;A0A287BNS1	I3L8C5;A0A5G2QII5;A0A5G2QWH4;A0A286ZNS1;A0A286ZT39;A0A287BNS1	Heat shock protein family A (Hsp70) member 12A	HSPA12A	0.827423	24.3832	25.2106	+	GFP_RL_CRB2_RL	21	21	18	35.3	35.3	32.1	74.808	0	112.85	30.7946	132	2.02483	0.00824965	-0.792746	-2.79709
I3L8J2;A0A5G2RJ56;A0A5G2QW65	I3L8J2;A0A5G2RJ56;A0A5G2QW65	Galectin like	LGALSL	0.826168	23.7273	24.5535	+	GFP_RL_CRB2_RL	6	6	6	45.3	45.3	45.3	18.955	0	16.995	29.7081	76	1.62763	0.0143302	-0.705617	-2.26283
P00506;A0A287BH33;A0A5G2R2E7;A0A5G2Q7P6;A0A5S6HCM2	P00506;A0A287BH33;A0A5G2R2E7;A0A5G2Q7P6;A0A5S6HCM2	Aspartate aminotransferase, mitochondrial (mAspAT) (EC 2.6.1.1) (EC 2.6.1.7) (Fatty acid-binding protein) (FABP-1) (Glutamate oxaloacetate transaminase 2) (Kynurenine aminotransferase 4) (Kynurenine aminotransferase IV) (Kynurenine--oxoglutarate transaminase 4) (Kynurenine--oxoglutarate transaminase IV) (Plasma membrane-associated fatty acid-binding protein) (FABPpm) (Transaminase A)	GOT2	0.825785	29.2128	30.0386	+	GFP_RL_CRB2_RL	31	31	31	71.2	71.2	71.2	47.436	0	222.85	36.3835	796	1.72329	0.011554	-0.758359	-2.39212
A0A287ACL8;A0A287ACK7;I3LMS2;A0A287B405;A0A287B5X0;A0A286ZTK0;A0A287AB93	A0A287ACL8;A0A287ACK7;I3LMS2;A0A287B405;A0A287B5X0;A0A286ZTK0;A0A287AB93	RAP1 GTPase activating protein	RAP1GAP	0.825077	22.0856	22.9107	+	GFP_RL_CRB2_RL	8	8	8	18.8	18.8	18.8	74.958	0	8.7088	28.2356	21	2.34701	0.00385	-0.969689	-3.23168
A0A287AXI2;F1S0R4	A0A287AXI2;F1S0R4	V-type proton ATPase subunit C	ATP6V1C1	0.824454	23.6715	24.496	+	GFP_RL_CRB2_RL	11	11	11	32.5	32.5	32.5	44.009	0	16.911	29.858	71	1.64926	0.0134723	-0.797511	-2.29212
A0A287BAK1;A0A287AC34	A0A287BAK1;A0A287AC34	Talin 1	TLN1	0.823575	21.5552	22.3788			20	12	12	10.6	7.1	7.1	270.29	0	15.699	27.4013	24	0.864604	0.109139	-4.22779	-1.15956
F1S9H9;A0A286ZW71	F1S9H9	Low molecular weight cytosolic acid phosphatase (EC 3.1.3.2) (EC 3.1.3.48) (Low molecular weight phosphotyrosine protein phosphatase)	ACP1	0.822743	23.8728	24.6955	+	GFP_RL_CRB2_RL	6	6	2	27	27	12.2	25.627	0	17.961	29.8006	65	2.59733	0.00198319	-0.805567	-3.57486
A0A5G2RJU1;F2Z5F2;A0A5G2QAT3	A0A5G2RJU1;F2Z5F2;A0A5G2QAT3	RAB10, member RAS oncogene family	RAB10	0.822004	23.3469	24.1689			6	5	4	30.2	24.5	20.8	22.102	0	6.6579	29.1672	48	0.887056	0.098206	-4.6704	-1.19569
O46560;A0A286ZIG4	O46560;A0A286ZIG4	Pyridoxal kinase (EC 2.7.1.35) (Pyridoxine kinase)	PDXK PKH	0.821434	23.9628	24.7843	+	GFP_RL_CRB2_RL	7	7	7	30.4	30.4	30.4	35.613	0	11.274	30.3095	93	1.82114	0.0102	-0.775452	-2.52377
F1S3E7;A0A287AGT1	F1S3E7;A0A287AGT1	Calretinin	CALB2	0.8184	26.0736	26.892	+	GFP_RL_CRB2_RL	17	17	16	44.5	44.5	41.4	39.526	0	157.58	32.6516	209	1.31619	0.031993	-0.824714	-1.83382
A0A287AUW4	A0A287AUW4	Activated RNA polymerase II transcriptional coactivator p15 (SUB1 homolog)	SUB1 LOC100512195	0.818146	24.7496	25.5678	+	GFP_RL_CRB2_RL	5	5	5	44.9	44.9	44.9	14.395	0	44.602	30.5088	67	1.3652	0.0267964	-0.858978	-1.90252
F1RFQ7;A0A5G2QZY6;A0A5G2QD71	F1RFQ7;A0A5G2QZY6	GTP-binding nuclear protein Ran	RAN	0.816981	26.6877	27.5047	+	GFP_RL_CRB2_RL	15	15	15	52.8	52.8	52.8	24.423	0	39.118	33.0461	211	1.50855	0.0201401	-0.687998	-2.10061
F1RKG8	F1RKG8	Uncharacterized protein	PEBP1	0.816794	28.1317	28.9485	+	GFP_RL_CRB2_RL	17	17	17	83.4	83.4	83.4	20.971	0	245.46	35.1456	397	1.38905	0.0251717	-0.761347	-1.93575
K9IVW4;A0A286ZSZ3	K9IVW4;A0A286ZSZ3	Myotrophin	MTPN	0.815648	24.8466	25.6622			3	3	3	33.9	33.9	33.9	12.895	0	119.9	30.3333	58	0.109007	0.94154	3.41397	0.797021
Q7M2W6;A0A5S6I1M3;A0A287ATJ4	Q7M2W6;A0A5S6I1M3;A0A287ATJ4	Alpha-crystallin B chain (Alpha(B)-crystallin)	CRYAB	0.815355	26.8567	27.6721	+	GFP_RL_CRB2_RL	12	10	10	66.3	58.9	58.9	20.129	0	104.91	33.3701	229	1.90671	0.009289	-0.799653	-2.63863
F2Z4Z1	F2Z4Z1	Uncharacterized protein	YWHAG	0.814103	30.1371	30.9512	+	GFP_RL_CRB2_RL	23	19	15	73.3	70.4	60.7	28.302	0	323.31	36.3867	508	2.15114	0.00640615	-0.735027	-2.96684
F1SPF9;A0A5G2QNM8	F1SPF9;A0A5G2QNM8	Coatomer subunit gamma	COPG1	0.813217	21.7162	22.5295			6	6	5	11.3	11.3	9.3	93.749	0	6.3039	27.4606	11	0.860519	0.111059	-4.24935	-1.15294
I3LV99;I3LIE3	I3LV99;I3LIE3	Myosin heavy chain 14	MYH14	0.811872	22.7765	23.5884	+	GFP_RL_CRB2_RL	39	39	34	26.4	26.4	23.9	228.96	0	239.86	30.3623	158	1.84029	0.00995808	-0.916841	-2.54948
A0A480STU2;F1SDP2;A0A5G2R4C7;A0A287ALE6	A0A480STU2;F1SDP2;A0A5G2R4C7;A0A287ALE6	Phospholysine phosphohistidine inorganic pyrophosphate phosphatase	LHPP	0.808404	22.2803	23.0887			6	6	6	31.1	31.1	31.1	29.209	0	12.404	28.0179	22	0.879617	0.10236	-4.4306	-1.18376
A0A5G2QMI6;F1RZ71;A0A5G2QRA0;A0A5G2R9R9;A0A5G2QDY0	A0A5G2QMI6;F1RZ71;A0A5G2QRA0;A0A5G2R9R9;A0A5G2QDY0	Septin 9	SEPTIN9	0.808303	22.7563	23.5646	+	GFP_RL_CRB2_RL	13	13	13	31.9	31.9	31.9	61.929	0	30.128	29.0267	52	2.06253	0.0074408	-0.791034	-2.84771
A0A287B262	A0A287B262	HMA domain-containing protein		0.806216	23.8664	24.6726			3	3	3	67.8	67.8	67.8	6.2952	0	12.959	29.741	63	1.03453	0.0698425	-0.771355	-1.42464
F1RXC2;A0A287B6M0;A0A5G2QRG3	F1RXC2;A0A287B6M0;A0A5G2QRG3	Carbonic anhydrase (EC 4.2.1.1)	CA2	0.804841	29.2145	30.0194	+	GFP_RL_CRB2_RL	22	22	22	79.2	79.2	79.2	29.257	0	323.31	36.3246	820	1.46464	0.0216114	-0.727054	-2.04032
F1RST0;A0A286ZMW4;A0A5G2R119;A0A5G2QV59;A0A5G2R155	F1RST0;A0A286ZMW4;A0A5G2R119;A0A5G2QV59;A0A5G2R155	Uncharacterized protein	HSPH1	0.803022	23.7994	24.6024	+	GFP_RL_CRB2_RL	23	21	20	37.8	35.2	34.2	96.697	0	47.153	30.3229	114	2.41203	0.00317164	-0.904693	-3.32022
A0A287BAF8;A0A286ZRI3;A0A287AVP0;A0A286ZWH1;F1RXZ6;A0A287B1S9;A0A287B1H6;A0A287AW68;A0A287AMG7;A0A287B568	A0A287BAF8;A0A286ZRI3;A0A287AVP0;A0A286ZWH1;F1RXZ6;A0A287B1S9;A0A287B1H6;A0A287AW68;A0A287AMG7;A0A287B568	Bridging integrator 1	BIN1	0.803015	23.6641	24.4671	+	GFP_RL_CRB2_RL	15	13	13	34.5	32.8	32.8	59.523	0	114.32	30.4012	116	1.21668	0.0403429	-0.700147	-1.69243
A0A286ZU91;A0A5G2R4Q7	A0A286ZU91;A0A5G2R4Q7	Vacuolar protein sorting-associated protein 35	VPS35	0.802432	23.8437	24.6462	+	GFP_RL_CRB2_RL	12	12	4	16.1	16.1	3.4	80.151	0	19.986	29.9445	81	1.47491	0.0213856	-0.778492	-2.05445
A0A5G2QNN9;A0A287BRC0;F1RQE9;A0A287AVV3;A0A5G2QG08;A0A5G2QEM2	A0A5G2QNN9;A0A287BRC0;F1RQE9;A0A287AVV3;A0A5G2QG08;A0A5G2QEM2	Cytoplasmic FMR1 interacting protein 2	CYFIP2	0.80209	22.9533	23.7554	+	GFP_RL_CRB2_RL	8	8	8	7.9	7.9	7.9	129.7	0	15.001	28.4339	32	1.65312	0.0133618	-0.681721	-2.29735
A0A287AVP4;A0A287BP50;F1S1X9;A0A287BG87	A0A287AVP4;A0A287BP50;F1S1X9;A0A287BG87	Thioredoxin like 1	TXNL1	0.801824	23.9006	24.7025	+	GFP_RL_CRB2_RL	11	11	11	55	55	55	31.619	0	33.018	30.0865	97	1.62109	0.014587	-0.713511	-2.25396
A0A287AIW6;F1SV22;A0A287BDC2;A0A287AEG1	A0A287AIW6;F1SV22;A0A287BDC2;A0A287AEG1	Microtubule actin crosslinking factor 1	MACF1	0.801699	23.6697	24.4714	+	GFP_RL_CRB2_RL	29	29	29	8.7	8.7	8.7	512.15	0	73.111	29.3193	85	1.92411	0.00916129	-0.821971	-2.66197
A0A286ZYX8	A0A286ZYX8	Fructose-bisphosphate aldolase (EC 4.1.2.13)	ALDOA	0.801469	27.7221	28.5236	+	GFP_RL_CRB2_RL	25	25	4	66.8	66.8	10.9	39.817	0	234.55	34.7491	536	1.35471	0.0278032	-0.687798	-1.88786
A0A287B9A6;F1S596	A0A287B9A6;F1S596	Glucosidase 2 subunit beta (Glucosidase II subunit beta)	PRKCSH	0.801301	24.269	25.0703	+	GFP_RL_CRB2_RL	17	17	17	41.8	41.8	41.8	57.043	0	127.35	30.691	177	2.17827	0.00611838	-1.12362	-3.00339
F2Z501	F2Z501	GOLD domain-containing protein	TMED2	0.800874	23.0162	23.8171			4	4	4	21.5	21.5	21.5	21.675	0	8.2129	28.6035	35	0.8762	0.103778	-4.59485	-1.17827
F1RR48;A0A287A8E0;A0A5G2QH73;A0A5G2R5C7;A0A5G2R7Q6;A0A287A0E2;I3LUB3	F1RR48;A0A287A8E0;A0A5G2QH73;A0A5G2R5C7;A0A5G2R7Q6;A0A287A0E2;I3LUB3	SH3 domain containing GRB2 like, endophilin B2	SH3GLB2	0.800565	22.2569	23.0575			6	6	6	19.8	19.8	19.8	44.788	0	7.0135	27.7423	18	0.844421	0.119179	-4.23989	-1.12675
A0A287BNT6;A0A286ZI77;A0A287AWX6;A0A286ZVQ2;F1RQM6	A0A287BNT6;A0A286ZI77;A0A287AWX6;A0A286ZVQ2;F1RQM6	Synaptosome associated protein 91	SNAP91	0.799949	24.5824	25.3824	+	GFP_RL_CRB2_RL	11	11	9	17.7	17.7	15.1	78.561	0	21.365	30.5199	85	1.59498	0.0161104	-0.700302	-2.21852
A0A287BDT8;A0A287BHL2	A0A287BDT8;A0A287BHL2	Phosphoglycolate phosphatase	PGP	0.798773	23.27	24.0687	+	GFP_RL_CRB2_RL	11	11	11	43.6	43.6	43.6	34.29	0	14.103	29.1812	54	1.36516	0.0267759	-0.631521	-1.90246
A0A5S6FV10;A0A5G2QYJ3;A0A5G2QIZ1;Q9N0F1;A0A5G2QV56	A0A5S6FV10;A0A5G2QYJ3;A0A5G2QIZ1;Q9N0F1	Dihydrolipoyllysine-residue succinyltransferase component of 2-oxoglutarate dehydrogenase complex, mitochondrial (EC 2.3.1.61) (2-oxoglutarate dehydrogenase complex component E2) (OGDC-E2) (Dihydrolipoamide succinyltransferase component of 2-oxoglutarate dehydrogenase complex) (E2K) (E2o) (PE2o)	DLST	0.798055	25.4216	26.2196	+	GFP_RL_CRB2_RL	15	15	15	42.1	42.1	42.1	46.402	0	109.23	31.9449	183	2.37229	0.00355877	-0.749888	-3.26605
F1S408	F1S408	Family with sequence similarity 98 member A	FAM98A	0.797304	22.5449	23.3422			6	4	4	16	9.8	9.8	55.324	0	10.352	27.8321	31	0.902846	0.0909358	-4.59382	-1.22087
A0A286ZUV8;A0A286ZJP7;A0A287B356;A0A286ZK63;A0A286ZPS5;A0A287B4A3	A0A286ZUV8;A0A286ZJP7;A0A287B356;A0A286ZK63;A0A286ZPS5;A0A287B4A3	Eukaryotic translation initiation factor 5A (eIF-5A)	EIF5A2	0.797302	25.7436	26.5409	+	GFP_RL_CRB2_RL	13	13	13	72.7	72.7	72.7	16.832	0	62.079	33.0503	355	2.38112	0.00345255	-0.760385	-3.27807
A0A5G2QH30;F2Z5G2	A0A5G2QH30;F2Z5G2	Structural maintenance of chromosomes protein	SMC3	0.796914	22.3388	23.1357	+	GFP_RL_CRB2_RL	13	13	13	13.7	13.7	13.7	139.19	0	17.918	28.3128	42	2.25134	0.0052601	-0.775062	-3.10201
F1SB42	F1SB42	Ezrin	EZR	0.796678	23.9613	24.758	+	GFP_RL_CRB2_RL	17	17	11	33.6	33.6	25.3	64.953	0	23.081	30.824	134	1.37147	0.0263782	-0.729163	-1.91126
K7GND3;A0A287A6N1;F1S666	K7GND3;A0A287A6N1;F1S666	RNA helicase (EC 3.6.4.13)	DHX9	0.794372	22.563	23.3574			14	14	14	13.9	13.9	13.9	149.74	0	97.438	28.6957	54	0.837932	0.122281	-0.706098	-1.11613
F1S911;P63053;A7U5U2;P0CG68;A0A5G2QDJ2;A0A2C9F3G2;A0A5G2QNL4;A0A287BNY5;A0A5G2RJ57	F1S911;P63053;A7U5U2;P0CG68;A0A5G2QDJ2;A0A2C9F3G2	Polyubiquitin-C [Cleaved into: Ubiquitin-related	UBC	0.793846	29.4885	30.2823	+	GFP_RL_CRB2_RL	11	11	3	23.9	23.9	5.9	34.427	0	307.8	35.3905	402	2.04236	0.00787606	-0.744596	-2.82063
A0A5G2QPJ4;F1SJV2;A0A287AJZ2;A0A287AZ24;A0A287AS83;A0A5G2RF44;A0A5G2QER2	A0A5G2QPJ4;F1SJV2;A0A287AJZ2;A0A287AZ24;A0A287AS83;A0A5G2RF44;A0A5G2QER2	Cell adhesion molecule 1	CADM1	0.793292	25.235	26.0283	+	GFP_RL_CRB2_RL	15	15	15	48	48	48	46.398	0	193.53	31.6944	225	1.48725	0.0208508	-0.816309	-2.07141
F2Z565;A0A5G2R3N5;A0A5G2R3W2	F2Z565;A0A5G2R3N5;A0A5G2R3W2	Solute carrier family 25 member 5	SLC25A5	0.792195	28.9042	29.6964	+	GFP_RL_CRB2_RL	24	24	7	60.4	60.4	19.8	32.955	0	171.91	35.5652	432	2.2655	0.00498039	-0.781208	-3.12117
F1SUG4;A0A5G2R2Y3;A0A5G2R1M4	F1SUG4;A0A5G2R2Y3	Ubiquitin-like domain-containing protein	ELOB	0.79206	24.0549	24.8469			6	6	6	52.5	52.5	52.5	13.17	0	13.339	29.7177	30	0.867691	0.107519	-4.68642	-1.16455
A0A5G2R4V2;A0A287A0Z5;A0A5G2R7G3	A0A5G2R4V2;A0A287A0Z5;A0A5G2R7G3	Axonal membrane protein GAP-43 (Growth-associated protein 43) (Neuromodulin)	GAP43	0.79072	23.1336	23.9243	+	GFP_RL_CRB2_RL	6	6	6	47.7	47.7	47.7	22.503	0	105.73	29.0278	72	1.95004	0.00905541	-0.921501	-2.69674
A0A481BLE6;A0A5G2QTW6;A0A286ZLX7;A0A287AIF3;A0A287A9S3;A0A287AG25;F1RX99	A0A481BLE6;A0A5G2QTW6;A0A286ZLX7;A0A287AIF3;A0A287A9S3;A0A287AG25;F1RX99	Tumor protein D52	TPD52	0.790266	23.7054	24.4957	+	GFP_RL_CRB2_RL	5	5	5	34.9	34.9	34.9	25.926	0	9.8154	29.2371	35	1.64187	0.0137384	-1.00327	-2.28213
F6Q8Z7;A0A286ZJC3	F6Q8Z7;A0A286ZJC3	RNA helicase (EC 3.6.4.13)	EIF4A2	0.789657	24.2628	25.0525			11	4	4	32.2	10.5	10.5	46.727	0	14.612	30.0599	47	0.976578	0.0771643	-0.489825	-1.33623
F1SQR8	F1SQR8	Leukotriene A(4) hydrolase (LTA-4 hydrolase) (EC 3.3.2.6)	LTA4H	0.788429	23.1762	23.9646	+	GFP_RL_CRB2_RL	15	15	15	32.2	32.2	32.2	68.623	0	70.084	29.9181	110	1.40564	0.0241994	-0.80767	-1.95879
A0A286ZKD4;F1SF87;A0A5G2QVV8;A0A5G2QUC7;A0A287B665;A0A287ALB9;A0A5G2QD37;A0A5G2QU76;A0A286ZRZ5	A0A286ZKD4;F1SF87;A0A5G2QVV8;A0A5G2QUC7;A0A287B665;A0A287ALB9;A0A5G2QD37;A0A5G2QU76;A0A286ZRZ5	Solute carrier family 25 member 13	SLC25A13	0.787772	23.4579	24.2457	+	GFP_RL_CRB2_RL	18	14	14	40.4	34.8	34.8	73.381	0	27.791	29.9919	123	1.61212	0.015107	-0.669063	-2.2418
F1RW46	F1RW46	Synaptophysin	SYP	0.786503	26.8071	27.5936	+	GFP_RL_CRB2_RL	5	5	5	17.6	17.6	17.6	34.484	0	187.89	32.7792	157	1.51306	0.0200195	-0.841607	-2.10679
A0A287AAA4;F1SSZ2;A0A286ZJ13;F1RIM3	A0A287AAA4	DNA helicase (EC 3.6.4.12)	CHD5	0.786405	22.2458	23.0322			14	14	12	10.4	10.4	8.9	212.3	0	22.662	28.4479	31	0.850684	0.116126	-4.29412	-1.13697
A0A5K1VEI3	A0A5K1VEI3	Insulin receptor substrate 4	IRS4	0.786022	23.0178	23.8039			12	12	12	10.4	10.4	10.4	124.17	0	34.482	29.7594	122	0.115038	0.938009	3.03276	0.75892
A0A5G2QAH0;F1S7E1;A0A287A7D8;F1S7E0;F1RXG7	A0A5G2QAH0;F1S7E1;A0A287A7D8;F1S7E0;F1RXG7	Coatomer subunit epsilon (Epsilon-coat protein)	COPE	0.785047	22.2863	23.0713	+	GFP_RL_CRB2_RL	7	7	7	34.4	34.4	34.4	28.851	0	9.4893	28.0443	32	1.98469	0.00877089	-0.812917	-2.74323
A0A287A3A3	A0A287A3A3	A-kinase anchoring protein 12	AKAP12	0.784594	24.0099	24.7945	+	GFP_RL_CRB2_RL	49	49	49	50.2	50.2	50.2	180.03	0	323.31	31.6951	385	1.42539	0.0233103	-0.856436	-1.98615
F1RKX9	F1RKX9	CRK like proto-oncogene, adaptor protein	CRKL	0.7841	22.8704	23.6545	+	GFP_RL_CRB2_RL	9	9	9	45.5	45.5	45.5	33.796	0	21.081	29.3859	72	1.86538	0.00962406	-0.739162	-2.58316
K7GSE5	K7GSE5	Complex I-B22 (NADH dehydrogenase [ubiquinone] 1 beta subcomplex subunit 9) (NADH-ubiquinone oxidoreductase B22 subunit)	NDUFB9	0.782099	23.3097	24.0918	+	GFP_RL_CRB2_RL	6	6	2	40.3	40.3	12.7	26.301	0	25.813	28.9497	52	1.64353	0.013727	-0.71391	-2.28437
A0A287BIT6;A0A287BG58;A0A5G2R2Z2;A0A5G2R9N8;I3LEZ3	A0A287BIT6;A0A287BG58;A0A5G2R2Z2;A0A5G2R9N8;I3LEZ3	Limbic system associated membrane protein	LSAMP	0.781667	23.6802	24.4619	+	GFP_RL_CRB2_RL	9	9	9	35.9	35.9	35.9	33.748	0	66.524	29.9725	96	1.44169	0.0226241	-0.83925	-2.00868
Q06AS6;A0A287B697	Q06AS6;A0A287B697	G protein subunit alpha i2	GNAI2	0.77996	24.5382	25.3182	+	GFP_RL_CRB2_RL	12	9	8	37.5	28.7	25.1	40.464	0	57.991	30.9666	120	1.77527	0.0108402	-0.911036	-2.46211
F1RUV5	F1RUV5	Pyruvate carboxylase (EC 6.4.1.1)	PC	0.778547	24.0627	24.8413	+	GFP_RL_CRB2_RL	21	21	21	25.9	25.9	25.9	121.53	0	54.616	30.4885	127	1.36013	0.0272172	-0.68358	-1.89543
A0A5G2R5R3;Q95342;A0A5S8L0N9;A0A5G2QVU1;A0A5G2QR95;A0A5G2QVW0;A0A286ZLX0	A0A5G2R5R3;Q95342;A0A5S8L0N9;A0A5G2QVU1;A0A5G2QR95;A0A5G2QVW0;A0A286ZLX0	60S ribosomal protein L18	RPL18	0.778405	25.1765	25.9549	+	GFP_RL_CRB2_RL	6	6	6	45.3	45.3	45.3	17.992	0	89.497	31.0871	92	2.20707	0.0057806	-0.708258	-3.04223
A0A5G2R9J7;F1RWY7	A0A5G2R9J7;F1RWY7	Biphenyl hydrolase like	BPHL	0.778112	23.6544	24.4325	+	GFP_RL_CRB2_RL	9	9	9	37.2	37.2	37.2	33.481	0	16.189	29.741	79	1.63157	0.0141458	-0.862825	-2.26817
A0A5G2RAZ9;A0A5G2QHF0;A0A287BSZ9;A0A287AVN3;A0A5G2R7Q8	A0A5G2RAZ9;A0A5G2QHF0;A0A287BSZ9;A0A287AVN3	Dynein light intermediate chain	DYNC1LI2	0.777168	22.8194	23.5966	+	GFP_RL_CRB2_RL	9	9	9	31.6	31.6	31.6	45.058	0	106.77	28.6111	80	1.77628	0.010847	-0.651547	-2.46346
A0A286ZND5;F1S3U9;A0A5K1VJP7	A0A286ZND5;F1S3U9	Peroxiredoxin-1 (EC 1.11.1.24)	PRDX1	0.776644	26.2891	27.0657	+	GFP_RL_CRB2_RL	13	13	11	56.2	56.2	49.6	25.049	0	56.74	32.9932	208	1.86196	0.009601	-0.782786	-2.57857
A0A5G2QY42;A0A5G2QMX1;A0A5G2R4L6;F1RG66;A0A5G2QWS9;I3LGJ4	A0A5G2QY42;A0A5G2QMX1;A0A5G2R4L6;F1RG66;A0A5G2QWS9;I3LGJ4	Uncharacterized protein	PITPNB	0.776098	22.5727	23.3488	+	GFP_RL_CRB2_RL	9	9	7	46.7	46.7	40.4	31.665	0	22.155	28.6093	40	1.31686	0.0319335	-0.632128	-1.83477
F1RQS5	F1RQS5	Cell division cycle 5 like (Cell division cycle 5-like protein)	CDC5L	0.775075	22.5789	23.3539	+	GFP_RL_CRB2_RL	10	10	10	16.6	16.6	16.6	92.221	0	9.641	28.3118	24	2.29891	0.004609	-0.907777	-3.16639
I3LGD4;A0A5G2R4Y7;A0A5K1U8P1	I3LGD4;A0A5G2R4Y7;A0A5K1U8P1	Clathrin heavy chain	CLTC	0.773515	26.7035	27.477	+	GFP_RL_CRB2_RL	76	76	76	47.5	47.5	47.5	188.61	0	323.31	35.258	1437	1.75326	0.0110898	-0.756725	-2.43249
A0A5G2Q9K0;I3LIF3;A0A5G2RCE1;A0A5G2QVH0;F1RGA3	A0A5G2Q9K0;I3LIF3;A0A5G2RCE1	Syntaxin 1B	STX1B	0.770656	25.1691	25.9398	+	GFP_RL_CRB2_RL	12	12	12	37.4	37.4	37.4	32.428	0	291.6	31.962	205	1.57841	0.0170648	-0.842964	-2.19598
A0A287AUY5;A0A5G2QD43;A0A287AQQ1	A0A287AUY5	PWWP domain-containing protein	HDGFL3	0.770524	23.9368	24.7074			7	5	5	49.3	44.3	44.3	22.619	0	17.279	29.1536	30	0.334571	0.518271	-0.557081	-0.0956669
A0A5G2QPK6;P09623;F1SAF0;A0A5G2QXX6;A0A5G2QGG6;A0A5G2QH34;A0A480N1D9	A0A5G2QPK6;P09623;F1SAF0;A0A5G2QXX6;A0A5G2QGG6;A0A5G2QH34;A0A480N1D9	Dihydrolipoyl dehydrogenase, mitochondrial (EC 1.8.1.4) (Dihydrolipoamide dehydrogenase)	DLD LAD	0.769914	25.6006	26.3705	+	GFP_RL_CRB2_RL	17	17	17	43.7	43.7	43.7	53.296	0	161.72	32.2607	208	2.00007	0.00859482	-0.854899	-2.76386
F1SMC0;P40125	F1SMC0	Adenylyl cyclase-associated protein 1 (CAP 1) (ASP-56 protein) (Fragments)	CAP1 CAP	0.768615	24.6482	25.4168	+	GFP_RL_CRB2_RL	18	18	18	45	45	45	51.253	0	280.62	31.6078	186	1.54127	0.0189891	-0.695267	-2.14536
A0A287B8I6;F6Q3P3;A0A286ZZ57;A0A287B5T6;A0A5G2RFW2;A0A286ZTI3;A0A287BM57;A0A5G2R4K1;A0A287A7C1;A0A287BAC3	A0A287B8I6;F6Q3P3;A0A286ZZ57;A0A287B5T6;A0A5G2RFW2;A0A286ZTI3;A0A287BM57;A0A5G2R4K1;A0A287A7C1	ADP-ribosylation factor 1	ARF2	0.768194	26.6667	27.4349	+	GFP_RL_CRB2_RL	9	9	5	57.5	57.5	29.8	20.601	0	102.88	32.3866	149	1.63669	0.0138516	-0.662419	-2.27511
F1SQP4;A0A286ZTC8;A0A5G2QB28;A0A5G2QQP8;A0A5G2QM44	F1SQP4;A0A286ZTC8;A0A5G2QB28	Uncharacterized protein	NDUFA12	0.768161	23.307	24.0752			6	6	6	55.2	55.2	55.2	17.136	0	5.7097	28.8076	27	0.108513	0.941683	3.22588	0.800216
A0A287B7U0;F1RYZ0;Q29315;F1RNZ2	A0A287B7U0;F1RYZ0	60S acidic ribosomal protein P2	RPLP2	0.767972	24.9678	25.7358	+	GFP_RL_CRB2_RL	8	8	8	81.7	81.7	81.7	11.693	0	75.208	31.4937	186	2.43789	0.00292776	-0.799216	-3.35553
D2WKD6;A0A5G2QZU7;F1SAX3;P05024;A0A5G2QG93;A0A5G2R8S7;A0A5G2QLD6;I3LT88;A0A5G2QRQ1	D2WKD6;A0A5G2QZU7;F1SAX3;P05024;A0A5G2QG93;A0A5G2R8S7;A0A5G2QLD6;I3LT88;A0A5G2QRQ1	Sodium/potassium-transporting ATPase subunit alpha-1 (Na(+)/K(+) ATPase alpha-1 subunit) (EC 7.2.2.13) (Sodium pump subunit alpha-1)	ATP1A1	0.764265	26.2942	27.0585	+	GFP_RL_CRB2_RL	52	31	29	49.9	29.5	28.8	112.75	0	299.99	33.5903	495	2.01043	0.00853591	-0.683422	-2.77776
Q2YGT9;A0A287BBI3;A0A5S6HDI4	Q2YGT9;A0A287BBI3;A0A5S6HDI4	60S ribosomal protein L6	RPL6	0.760399	24.9365	25.6969	+	GFP_RL_CRB2_RL	13	13	13	40.5	40.5	40.5	32.19	0	71.104	31.52	116	3.21592	0.00117442	-0.744016	-4.45981
A0A287B6Y1;F2Z554	A0A287B6Y1;F2Z554	60S ribosomal protein L30	RPL30	0.758158	24.8545	25.6126	+	GFP_RL_CRB2_RL	4	4	4	51.3	51.3	51.3	12.784	0	122.79	31.0521	123	2.33569	0.00400709	-0.863029	-3.2163
A0A480LC98;A0A287AM87;I3LC09;A0A5G2RJB6	A0A480LC98;A0A287AM87;I3LC09;A0A5G2RJB6	Mitochondrial import inner membrane translocase subunit TIM50	TIMM50	0.757988	22.1992	22.9571			6	6	6	23.1	23.1	23.1	39.982	0	13.537	28.3425	42	0.849241	0.116707	-7.40976	-1.13462
A0A286ZW33;A0A287BDJ1;A0A5G2Q8A9;A0A5G2RDA8;F1SIK9;A0A286ZJ16	A0A286ZW33;A0A287BDJ1;A0A5G2Q8A9;A0A5G2RDA8;F1SIK9;A0A286ZJ16	Septin-7	SEPTIN7	0.757852	25.578	26.3358	+	GFP_RL_CRB2_RL	20	20	19	49	49	46.8	47.859	0	112.19	31.8558	186	1.62282	0.0145031	-0.710972	-2.25632
F1SGK9	F1SGK9	2',5'-phosphodiesterase 12 isoform 1	PDE12	0.756729	22.5334	23.2901	+	GFP_RL_CRB2_RL	9	9	9	18.9	18.9	18.9	67.037	0	11.981	28.4918	36	1.35162	0.0280107	-0.734057	-1.88354
A0A287A5B4;F1RRD6;A0A287AH24;A0A287ANX4	A0A287A5B4;F1RRD6;A0A287AH24;A0A287ANX4	Uncharacterized protein	PDCD6IP	0.752373	22.7281	23.4804	+	GFP_RL_CRB2_RL	9	9	9	20.8	20.8	20.8	84.293	0	53.215	28.654	65	2.10734	0.00688456	-0.846702	-2.90792
A0A5G2RD45;A0A5G2QIK0	A0A5G2RD45;A0A5G2QIK0	Tropomyosin alpha-3 chain	TPM3	0.752259	24.9924	25.7446	+	GFP_RL_CRB2_RL	18	18	2	53.8	53.8	6.1	28.793	0	251.71	31.4632	159	2.00395	0.00856438	-0.80743	-2.76907
A0A287A5I9	A0A287A5I9	Protein activator of interferon induced protein kinase EIF2AK2	PRKRA	0.752146	23.4966	24.2488	+	GFP_RL_CRB2_RL	6	6	6	26.8	26.8	26.8	34.36	0	107.43	29.5251	64	1.93205	0.00911604	-0.696483	-2.67262
F1SDQ2	F1SDQ2	Dihydropyrimidinase like 5 (Dihydropyrimidinase-related protein 5 isoform X1)	DPYSL5	0.75191	24.1438	24.8957	+	GFP_RL_CRB2_RL	19	19	19	47.5	47.5	47.5	61.433	0	65.376	30.6365	132	1.76406	0.0110153	-0.804496	-2.44702
A0A287BL93;A0A287AJ89;F1SA50;A0A287AR13;A0A287ASN3;A0A287A151	A0A287BL93;A0A287AJ89;F1SA50;A0A287AR13;A0A287ASN3;A0A287A151	Heterogeneous nuclear ribonucleoprotein M	HNRNPM	0.751505	24.7928	25.5443			28	28	2	46	46	5.5	77.496	0	126.28	32.0763	293	0.876546	0.103591	-0.431508	-1.17882
A0A5G2QSW3;F1SDI9	A0A5G2QSW3;F1SDI9	Dihydropyrimidinase like 4	DPYSL4	0.750841	25.5376	26.2884	+	GFP_RL_CRB2_RL	16	16	16	41.7	41.7	41.7	65.979	0	224.13	31.7687	189	1.42923	0.0231551	-0.650585	-1.99146
A0A5G2QE35;A0A480PP98;F1SK65;A0A5G2QWK2;A0A5G2QYJ4;A0A287AII8	A0A5G2QE35;A0A480PP98;F1SK65;A0A5G2QWK2;A0A5G2QYJ4;A0A287AII8	1,4-alpha-glucan branching enzyme (EC 2.4.1.18)	GBE1	0.75014	24.0093	24.7595	+	GFP_RL_CRB2_RL	15	15	15	30.5	30.5	30.5	79.832	0	115.44	30.7603	119	1.54957	0.0185709	-0.773497	-2.15669
A0A287AZ54	A0A287AZ54	Pyridoxal phosphatase	PDXP	0.749803	23.2708	24.0206			6	6	6	29.1	29.1	29.1	31.936	0	8.9399	28.3625	36	1.11626	0.0562664	-0.54159	-1.54647
A0A286ZWI1;F1RJ25;A0A287B8Z2	A0A286ZWI1;F1RJ25;A0A287B8Z2	Fructose-bisphosphate aldolase (EC 4.1.2.13)	ALDOC	0.747699	28.8615	29.6092	+	GFP_RL_CRB2_RL	29	29	27	77.2	77.2	69.5	39.376	0	323.31	36.0856	961	1.59941	0.0159508	-0.760174	-2.22455
I3LNG8;A0A287A0Q8	I3LNG8;A0A287A0Q8	Stress induced phosphoprotein 1	STIP1	0.747037	25.1913	25.9383	+	GFP_RL_CRB2_RL	27	27	27	51	51	51	62.463	0	323.31	32.111	244	1.6415	0.0137263	-0.769911	-2.28163
A1XQT2	A1XQT2	Cytochrome c oxidase subunit 6C (Cytochrome c oxidase polypeptide VIc)	COX6C	0.745816	26.0198	26.7657	+	GFP_RL_CRB2_RL	6	6	6	51.3	51.3	51.3	8.8001	0	28.01	31.73	71	1.43527	0.0229203	-0.707851	-1.99982
I3LCF2;I3L7B5;A0A287BC09	I3LCF2;I3L7B5	CASK interacting protein 2	CASKIN2	0.744964	22.0394	22.7843			10	10	10	10.3	10.3	10.3	151.78	0	28.373	27.6515	38	0.837682	0.122297	-4.15228	-1.11572
A0A286ZNN4	A0A286ZNN4	Complex I-30kD (NADH dehydrogenase [ubiquinone] iron-sulfur protein 3, mitochondrial) (NADH-ubiquinone oxidoreductase 30 kDa subunit)	NDUFS3	0.744122	24.6553	25.3995	+	GFP_RL_CRB2_RL	10	10	10	35.6	35.6	35.6	30.201	0	71.605	30.5114	152	1.5315	0.0193274	-0.783247	-2.13202
A0A5G2Q8T9;A0A287B5V1;A0A5G2QG95;A0A287BKN5;A0A287A4H9;A0A286ZRP4;A0A5G2RAF0;Q29293	A0A5G2Q8T9;A0A287B5V1	60S ribosomal protein L3 (Fragment)	RPL3	0.743853	24.3581	25.102	+	GFP_RL_CRB2_RL	20	20	20	47	47	47	45.742	0	99.961	31.6532	238	2.74367	0.00171034	-0.727669	-3.77884
A0A5G2QW19	A0A5G2QW19	160 kDa neurofilament protein (Neurofilament 3) (Neurofilament medium polypeptide) (Neurofilament triplet M protein)	NEFM	0.743643	28.7606	29.5042			60	60	9	77.2	77.2	13.3	95.097	0	323.31	34.8392	775	0.996625	0.0745847	-0.671829	-1.36702
A0A5G2QHZ3;F1RHJ2;A0A5G2QFP2;F1S7K5	A0A5G2QHZ3;F1RHJ2;A0A5G2QFP2	HDGF like 2	HDGFL2	0.74323	25.6525	26.3957	+	GFP_RL_CRB2_RL	13	13	11	52.7	52.7	48.6	27.104	0	166.02	32.2694	194	1.41991	0.0234833	-0.881715	-1.97856
A7Y521;A0A5S6HA01;A0A287AXL6;A0A5G2RKS0	A7Y521;A0A5S6HA01;A0A287AXL6;A0A5G2RKS0	COP9 signalosome complex subunit 4 (SGN4) (Signalosome subunit 4)	COPS4	0.7429	23.1073	23.8502	+	GFP_RL_CRB2_RL	13	13	13	42.9	42.9	42.9	46.268	0	24.625	29.5214	75	1.86218	0.00961298	-0.993375	-2.57887
A0A5G2QYZ3;A0A287B8B1;F1SRB9;A0A5G2R2Q0	A0A5G2QYZ3;A0A287B8B1;F1SRB9;A0A5G2R2Q0	TPR_REGION domain-containing protein	ST13	0.742407	25.4118	26.1542	+	GFP_RL_CRB2_RL	7	7	7	26	26	26	36.864	0	118.35	31.5467	120	1.31531	0.0320908	-0.744615	-1.83259
F1RJ43;A0A287AKF6;A0A286ZQM3;A0A5G2QF38	F1RJ43;A0A287AKF6;A0A286ZQM3;A0A5G2QF38	Cell adhesion molecule 3	CADM3	0.74052	22.5877	23.3282	+	GFP_RL_CRB2_RL	9	9	9	33.9	33.9	33.9	42.061	0	28.969	28.8673	59	1.50509	0.020182	-0.785182	-2.09588
A0A287B8R2;F1STR6	A0A287B8R2;F1STR6	Nuclear distribution protein C homolog (Nuclear migration protein nudC)	NUDC	0.739917	23.5004	24.2403			11	11	11	35.5	35.5	35.5	46.705	0	17.298	29.5406	61	1.06916	0.0648468	-0.660819	-1.47664
P00346;A0A5G2RGL7;I3LP41	P00346;A0A5G2RGL7;I3LP41	Malate dehydrogenase, mitochondrial (EC 1.1.1.37)	MDH2	0.739366	27.9804	28.7197	+	GFP_RL_CRB2_RL	22	22	22	68	68	68	35.484	0	323.31	35.6297	638	1.45392	0.0220472	-0.759784	-2.02555
A0A286ZLW6;A0A5G2R206;F1S7J6;F1SBU9;A0A286ZW75;A0A5G2QJ15;A0A286ZQ76;A0A5G2RHL1;A0A5G2QXD1	A0A286ZLW6;A0A5G2R206;F1S7J6;F1SBU9;A0A286ZW75;A0A5G2QJ15;A0A286ZQ76;A0A5G2RHL1;A0A5G2QXD1	Scaffold attachment factor B	SAFB	0.738114	22.317	23.0551			6	6	6	12.6	12.6	12.6	88.287	0	12.86	27.7829	22	0.110694	0.940764	3.03434	0.786192
A0A286ZY50;A0A287A9H6;A0A5G2R276;A0A287BGB3;F1SL42;A0A287BBQ2;A0A5G2QT82;A0A5G2RDW5;A0A5G2R892	A0A286ZY50;A0A287A9H6;A0A5G2R276	Vesicle associated membrane protein 1	VAMP1	0.737431	26.2047	26.9421	+	GFP_RL_CRB2_RL	8	8	5	55.5	55.5	36.7	13.774	0	86.601	32.365	215	1.47215	0.0214427	-0.760808	-2.05066
A0A5G2QHW7;F2Z5N6	A0A5G2QHW7;F2Z5N6	Serine/threonine-protein phosphatase (EC 3.1.3.16)	PPP6C	0.737227	22.7718	23.5091	+	GFP_RL_CRB2_RL	7	7	7	33.6	33.6	33.6	32.532	0	19.075	28.8212	61	2.14455	0.00645776	-0.713928	-2.95797
F1SM30;P79260;A0A5G2QN74;A0A5G2RLC1	F1SM30;P79260;A0A5G2QN74;A0A5G2RLC1	S-arrestin (48 kDa protein) (Retinal S-antigen) (S-AG) (Rod photoreceptor arrestin)	SAG	0.735897	29.8376	30.5735	+	GFP_RL_CRB2_RL	37	37	37	92.4	92.4	92.4	45.286	0	323.31	37.1964	1454	1.50944	0.0201091	-0.72378	-2.10184
F1RGA7;A0A5G2QI51;A0A287AKY8;A0A286ZX14;I3LQ20	F1RGA7;A0A5G2QI51;A0A287AKY8;A0A286ZX14;I3LQ20	Spliceosome associated factor 3, U4/U6 recycling protein	SART3	0.735538	23.3807	24.1162			10	10	10	15.7	15.7	15.7	104.94	0	18.835	28.6799	29	0.833509	0.124577	-4.37353	-1.10887
F1ST98;A0A287B0T7;A0A287B039;A0A286ZIN8;A0A287APB8;F2Z5T3	F1ST98;A0A287B0T7	Chromo domain-containing protein	CBX3	0.735363	24.0657	24.8011	+	GFP_RL_CRB2_RL	6	6	5	38.7	38.7	29.5	19.678	0	147.84	30.2683	97	1.36901	0.0264579	-0.851646	-1.90783
A0A287BNE4	A0A287BNE4	Ubiquitin conjugating enzyme E2 M	UBE2M	0.735318	22.878	23.6134	+	GFP_RL_CRB2_RL	6	6	6	31.6	31.6	31.6	24.728	0	31.487	28.8547	45	1.87713	0.00953342	-0.734863	-2.59894
A0A480V9A7;F1SQA9;A0A5G2QJI0;A0A5G2RC24;A0A5G2R7E5;A0A5G2RF34	A0A480V9A7;F1SQA9;A0A5G2QJI0;A0A5G2RC24;A0A5G2R7E5;A0A5G2RF34	GATOR complex protein SEC13 (Protein SEC13 homolog)	SEC13	0.734189	23.5586	24.2928	+	GFP_RL_CRB2_RL	7	7	7	37.3	37.3	37.3	35.517	0	40.08	29.689	91	1.44509	0.0224656	-0.736874	-2.01338
A0A5S6IDI6;A0A5G2QPR4;Q9GJT2	A0A5S6IDI6;A0A5G2QPR4;Q9GJT2	S-formylglutathione hydrolase (FGH) (EC 3.1.2.12) (Esterase D)	ESD	0.734026	24.0882	24.8222	+	GFP_RL_CRB2_RL	6	6	6	33.6	33.6	33.6	29.813	0	14.984	29.9723	60	1.26852	0.0363061	-0.58558	-1.76645
F1RW75;A0A287AA14	F1RW75;A0A287AA14	Desmoplakin	DSP	0.733949	22.467	23.201			28	28	28	11.7	11.7	11.7	331.61	0	73.571	30.1775	161	0.795273	0.146046	-0.392352	-1.0454
A0A287B5A2;A0A287BAN5;A0A286ZS14;F1SKG6;A0A287AR12;A0A287AXL4	A0A287B5A2;A0A287BAN5;A0A286ZS14;F1SKG6;A0A287AR12;A0A287AXL4	Sodium/potassium-transporting ATPase subunit beta	ATP1B3	0.730742	22.8768	23.6075	+	GFP_RL_CRB2_RL	6	6	6	28.3	28.3	28.3	31.751	0	9.8857	28.7614	39	1.1939	0.0429052	-8.17323	-1.65963
F1SLA0;K7GLT8;A0A287BET3;A0A287ANH8	F1SLA0;K7GLT8;A0A287BET3	H(+)-transporting two-sector ATPase (EC 7.1.2.2)	ATP5F1B	0.730549	28.9472	29.6778	+	GFP_RL_CRB2_RL	26	26	26	72.7	72.7	72.7	48.643	0	323.31	36.069	911	1.68777	0.0123564	-0.756511	-2.3442
A0A287A4Z2;A0A287APZ8;A0A5G2RDT4;P28768;A0A287A8A8	A0A287A4Z2;A0A287APZ8;A0A5G2RDT4;P28768;A0A287A8A8	Superoxide dismutase [Mn], mitochondrial (EC 1.15.1.1) (Fragment)	SOD2	0.727307	24.1135	24.8408			5	5	5	21.8	21.8	21.8	27.118	0	64.104	29.3119	47	0.124628	0.933839	2.95658	0.701606
A0A286ZZQ5;A0A480F400;I3LV18;F1SNX3;A0A287BAV4;F1SNX6;A0A287BS93;A0A286ZJE6;A0A287AKJ0;A0A287ACK6	A0A286ZZQ5;A0A480F400;I3LV18;F1SNX3	Uncharacterized protein	CTNNA2	0.72444	21.752	22.4765	+	GFP_RL_CRB2_RL	12	8	8	19.3	12.7	12.7	95.557	0	15.08	27.5315	24	1.67418	0.0127965	-0.713903	-2.32583
F2Z5K3	F2Z5K3	RAP1A, member of RAS oncogene family	RAP1A	0.720853	24.8075	25.5283	+	GFP_RL_CRB2_RL	5	5	2	27.2	27.2	15.2	20.987	0	35.702	30.293	65	1.52502	0.0195957	-1.03173	-2.12316
A0A5G2QZ15;F1SA44;A0A287B952;A0A287AFJ9;A0A286ZKW0;A0A287BE36;A0A5G2RHB2;A0A5G2QRX4;A0A287BNN6	A0A5G2QZ15;F1SA44;A0A287B952;A0A287AFJ9;A0A286ZKW0;A0A287BE36;A0A5G2RHB2;A0A5G2QRX4;A0A287BNN6	Molybdopterin molybdenumtransferase (EC 2.10.1.1) [Includes: Molybdopterin adenylyltransferase (MPT adenylyltransferase) (EC 2.7.7.75) (Domain G)	GPHN	0.720397	23.1562	23.8766	+	GFP_RL_CRB2_RL	12	12	12	24.4	24.4	24.4	83.566	0	40.491	29.6613	62	2.03038	0.00822315	-0.861789	-2.80454
I3LDW3	I3LDW3	Fascin	FSCN2	0.719142	23.6903	24.4094	+	GFP_RL_CRB2_RL	10	10	4	32.6	32.6	11.2	50.068	0	10.659	29.0135	36	1.42842	0.0231634	-0.666809	-1.99035
A0A286ZU00;A0A286ZM27;A0A287AHW6;A0A287BLH5;A0A287ACV3	A0A286ZU00;A0A286ZM27;A0A287AHW6;A0A287BLH5;A0A287ACV3	RNA helicase (EC 3.6.4.13)	DDX5	0.718982	23.807	24.5259	+	GFP_RL_CRB2_RL	16	9	9	30.8	16.6	16.6	60.575	0	7.7025	29.5355	45	1.34504	0.0288064	-0.653793	-1.87433
F1SMS7;A0A5G2QDN2	F1SMS7;A0A5G2QDN2	Complexin 4	CPLX4	0.718726	25.1312	25.85	+	GFP_RL_CRB2_RL	6	6	6	41.9	41.9	41.9	18.336	0	105.19	30.9952	103	2.11828	0.006727	-0.843687	-2.92262
A0A5G2QW86;A0A5G2QGZ8;A0A286ZS77;A0A5G2RDX9;A0A5K1V4A5	A0A5G2QW86;A0A5G2QGZ8;A0A286ZS77;A0A5G2RDX9;A0A5K1V4A5	Basigin	BSG	0.718565	26.2436	26.9622			11	11	11	41	41	41	27.219	0	208.9	32.8722	220	1.01402	0.0724624	-0.517083	-1.39356
I3LPT1;A0A5G2RF77;A0A5G2QNL3	I3LPT1;A0A5G2RF77;A0A5G2QNL3	Transketolase	TKT	0.718295	26.1865	26.9048	+	GFP_RL_CRB2_RL	25	25	25	50.4	50.4	50.4	61.73	0	185.4	33.5776	467	1.46702	0.0215856	-0.731164	-2.04359
F1SQT3;A0A5G2Q9K8;A0A287BGP7;A0A5G2QMB3;A0A287AB71	F1SQT3;A0A5G2Q9K8;A0A287BGP7;A0A5G2QMB3;A0A287AB71	Solute carrier family 25 member 3	SLC25A3	0.717226	28.1448	28.8621	+	GFP_RL_CRB2_RL	18	18	18	35	35	35	39.888	0	29.155	33.6763	195	1.72029	0.011547	-0.717899	-2.38808
A0A5G2QKU9;I3LUZ8;A0A5G2R7T4;F1SHU0	A0A5G2QKU9;I3LUZ8;A0A5G2R7T4;F1SHU0	3-hydroxyisobutyrate dehydrogenase, mitochondrial (EC 1.1.1.31)	HIBADH	0.716464	22.4123	23.1288			7	7	3	35.6	35.6	13.1	32.508	0	30.94	28.2916	65	0.121335	0.93652	2.82521	0.720869
I3LAH9	I3LAH9	Cytidine deaminase (EC 3.5.4.5) (Cytidine aminohydrolase)	CDA	0.715917	22.4123	23.1283			4	4	4	47.9	47.9	47.9	16.16	0	8.261	27.7798	38	0.0449576	1	6.81495	1.38327
Q5S1U1;A0A2C9F366;A0A5S6G3Y8	Q5S1U1;A0A2C9F366;A0A5S6G3Y8	Heat shock protein beta-1 (HspB1) (Heat shock 27 kDa protein) (HSP 27)	HSPB1 HSP27	0.712289	25.718	26.4303	+	GFP_RL_CRB2_RL	14	14	12	74.4	74.4	68.1	22.941	0	110.8	32.2269	201	1.99513	0.00866304	-0.749072	-2.75724
A0A5G2R0H0;Q6UAQ8;A0A5G2R9W5;A0A5G2QX18	A0A5G2R0H0;Q6UAQ8;A0A5G2R9W5;A0A5G2QX18	Electron transfer flavoprotein subunit beta (Beta-ETF)	ETFB	0.711315	24.804	25.5153	+	GFP_RL_CRB2_RL	12	12	12	57.7	57.7	57.7	25.455	0	44.11	31.5858	182	1.38611	0.0252832	-0.792714	-1.93165
P28839;A0A5G2R3A2;A0A5G2QA84;A0A5G2QAG3	P28839;A0A5G2R3A2;A0A5G2QA84;A0A5G2QAG3	Cytosol aminopeptidase (EC 3.4.11.1) (Cysteinylglycine-S-conjugate dipeptidase) (EC 3.4.13.23) (Leucine aminopeptidase 3) (LAP-3) (Leucyl aminopeptidase) (Proline aminopeptidase) (EC 3.4.11.5) (Prolyl aminopeptidase)	LAP3	0.710165	22.162	22.8721			11	11	11	24.9	24.9	24.9	56.046	0	9.141	28.6016	33	0.351395	0.500202	-0.757152	-0.141218
Q5D144;A0A5G2RGV8	Q5D144;A0A5G2RGV8	Transcription factor A, mitochondrial (mtTFA)	TFAM	0.709823	23.2926	24.0024			3	3	3	15	15	15	28.726	0	10.644	28.8191	36	0.898364	0.0925904	-4.73392	-1.21374
I3LQH7;A0A5G2R5C4	I3LQH7;A0A5G2R5C4	Biliverdin reductase B	BLVRB	0.70969	23.8311	24.5408			7	7	7	35.4	35.4	35.4	22.213	0	12.419	29.236	28	0.112843	0.939435	3.18863	0.77259
P10668;A0A286ZVE7;K7GK75;A0A287BRC5	P10668;A0A286ZVE7;K7GK75	Cofilin-1 (Cofilin, non-muscle isoform)	CFL1	0.708159	27.6278	28.336	+	GFP_RL_CRB2_RL	18	18	16	88	88	77.1	18.518	0	211.18	33.9722	352	1.78965	0.0106204	-0.662618	-2.48144
A0A287AAD3;A0A5G2RK92;A0A286ZTN5;F1RQB6;A0A5G2QTF3;A0A5G2RH50	A0A287AAD3;A0A5G2RK92;A0A286ZTN5;F1RQB6;A0A5G2QTF3;A0A5G2RH50	G3BP stress granule assembly factor 1	G3BP1	0.707426	21.4297	22.1371			6	6	6	20.7	20.7	20.7	50.611	0	9.0585	27.201	19	0.325143	0.530815	-0.463561	-0.0694628
A0A5G2QIN8;A0A287AR05;A0A287AXP0;F1RUE3	A0A5G2QIN8;A0A287AR05;A0A287AXP0;F1RUE3	Succinate-semialdehyde dehydrogenase (EC 1.2.1.24)	ALDH5A1	0.707309	24.0257	24.733	+	GFP_RL_CRB2_RL	13	13	13	27	27	27	53.427	0	19.763	30.6658	105	1.53415	0.0192389	-0.689422	-2.13564
A0A287ABG1;A0A286ZPN8;A0A287ASG1;A0A286ZXF7;A0A287AJS6;F1S0X8;A0A287B9P6;A0A287AVF4;A0A5G2QHD9	A0A287ABG1;A0A286ZPN8;A0A287ASG1	Uncharacterized protein	FUBP3	0.7055	23.4719	24.1774	+	GFP_RL_CRB2_RL	18	17	3	32.2	31.1	5	69.138	0	81.983	30.2829	134	1.71557	0.011618	-0.740146	-2.3817
A0A5G2QST4	A0A5G2QST4	Farnesyl diphosphate synthase	FDPS	0.704783	24.1554	24.8602	+	GFP_RL_CRB2_RL	7	7	2	17.1	17.1	3.7	43.843	0	17.313	29.7363	65	1.36469	0.0267734	-0.666356	-1.90181
I3LFV4;A0A5G2QVX8;A0A287AJD3;A0A5G2QN07;A0A287AZS5;F1SFU0;F1RWB7	I3LFV4;A0A5G2QVX8;A0A287AJD3;A0A5G2QN07;A0A287AZS5	Y-box binding protein 1	YBX1	0.704016	24.6497	25.3537	+	GFP_RL_CRB2_RL	13	13	9	42.1	42.1	32.3	44.939	0	260.26	31.1788	250	2.09694	0.00694956	-0.735982	-2.89394
F1RFV5;A0A5G2R4Y9	F1RFV5	Proteasome subunit beta (EC 3.4.25.1)	PSMB6	0.70351	23.9586	24.6621	+	GFP_RL_CRB2_RL	6	6	6	30.3	30.3	30.3	25.692	0	8.6023	29.3524	39	1.19684	0.04252	-8.48299	-1.66387
I3LQ83;I3L5C7;A0A286ZKU8;F1RGK9;A0A287A0B3;A0A5G2QD79;A0A5G2QN63;A0A5G2RFH0;A0A287BRL3	I3LQ83;I3L5C7;A0A286ZKU8;F1RGK9;A0A287A0B3;A0A5G2QD79;A0A5G2QN63;A0A5G2RFH0;A0A287BRL3	Ubiquitin associated protein 2 like	UBAP2L	0.703315	22.4375	23.1409	+	GFP_RL_CRB2_RL	8	8	8	13.7	13.7	13.7	104.07	0	23.713	28.4456	55	1.69066	0.0122778	-0.665724	-2.34809
P00336;F1SR05;A0A287AQS1;A0A5G2QHL7;A0A5G2QUB8;A0A5G2QSJ4;A0A5G2QLD7;Q9TSX5;F1SFX0	P00336;F1SR05;A0A287AQS1;A0A5G2QHL7	L-lactate dehydrogenase C chain (LDH-C) (EC 1.1.1.27) (LDH testis subunit) (LDH-X)	LDHC	0.702276	28.5008	29.2031	+	GFP_RL_CRB2_RL	16	15	15	48.5	44.9	44.9	36.612	0	323.31	35.5111	528	1.33518	0.0299823	-0.670463	-1.86051
A0A480VIL3;I3LS60;A0A5G2QRH4	A0A480VIL3;I3LS60;A0A5G2QRH4	ATP-dependent (S)-NAD(P)H-hydrate dehydratase (EC 4.2.1.93) (ATP-dependent NAD(P)HX dehydratase) (Carbohydrate kinase domain-containing protein)	NAXD CARKD	0.700615	22.8772	23.5778	+	GFP_RL_CRB2_RL	8	8	8	36.5	36.5	36.5	34.776	0	27.571	29.1695	63	1.54421	0.0188475	-0.755561	-2.14938
Q5IR81	Q5IR81	Long-wave-sensitive opsin 1 (Red cone photoreceptor pigment) (Red-sensitive opsin)	LOC494564	0.699861	24.8427	25.5426	+	GFP_RL_CRB2_RL	6	6	6	16.8	16.8	16.8	40.529	0	94.286	29.9936	47	1.46493	0.0216281	-0.685906	-2.04072
F1SIS9;A0A5G2R3C0	F1SIS9	NADH:ubiquinone oxidoreductase subunit A10	NDUFA10	0.698645	24.2431	24.9418	+	GFP_RL_CRB2_RL	15	15	15	37.5	37.5	37.5	40.421	0	68.126	30.6097	103	1.51496	0.0199492	-0.665824	-2.1094
A0A286ZL42;Q2EHH8;A0A5G2Q9X3	A0A286ZL42;Q2EHH8;A0A5G2Q9X3	Serine/threonine-protein phosphatase (EC 3.1.3.16)	PPP1CA	0.698031	24.0435	24.7415	+	GFP_RL_CRB2_RL	12	12	3	44.2	44.2	8.8	38.363	0	29.355	30.6932	161	1.58346	0.0167772	-0.67773	-2.20286
F1SPZ9;A0A5G2QYC2;A0A5G2REC4;K7GPW3;A0A5G2R5P0	F1SPZ9;A0A5G2QYC2;A0A5G2REC4;K7GPW3;A0A5G2R5P0	MICOS complex subunit	APOO	0.696653	23.6238	24.3205			2	2	2	15.7	15.7	15.7	18.952	0	3.1099	29.0045	22	0.33794	0.514222	-0.596265	-0.104909
F6QAP1;A0A287AUH7;A0A287AJ73;A0A286ZK38	F6QAP1;A0A287AUH7;A0A287AJ73;A0A286ZK38	Catenin beta 1	CTNNB1	0.69632	23.8831	24.5794			18	16	16	33	29.5	29.5	85.694	0	165.76	30.2571	143	1.04016	0.0692291	-0.599317	-1.43313
Q0R678;A0A5G2QIK1	Q0R678;A0A5G2QIK1	Parkinsonism associated deglycase	PARK7	0.695728	27.5164	28.2121	+	GFP_RL_CRB2_RL	18	18	18	93.7	93.7	93.7	19.936	0	198.18	34.2796	375	1.40407	0.0242694	-0.68699	-1.9566
A0A5G2QY46;A0A5G2QCZ4;A0A287AF42;A0A5G2R4W9;A0A287B3P6;A0A287B1V4;A0A287A869;A0A5G2R186	A0A5G2QY46;A0A5G2QCZ4;A0A287AF42;A0A5G2R4W9;A0A287B3P6;A0A287B1V4;A0A287A869;A0A5G2R186	Dynamin GTPase (EC 3.6.5.5)	DNM3	0.693908	22.5609	23.2548			17	12	8	25.3	19.4	14	88.796	0	25.737	28.4859	34	0.985308	0.076066	-0.505074	-1.34967
A0A287AZH1;A0A287AEQ6;F1RYA4	A0A287AZH1;A0A287AEQ6;F1RYA4	Nucleosome assembly protein 1 like 4	NAP1L4	0.690685	23.1797	23.8704	+	GFP_RL_CRB2_RL	7	6	6	26.7	24	24	42.602	0	21.277	28.7447	47	1.5962	0.0160943	-0.665546	-2.22018
A0A5G2QH97;F1SE26;Q29380;F1SE27	A0A5G2QH97;F1SE26;Q29380	Voltage-dependent anion-selective channel protein 3 (VDAC-3) (Outer mitochondrial membrane protein porin 3)	VDAC3	0.689468	24.8496	25.539	+	GFP_RL_CRB2_RL	10	10	10	43	43	43	30.734	0	40.829	30.7833	113	1.55347	0.0183696	-0.804366	-2.16201
A0A287BKW1;Q764M5;G9BFU0;A0A287AVD2;A0A5K1U1J3;A0A287BNK4;A0A286ZN85;A0A287AM56;K7GST8;A0A287A5C9	A0A287BKW1;Q764M5;G9BFU0;A0A287AVD2;A0A5K1U1J3;A0A287BNK4;A0A286ZN85;A0A287AM56;K7GST8;A0A287A5C9	Signal transducer and activator of transcription 1	STAT1	0.685121	22.7217	23.4068	+	GFP_RL_CRB2_RL	12	12	12	20.6	20.6	20.6	87.678	0	19.176	29.2027	60	2.03235	0.00818994	-0.805761	-2.80718
A0A5G2QQY5;I3LL97;A0A287APN0	A0A5G2QQY5;I3LL97;A0A287APN0	Cysteine and glycine rich protein 1	CSRP1	0.684681	24.6418	25.3265			7	7	7	53	53	53	23.276	0	130.86	30.7449	129	1.08184	0.0626378	-0.505062	-1.49554
A0A5G2QJ80;Q2MJV8;A0A286ZKH7;A0A287BI67	A0A5G2QJ80;Q2MJV8;A0A286ZKH7;A0A287BI67	Paralemmin-1 (Paralemmin)	PALM	0.684265	23.5864	24.2707	+	GFP_RL_CRB2_RL	10	10	10	42.3	42.3	42.3	37.479	0	323.31	29.7939	122	1.77664	0.0108456	-0.826994	-2.46395
I3L660	I3L660	Profilin	PFN2	0.683307	23.9747	24.658	+	GFP_RL_CRB2_RL	7	3	3	32.8	10.1	10.1	20.029	0	23.448	29.1379	49	1.1513	0.0492013	-0.689901	-1.59782
F1SK03;K7GMF9;A0A5G2QP78;A0A5G2QPR2;A0A5G2QM04;P15145;A0A5G2QI26	F1SK03;K7GMF9;A0A5G2QP78;A0A5G2QPR2;A0A5G2QM04;P15145;A0A5G2QI26	Aminopeptidase N (AP-N) (pAPN) (EC 3.4.11.2) (Alanyl aminopeptidase) (Aminopeptidase M) (AP-M) (Microsomal aminopeptidase) (gp130) (CD antigen CD13)	ANPEP	0.682581	23.0693	23.7519			9	9	9	13.5	13.5	13.5	106.58	0	28.623	29.4743	87	1.03253	0.0701208	-0.663454	-1.42161
K7GQ44;K7GSH5;A0A173G6H1;K7GKL7;F1RUA1;K7GS25;A0A5G2QNX2;K7GR37;A0A5G2QZ90	K7GQ44;K7GSH5;A0A173G6H1;K7GKL7;F1RUA1;K7GS25;A0A5G2QNX2;K7GR37;A0A5G2QZ90	Septin 6	SEPTIN6	0.680081	24.5515	25.2316	+	GFP_RL_CRB2_RL	15	15	8	44	44	26	48.02	0	90.415	31.0901	163	1.29071	0.0344645	-0.667921	-1.79788
A0A480XE17;F1RUP7;A0A5G2QP36	A0A480XE17;F1RUP7;A0A5G2QP36	Nudix hydrolase 5	NUDT5	0.679865	23.975	24.6549	+	GFP_RL_CRB2_RL	8	8	8	42	42	42	24.268	0	22.182	29.8663	96	1.37856	0.0258394	-0.635502	-1.92115
O18766	O18766	Rhodopsin	RHO RHO1	0.678877	28.9254	29.6043	+	GFP_RL_CRB2_RL	9	9	9	23.3	23.3	23.3	39.026	0	323.31	34.8028	358	1.46564	0.021622	-0.70932	-2.0417
I3LKD2;A0A287AXF7;A0A5G2QDB6	I3LKD2;A0A287AXF7;A0A5G2QDB6	Family with sequence similarity 162 member A	FAM162A	0.678155	23.6304	24.3086			6	6	6	32.3	32.3	32.3	17.665	0	17.133	29.0912	43	0.104456	0.94399	3.36976	0.826944
Q06AU3;A0A5S6GDB5;A0A5G2QW06;A0A287B419	Q06AU3;A0A5S6GDB5;A0A5G2QW06;A0A287B419	Ras-related protein Rab-3A	RAB3A	0.678033	26.3122	26.9902	+	GFP_RL_CRB2_RL	7	7	5	42.7	42.7	30.5	24.97	0	172.07	32.4231	220	1.3887	0.025189	-0.736189	-1.93526
A0A287A269	A0A287A269	Peripherin 2	PRPH2	0.677209	25.1017	25.7789	+	GFP_RL_CRB2_RL	12	12	12	34.1	34.1	34.1	39.076	0	59.06	31.3537	131	1.24005	0.0382049	-0.801098	-1.7259
I3LNY3;A0A5G2R9E8	I3LNY3;A0A5G2R9E8	Protein phosphatase, Mg2+/Mn2+ dependent 1E	PPM1E	0.674901	23.8414	24.5163	+	GFP_RL_CRB2_RL	10	10	10	21.1	21.1	21.1	83.447	0	37.084	29.9193	88	1.7234	0.0115626	-0.641176	-2.39227
A0A5G2R7N1;K7GK90;A0A5G2QNR1	A0A5G2R7N1;K7GK90;A0A5G2QNR1	Signal sequence receptor subunit delta (Translocon-associated protein subunit delta)	SSR4	0.672873	24.1777	24.8506	+	GFP_RL_CRB2_RL	5	5	5	27.3	27.3	27.3	25.213	0	26.706	29.8312	73	2.08709	0.00710264	-0.778096	-2.8807
Q8MJ30;A0A5G2QZN1;A0A287AAE2;A0A5G2QR20	Q8MJ30;A0A5G2QZN1;A0A287AAE2;A0A5G2QR20	Dihydropteridine reductase (EC 1.5.1.34) (HDHPR) (Quinoid dihydropteridine reductase)	QDPR DHPR	0.672176	24.5801	25.2523			11	11	11	60.9	60.9	60.9	25.757	0	254.46	30.8224	92	1.0976	0.0597869	-0.535565	-1.51892
A0A5G2R3N7;F1S1A8	A0A5G2R3N7;F1S1A8	Complex I-49kD (NADH dehydrogenase [ubiquinone] iron-sulfur protein 2, mitochondrial) (NADH-ubiquinone oxidoreductase 49 kDa subunit)	NDUFS2	0.670881	23.5095	24.1803	+	GFP_RL_CRB2_RL	13	13	13	33.7	33.7	33.7	52.886	0	19.534	30.2356	94	1.68742	0.0123604	-0.803837	-2.34373
A0A5G2RAW3;F1SFA2	A0A5G2RAW3;F1SFA2	Paraoxonase 2	PON2	0.669619	24.5304	25.2001	+	GFP_RL_CRB2_RL	8	8	8	28.3	28.3	28.3	39.152	0	22.949	30.6096	104	1.30564	0.0331916	-0.927522	-1.81896
I3LSD3;A0A287BK22	I3LSD3;A0A287BK22	60S ribosomal protein L13	RPL13	0.664626	24.3881	25.0528	+	GFP_RL_CRB2_RL	8	8	7	35.5	35.5	30.8	24.305	0	90.44	30.4265	77	2.18344	0.006075	-0.7089	-3.01036
F1SML4;A0A5G2QV12;A0A5G2QLY5;A0A5G2R2I9	F1SML4;A0A5G2QV12;A0A5G2QLY5;A0A5G2R2I9	Staphylococcal nuclease domain-containing protein (EC 3.1.31.1)	SND1	0.662904	22.5383	23.2012	+	GFP_RL_CRB2_RL	14	14	14	23.9	23.9	23.9	100.28	0	70.882	28.936	79	1.93171	0.00911313	-0.731954	-2.67216
A0A5G2QP44;K7GRW9	A0A5G2QP44;K7GRW9	Retinoschisin 1	RS1	0.662025	27.3659	28.0279	+	GFP_RL_CRB2_RL	10	10	10	44.6	44.6	44.6	25.599	0	147.06	33.2793	176	1.54301	0.0189124	-0.541911	-2.14775
F1ST41	F1ST41	Sodium/potassium-transporting ATPase subunit beta	ATP1B2	0.661278	26.7786	27.4399	+	GFP_RL_CRB2_RL	11	11	11	28.7	28.7	28.7	33.255	0	174.82	32.8178	155	1.49418	0.020578	-0.64749	-2.08092
A0A287BRL8	A0A287BRL8	Myristoylated alanine rich protein kinase C substrate (Myristoylated alanine-rich C-kinase substrate)	MARCKS	0.66044	25.8558	26.5163	+	GFP_RL_CRB2_RL	11	11	11	50	50	50	31.583	0	323.31	32.0125	251	1.17731	0.0451864	-0.646796	-1.63564
F2Z5C1;A0A5G2R3B5;A0A287A531	F2Z5C1;A0A5G2R3B5;A0A287A531	Annexin	ANXA5	0.659697	25.2316	25.8913			18	18	18	57	57	57	36.134	0	78.806	31.8087	211	1.114	0.0566553	-0.675123	-1.54314
A0A287AKP0;F1S9I0;A0A480RSB2;A0A5G2QUR1;A0A286ZQS4;A0A480I0B7	A0A287AKP0;F1S9I0;A0A480RSB2;A0A5G2QUR1;A0A286ZQS4	SH3 domain-containing protein	MIA3	0.659632	23.0085	23.6681	+	GFP_RL_CRB2_RL	13	13	13	10.3	10.3	10.3	199.53	0	40.462	28.693	36	1.62474	0.0144323	-0.617345	-2.25891
F1RPS8;A0A287AGU2;P80021;A0A287BBS4;A0A5G2QY15;F1RPT1;A0A5G2R5C5;A0A287A874;A0A287BRD5	F1RPS8;A0A287AGU2;P80021;A0A287BBS4;A0A5G2QY15;F1RPT1;A0A5G2R5C5;A0A287A874;A0A287BRD5	ATP synthase subunit alpha, mitochondrial (ATP synthase F1 subunit alpha) (ATP synthase subunit alpha heart isoform, mitochondrial) (ATP synthase subunit alpha liver isoform, mitochondrial)	ATP5F1A ATP5A1 ATP5A2	0.657716	29.1067	29.7644	+	GFP_RL_CRB2_RL	37	37	37	60.5	60.5	60.5	58.254	0	323.31	36.3647	821	1.67438	0.0128105	-0.640947	-2.32611
I3L759;A0A5G2R3V4;F1S4K7	I3L759;A0A5G2R3V4;F1S4K7	Phosphoglucomutase 2	PGM2	0.656907	22.3892	23.0461			10	10	10	24.5	24.5	24.5	66.828	0	54.678	28.4864	50	0.115173	0.938501	2.9409	0.758089
A0A287ACN2	A0A287ACN2	Adipogenesis regulatory factor	ADIRF	0.655166	26.9396	27.5948			4	4	4	42.7	42.7	42.7	7.7305	0	65.773	31.3956	44	0.835238	0.123839	-5.01379	-1.11171
F1RYY8	F1RYY8	Mitochondrial glutamate carrier 1 isoform X1 (Solute carrier family 25 member 22)	SLC25A22	0.653022	25.8799	26.5329	+	GFP_RL_CRB2_RL	17	17	17	52.5	52.5	52.5	34.47	0	135.69	32.4603	177	1.63976	0.0137671	-0.619638	-2.27926
A0A5G2RAT8;P00172;A0A5G2QYD9;A0A5G2QFV0	A0A5G2RAT8;P00172;A0A5G2QYD9;A0A5G2QFV0	Cytochrome b5	CYB5A CYB5	0.652763	24.5924	25.2451			5	5	5	50	50	50	14.333	0	27.078	30.6151	94	1.09606	0.0600129	-0.556509	-1.51664
F1S765	F1S765	CXXC motif containing zinc binding protein	CZIB	0.650392	22.0295	22.6799			3	3	3	22.5	22.5	22.5	18.13	0	3.0212	27.7225	15	0.117465	0.937542	2.85202	0.744057
I3LJY8;I3LE12;A0A5G2Q7E1;A0A5G2R2V8;A0A5G2QQ44	I3LJY8;I3LE12;A0A5G2Q7E1;A0A5G2R2V8	Hydroxysteroid 17-beta dehydrogenase 12	HSD17B12	0.65011	24.4828	25.1329	+	GFP_RL_CRB2_RL	7	7	7	24.4	24.4	24.4	34.495	0	198.64	30.383	89	1.27493	0.0358621	-0.856593	-1.77554
A0A287A9I8;A0A287AHM1	A0A287A9I8;A0A287AHM1	ATP synthase subunit gamma	ATP5F1C	0.64886	27.0352	27.6841	+	GFP_RL_CRB2_RL	14	14	14	56.6	56.6	56.6	30.337	0	128.54	33.4355	242	1.52541	0.0196071	-0.611161	-2.1237
I3LVS7	I3LVS7	Ras homolog family member A (Transforming protein RhoA isoform 1)	RHOA	0.647964	25.1316	25.7796	+	GFP_RL_CRB2_RL	11	11	4	56.5	56.5	24.9	21.768	0	26.887	31.2014	133	1.19282	0.0430391	-0.655215	-1.65807
P59083	P59083	14 kDa phosphohistidine phosphatase (EC 3.9.1.3) (Phosphohistidine phosphatase 1) (PHPT1) (Protein histidine phosphatase) (PHP)	PHPT1 PHP14	0.647651	23.1845	23.8322	+	GFP_RL_CRB2_RL	5	5	5	55.6	55.6	55.6	13.931	0	18.232	29.1205	56	1.15379	0.0489491	-0.624015	-1.60146
A0A5G2QEA3;I3L6J1;A0A5G2QEI8;A0A5G2QSP7	A0A5G2QEA3;I3L6J1;A0A5G2QEI8	Reticulon	RTN1	0.644499	25.0142	25.6587	+	GFP_RL_CRB2_RL	20	20	19	36.5	36.5	35.4	82.043	0	323.31	31.1503	177	1.4174	0.0235803	-0.639438	-1.97509
A0A480UJL5;Q9GL51;F2Z521;A0A287BJ33	A0A480UJL5;Q9GL51;F2Z521;A0A287BJ33	Platelet-activating factor acetylhydrolase IB subunit alpha (Lissencephaly-1 protein) (LIS-1) (PAF acetylhydrolase 45 kDa subunit) (PAF-AH 45 kDa subunit) (PAF-AH alpha) (PAFAH alpha)	PAFAH1B1 LIS1 PAFAHA	0.643159	24.146	24.7892			14	14	14	49.5	49.5	49.5	46.67	0	274.23	30.662	125	0.824634	0.129445	-0.533664	-1.09426
A0A287BDV7;A0A287ADM2;A0A5G2QYS1	A0A287BDV7;A0A287ADM2;A0A5G2QYS1	Guanine nucleotide-binding protein subunit gamma	LOC100621431	0.642687	25.1806	25.8233	+	GFP_RL_CRB2_RL	7	7	6	69.6	69.6	69.6	7.7009	0	193.85	31.4239	99	1.36909	0.0264746	-0.758725	-1.90794
F1SSI2;A0A5G2QGL0	F1SSI2;A0A5G2QGL0	Dehydrogenase/reductase 7	DHRS7	0.642167	22.2355	22.8777			7	7	7	19.8	19.8	19.8	38.094	0	4.702	27.4417	23	0.319379	0.541348	-0.361921	-0.0531886
A0A287AS29;A0A5G2QTY2;A0A5G2RK94	A0A287AS29	Nucleoside diphosphate kinase B	NME2	0.641758	27.6926	28.3343	+	GFP_RL_CRB2_RL	7	7	4	55.3	55.3	32.9	17.109	0	137.44	33.3939	207	1.42674	0.0232239	-0.693395	-1.98802
A0A287A8T0	A0A287A8T0	Ribosomal protein L7	RPL7	0.64166	25.0145	25.6562	+	GFP_RL_CRB2_RL	9	9	9	33.7	33.7	33.7	29.251	0	17.728	30.662	91	2.63252	0.0018678	-0.875009	-3.62366
A0A287AGE9	A0A287AGE9	Regulator of G-protein signaling 9-binding protein	RGS9BP	0.641129	22.8077	23.4488			4	4	4	22.8	22.8	22.8	25.624	0	8.1822	27.9107	25	0.160189	0.861841	3.24818	0.516191
A0A5G2QDQ1;F2Z5H6	A0A5G2QDQ1;F2Z5H6	V-type proton ATPase subunit	ATP6V0D1	0.640664	24.6648	25.3055	+	GFP_RL_CRB2_RL	9	9	9	27.6	27.6	27.6	45.101	0	17.809	30.5769	70	1.58106	0.0169268	-0.819618	-2.19959
F2Z5Q3;A0A5G2QJQ6;A0A286ZQZ3;A0A5K1UFV9;A0A5G2QKU4	F2Z5Q3;A0A5G2QJQ6;A0A286ZQZ3	COP9 signalosome subunit 7A	COPS7A	0.639948	22.8151	23.4551	+	GFP_RL_CRB2_RL	5	5	5	26.4	26.4	26.4	32.722	0	6.5474	28.318	21	2.08412	0.00707872	-0.860154	-2.8767
A0A287AQB1;A0A287A3N5;A0A287BHG0;F1SAE8;A0A287AIH7;A0A287ALX2;A0A286ZPV9;A0A287A5A5	A0A287AQB1;A0A287A3N5;A0A287BHG0;F1SAE8;A0A287AIH7;A0A287ALX2;A0A286ZPV9;A0A287A5A5	Uncharacterized protein	NRCAM	0.639053	21.9919	22.631			7	7	7	10.5	10.5	10.5	120.91	0	12.041	27.5754	30	0.110869	0.941162	2.98914	0.785077
A0A287AQB9;A0A287B450;F1RYY0;A0A286ZJ43;A0A286ZQD3	A0A287AQB9;A0A287B450;F1RYY0;A0A286ZJ43;A0A286ZQD3	Peptidylprolyl isomerase (EC 5.2.1.8)	FKBP5	0.638961	22.5334	23.1723			5	5	5	14	14	14	51.363	0	11.794	28.1017	32	0.820861	0.13148	-4.12285	-1.08802
A0A287AMN2;I3LQ38;A0A5G2QZZ2	A0A287AMN2;I3LQ38;A0A5G2QZZ2	NADH dehydrogenase [ubiquinone] iron-sulfur protein 4, mitochondrial (Complex I-18 kDa) (NADH-ubiquinone oxidoreductase 18 kDa subunit)	NDUFS4	0.636939	24.4363	25.0733	+	GFP_RL_CRB2_RL	4	4	4	25.7	25.7	25.7	19.717	0	6.3676	29.8489	38	1.4218	0.0234195	-0.50163	-1.98119
A0A287ASD0;A0A5G2R941;F1S530;A0A5G2QKU0;Q95276	A0A287ASD0;A0A5G2R941;F1S530	60S ribosomal protein L5 (Fragment)	RPL5	0.635903	24.7404	25.3763	+	GFP_RL_CRB2_RL	12	12	12	39.4	39.4	39.4	34.353	0	35.115	31.4729	161	2.54073	0.00231837	-0.643153	-3.49668
P00355;A0A287BG23;A0A286ZVK5;A0A286ZQE4;A0A5S8K8F1	P00355;A0A287BG23;A0A286ZVK5;A0A286ZQE4;A0A5S8K8F1	Glyceraldehyde-3-phosphate dehydrogenase (GAPDH) (EC 1.2.1.12) (Peptidyl-cysteine S-nitrosylase GAPDH) (EC 2.6.99.-)	GAPDH GAPD	0.634983	30.2554	30.8903	+	GFP_RL_CRB2_RL	28	28	26	76.9	76.9	71.8	35.836	0	323.31	37.3924	1321	1.45612	0.02193	-0.578867	-2.02858
F2Z4Z8	F2Z4Z8	G protein subunit beta 2	GNB2	0.634555	25.2647	25.8993	+	GFP_RL_CRB2_RL	15	7	4	50.3	26.8	18.8	37.331	0	26.568	30.6558	93	1.20199	0.0418179	-0.716685	-1.6713
A0A287AVN0;A0A5G2Q9Z0;O77591;I3LTC6;A0A5G2QFA4	A0A287AVN0;A0A5G2Q9Z0;O77591;I3LTC6;A0A5G2QFA4	Inositol monophosphatase 1 (IMP 1) (IMPase 1) (EC 3.1.3.25) (D-galactose 1-phosphate phosphatase) (EC 3.1.3.94) (Inositol-1(or 4)-monophosphatase 1) (Lithium-sensitive myo-inositol monophosphatase A1)	IMPA1	0.634372	23.4449	24.0792	+	GFP_RL_CRB2_RL	9	9	9	41.5	41.5	41.5	30.204	0	27.072	29.6506	97	1.17581	0.0453322	-0.714307	-1.63346
F1RVN1	F1RVN1	NADH dehydrogenase [ubiquinone] flavoprotein 1, mitochondrial (EC 7.1.1.2)	NDUFV1	0.634105	25.0248	25.6589	+	GFP_RL_CRB2_RL	17	17	17	46.6	46.6	46.6	50.569	0	101.84	32.0502	255	1.38115	0.0256584	-0.641946	-1.92475
A0A5S6I759;A0A5G2R2I6;A0A5S6HL47;Q3I5G7;A0A5S6H0Q1;A0A5S6HHB4	A0A5S6I759;A0A5G2R2I6;A0A5S6HL47;Q3I5G7;A0A5S6H0Q1;A0A5S6HHB4	Alpha-synuclein	SNCA	0.633737	22.5169	23.1506			8	5	5	67	57.1	57.1	11.432	0	41.127	27.9886	20	0.338789	0.513532	-0.581594	-0.107228
F1RGI2	F1RGI2	Platelet activating factor acetylhydrolase 1b catalytic subunit 3 (Platelet-activating factor acetylhydrolase IB subunit gamma)	PAFAH1B3	0.631769	24.1314	24.7632	+	GFP_RL_CRB2_RL	7	7	7	41.4	41.4	41.4	26.042	0	14.579	29.8847	69	1.16999	0.0461881	-0.619183	-1.62503
A0A287BTC2	A0A287BTC2	DNA-(apurinic or apyrimidinic site) endonuclease (EC 3.1.-.-)	APEX1	0.63117	23.9795	24.6106	+	GFP_RL_CRB2_RL	11	11	11	45.3	45.3	45.3	35.398	0	213.47	30.3802	101	1.20597	0.0413791	-0.635853	-1.67702
I3LKF3	I3LKF3	Fascin	FSCN1	0.630004	25.2251	25.8551	+	GFP_RL_CRB2_RL	19	19	19	52	52	52	51.541	0	69.345	32.1427	231	1.32317	0.0313357	-0.618735	-1.84365
F6Q2A5;Q0MVN8;Q19QT8;A0A287BRT8	F6Q2A5;Q0MVN8;Q19QT8;A0A287BRT8	Quinone oxidoreductase (EC 1.6.5.5) (NADPH:quinone reductase) (Zeta-crystallin)	CRYZ	0.62921	22.9668	23.5961	+	GFP_RL_CRB2_RL	4	4	4	21.3	21.3	21.3	31.62	0	28.743	28.9667	57	1.29838	0.0338299	-0.679338	-1.80872
A0A286ZN52;A0A5G2R3I7	A0A286ZN52;A0A5G2R3I7	Proteasome subunit beta (EC 3.4.25.1)	PSMB3	0.628211	23.3922	24.0204			5	5	5	37.6	37.6	37.6	23.008	0	28.035	28.7849	18	0.154842	0.8756	3.49271	0.54182
A0A287AHA6;F2Z5I7;A0A5G2R7B4;A0A287A8E1;A0A5G2QR92;I3LE99	A0A287AHA6;F2Z5I7;A0A5G2R7B4;A0A287A8E1	AP-1 complex subunit mu-1	AP1M1	0.628139	22.8042	23.4323			6	6	6	22.2	22.2	22.2	48.586	0	8.8827	28.499	32	0.329942	0.524206	-0.454606	-0.0828635
F1S603	F1S603	G protein subunit alpha transducin 2	GNAT2	0.626765	24.4678	25.0946	+	GFP_RL_CRB2_RL	14	9	9	44.9	31.6	31.6	40.092	0	104.46	30.63	114	1.26544	0.0364532	-0.704319	-1.76207
F1RNZ1	F1RNZ1	Rieske domain-containing protein	UQCRFS1	0.625445	26.9345	27.5599	+	GFP_RL_CRB2_RL	8	8	8	24.4	24.4	24.4	31.779	0	24.596	31.9186	115	1.64159	0.0137408	-0.723751	-2.28174
A0A287AR16;A0A287AIF2;A0A287BFH0;F1SN33;A0A5G2QDQ8;A0A287BTG4;F1SL62;F1SL82;A0A287A270	A0A287AR16;A0A287AIF2;A0A287BFH0;F1SN33;A0A5G2QDQ8;A0A287BTG4	Myosin IB	MYO1B	0.623733	22.456	23.0798			14	14	14	16.7	16.7	16.7	128.47	0	17.74	28.6177	61	0.106537	0.942927	3.13588	0.813126
A0A287B883	A0A287B883	Uncharacterized protein	PTMS	0.623361	27.3857	28.0091			3	3	3	8.6	8.6	8.6	30.137	0	80.826	32.0234	84	1.1035	0.0588049	-0.593523	-1.52764
F1RK10;A0A287AR48;O97580	F1RK10;A0A287AR48;O97580	Succinate--CoA ligase [ADP-forming] subunit beta, mitochondrial (EC 6.2.1.5) (ATP-specific succinyl-CoA synthetase subunit beta) (A-SCS) (Succinyl-CoA synthetase beta-A chain) (SCS-betaA) (Fragment)	SUCLA2	0.623089	26.186	26.8091	+	GFP_RL_CRB2_RL	17	17	16	46.7	46.7	44.9	43.811	0	51.289	32.6611	198	1.31803	0.0318317	-0.546621	-1.83641
I3LCW1	I3LCW1	Fatty acid synthase (EC 2.3.1.85) (EC 3.1.2.14)	FASN	0.621502	23.3965	24.018			9	9	9	22.9	22.9	22.9	64.39	0	94.64	29.6647	76	0.994474	0.0748724	-0.507528	-1.36373
A0A5K1TXL1;K7GQS5;F1RWT2;A0A5K1TXL2	A0A5K1TXL1;K7GQS5;F1RWT2;A0A5K1TXL2	Plastin 3	PLS3	0.620309	21.943	22.5633			11	11	6	25	25	15.3	66.245	0	8.1577	27.8638	36	0.1018	0.944687	3.19093	0.844912
A0A287BAZ0;F1SIC5;A0A287A770	A0A287BAZ0;F1SIC5;A0A287A770	Neuroplastin	NPTN	0.620097	24.8497	25.4698	+	GFP_RL_CRB2_RL	10	10	8	33.2	33.2	25.8	41.351	0	121.86	31.4911	148	1.16002	0.0478058	-0.5427	-1.61053
A0A5G2QPU1;F1SKJ2;A0A287A349	A0A5G2QPU1;F1SKJ2	Thioredoxin 2	TXN2	0.617749	21.6552	22.273			3	3	3	24.4	24.4	24.4	18.581	0	5.8077	27.4075	24	0.188513	0.822008	2.73772	0.390629
F1RG75	F1RG75	Phosphorylase kinase (EC 2.7.11.19)	PHKG2	0.616756	21.2971	21.9139			5	5	5	19	19	19	46.556	0	8.2068	27.2009	21	0.0418278	1	6.66787	1.42846
A0A5G2QQN1;A0A5G2R582;F1SBB8;A0A287AM16;A0A287B4S0	A0A5G2QQN1;A0A5G2R582	Uncharacterized protein	HMGN1	0.615346	22.9983	23.6137			3	3	3	22.8	22.8	22.8	10.76	0	18.928	28.8157	42	0.804091	0.141012	-4.19159	-1.06016
F1SLR1;A0A5G2QVE8	F1SLR1;A0A5G2QVE8	Complex I-19kD (NADH dehydrogenase [ubiquinone] 1 alpha subcomplex subunit 8) (NADH-ubiquinone oxidoreductase 19 kDa subunit)	NDUFA8	0.614192	24.9535	25.5677	+	GFP_RL_CRB2_RL	7	7	7	31.7	31.7	31.7	27.715	0	29.636	30.8377	126	1.5773	0.0170949	-0.713758	-2.19448
A0A286ZWH9;A0A5G2QAH4;F1SK66	A0A286ZWH9;A0A5G2QAH4;F1SK66	Cell adhesion molecule 2	CADM2	0.612171	25.2908	25.903	+	GFP_RL_CRB2_RL	14	14	14	50.7	50.7	50.7	44.38	0	314.36	31.7276	206	1.34417	0.0289547	-0.738389	-1.87312
K9IVC2	K9IVC2	BAG cochaperone 5 (BAG family molecular chaperone regulator 5 isoform b)	BAG5 BAG5_tv3	0.604094	22.574	23.1781	+	GFP_RL_CRB2_RL	8	8	8	24.4	24.4	24.4	50.584	0	23.823	28.0785	35	1.39481	0.0247249	-0.590549	-1.94375
Q29307	Q29307	ATPase inhibitor, mitochondrial (ATP synthase F1 subunit epsilon) (Inhibitor of F(1)F(o)-ATPase) (IF(1)) (IF1)	ATP5IF1 ATPI ATPIF1	0.602537	25.2665	25.869	+	GFP_RL_CRB2_RL	4	4	4	19.4	19.4	19.4	12.183	0	66.879	31.089	104	1.34802	0.0284342	-0.552818	-1.8785
Q710C4;A0A287B4J2;A0A5G2Q7X1;F1S4Y7;A0A5G2R5W8	Q710C4;A0A287B4J2;A0A5G2Q7X1;F1S4Y7;A0A5G2R5W8	Adenosylhomocysteinase (AdoHcyase) (EC 3.3.1.1) (S-adenosyl-L-homocysteine hydrolase)	AHCY	0.600457	25.9504	26.5509	+	GFP_RL_CRB2_RL	20	20	20	50.7	50.7	50.7	47.694	0	75.679	32.8224	255	1.24086	0.0381917	-0.674214	-1.72705
A0A286ZQ44;Q29529;A0A287BT95	A0A286ZQ44	Carbonyl reductase [NADPH] 2 (EC 1.1.1.184) (Lung carbonyl reductase) (LCR) (NADPH-dependent carbonyl reductase 2)	CBR2	0.598043	23.59	24.1881			10	10	10	50.4	50.4	50.4	25.661	0	23.519	29.2363	46	1.09831	0.0597672	-0.472885	-1.51997
A0A5G2QSG9;F1SGT3;A0A5G2QX27	A0A5G2QSG9;F1SGT3	Dihydrolipoamide acetyltransferase component of pyruvate dehydrogenase complex (EC 2.3.1.-)	PDHX	0.596622	23.6904	24.287	+	GFP_RL_CRB2_RL	9	9	9	22.9	22.9	22.9	53.525	0	25.41	29.8194	94	2.40694	0.00318367	-0.7004	-3.31327
A0A287B8G8;A0A287BPV8;A0A287AUY1;A0A287BSQ3;A0A287A2E5	A0A287B8G8;A0A287BPV8;A0A287AUY1;A0A287BSQ3;A0A287A2E5	Abl interactor 2	ABI2	0.593127	22.2178	22.8109			4	4	3	10.5	10.5	8.5	48.716	0	6.3577	27.873	18	0.104233	0.943692	3.16778	0.828437
A0A287AA25;A0A287ACX4	A0A287AA25;A0A287ACX4	Peptidylprolyl isomerase (EC 5.2.1.8)	FKBP2	0.592574	24.1478	24.7404	+	GFP_RL_CRB2_RL	5	5	5	47.9	47.9	47.9	15.374	0	16.041	29.8998	59	1.76347	0.0110165	-0.714141	-2.44623
A1E295;A0A287BF94;A0A5S6GR81	A1E295;A0A287BF94;A0A5S6GR81	Cathepsin B (EC 3.4.22.1) [Cleaved into: Cathepsin B light chain	CTSB	0.59199	23.4155	24.0075	+	GFP_RL_CRB2_RL	7	7	7	30.4	30.4	30.4	36.9	0	23.227	29.5983	57	1.65882	0.0131961	-0.692462	-2.30507
A0A287BB66	A0A287BB66	Recoverin	RCVRN	0.59158	27.8162	28.4078	+	GFP_RL_CRB2_RL	20	20	20	67.8	67.8	67.8	23.299	0	323.31	34.4538	329	1.34386	0.0289752	-0.753494	-1.87267
F1RWL7	F1RWL7	NADH dehydrogenase [ubiquinone] 1 beta subcomplex subunit 8, mitochondrial (Complex I-ASHI) (NADH-ubiquinone oxidoreductase ASHI subunit)	NDUFB8	0.589271	24.7261	25.3154			4	4	4	31.2	31.2	31.2	21.675	0	19.185	30.3288	76	1.11393	0.0566094	-0.503086	-1.54304
A0A287AJQ2;B5KJG2	A0A287AJQ2	Phosphoglycerate mutase (EC 5.4.2.11) (EC 5.4.2.4)	PGAM2	0.586067	27.8736	28.4597	+	GFP_RL_CRB2_RL	17	17	17	63	63	63	28.804	0	323.31	34.9172	596	1.20587	0.0413512	-0.683956	-1.67689
A0A287BSN1;A0A286ZYK1;F1SHM3;A0A287A230;A0A5G2RGC5;A0A287B624	A0A287BSN1;A0A286ZYK1;F1SHM3;A0A287A230;A0A5G2RGC5;A0A287B624	Phosphoinositide 5-phosphatase (EC 3.1.3.36)	SYNJ1	0.583837	22.9787	23.5625			20	20	20	18.5	18.5	18.5	149.66	0	26.01	29.0626	75	0.952277	0.0808937	-0.508383	-1.29859
F1SED0;A0A287B1V1	F1SED0;A0A287B1V1	Acyl-CoA dehydrogenase short/branched chain	ACADSB	0.58184	22.9109	23.4927	+	GFP_RL_CRB2_RL	10	10	10	30.2	30.2	30.2	47.26	0	17.327	29.0091	43	1.24459	0.0379796	-0.560976	-1.73237
I3LBY0;A0A5G2QW15;A0A5G2QS67;A0A5G2QR74;A0A287AL76;A0A287A480;A0A5G2QF14	I3LBY0;A0A5G2QW15;A0A5G2QS67;A0A5G2QR74;A0A287AL76;A0A287A480	Coatomer subunit delta	ARCN1	0.58136	22.7379	23.3193	+	GFP_RL_CRB2_RL	11	11	11	28.4	28.4	28.4	57.249	0	72.615	29.2068	72	2.06703	0.00735908	-0.730795	-2.85374
A0A287B5C1;A0A287ALC1;A0A287BM31;A0A286ZT94;A0A286ZTC9;A0A287ANX9;CON__Q1RMK2	A0A287B5C1;A0A287ALC1;A0A287BM31;A0A286ZT94;A0A286ZTC9	Uncharacterized protein		0.579454	23.8801	24.4596	+	GFP_RL_CRB2_RL	13	13	13	47.4	47.4	47.4	50.868	0	58.886	30.4671	104	2.11506	0.00679098	-0.626179	-2.9183
O02772;F1STV2;I3LTW5;A0A287B9U4	O02772	Fatty acid-binding protein, heart (Fatty acid-binding protein 3) (Heart-type fatty acid-binding protein) (H-FABP)	FABP3	0.577021	23.3621	23.9392			7	7	7	47.4	47.4	47.4	14.749	0	12.831	29.246	29	1.11497	0.0564773	-0.57627	-1.54457
A0A287AM09;A0A287A5I0	A0A287AM09;A0A287A5I0	C-terminal binding protein 1	CTBP1	0.57633	23.5774	24.1537	+	GFP_RL_CRB2_RL	9	7	7	30.8	25.8	25.8	41.564	0	42.431	29.4149	57	1.36618	0.0267292	-0.496807	-1.90388
F1RKM0;A0A5G2R367;A0A287BET8	F1RKM0;A0A5G2R367;A0A287BET8	Lamin B1	LMNB1	0.575557	23.0632	23.6387	+	GFP_RL_CRB2_RL	13	10	10	28.3	24.2	24.2	66.485	0	68.199	28.5849	33	1.71984	0.0115475	-0.622316	-2.38747
I3LGB1	I3LGB1	Aryl-hydrocarbon-interacting protein-like 1	AIPL1	0.574468	23.6887	24.2632	+	GFP_RL_CRB2_RL	7	7	7	27.1	27.1	27.1	38.304	0	9.7964	29.3339	43	1.52685	0.0195359	-0.522853	-2.12567
F1SQA4;A0A286ZR77;A0A5G2RE67;A0A5G2QZJ3	F1SQA4;A0A286ZR77;A0A5G2RE67	Transporter	SLC6A1	0.567851	25.7646	26.3324	+	GFP_RL_CRB2_RL	5	5	5	12.2	12.2	12.2	67.056	0	25.682	30.5483	66	1.15344	0.0489115	-0.663425	-1.60094
I3LRU1	I3LRU1	Rhophilin Rho GTPase binding protein 2	RHPN2	0.562229	22.939	23.5012	+	GFP_RL_CRB2_RL	14	14	14	29.6	29.6	29.6	76.746	0	35.655	29.2355	75	1.57699	0.0170898	-0.709061	-2.19406
A0A5G2QW71;A0A5G2QFP8;P67985;A0A5G2QWV1	A0A5G2QW71;A0A5G2QFP8;P67985	60S ribosomal protein L22 (Heparin-binding protein HBp15)	RPL22	0.561596	24.7779	25.3395			4	4	3	16.4	16.4	11.2	39.267	0	16.024	30.361	50	0.0404197	1	7.84178	1.44981
A0A5G2QK14;F1RHF0;A0A5G2RLD8;A0A287BRT0;A0A5G2QHZ0;A0A5G2QNC6;Q06AB3	A0A5G2QK14;F1RHF0;A0A5G2RLD8;A0A287BRT0;A0A5G2QHZ0;A0A5G2QNC6	Ubiquitin carboxyl-terminal hydrolase isozyme L3 (UCH-L3) (EC 3.4.19.12) (Ubiquitin thioesterase L3)	UCHL3	0.560598	22.6993	23.2599			5	5	5	35.7	35.7	35.7	24.195	0	17.612	28.3307	37	0.909326	0.0889765	-0.457881	-1.23115
F2Z594;A0A287BFU3;A0A287BEI7	F2Z594;A0A287BFU3;A0A287BEI7	High mobility group protein B1	HMGB1	0.559007	27.1461	27.7051	+	GFP_RL_CRB2_RL	19	19	3	52.3	52.3	9.1	25.342	0	193.76	33.8013	359	1.24423	0.0379847	-0.651381	-1.73186
A0A287BG40;A0A286ZPT6;F1SM98	A0A287BG40;A0A286ZPT6;F1SM98	NADH dehydrogenase [ubiquinone] flavoprotein 2, mitochondrial (NADH-ubiquinone oxidoreductase 24 kDa subunit)	NDUFV2	0.557372	24.233	24.7903	+	GFP_RL_CRB2_RL	8	8	8	38.6	38.6	38.6	27.406	0	20.456	30.0698	80	1.52806	0.0194724	-0.684227	-2.12733
A0A286ZNH3;F1S0M2	A0A286ZNH3;F1S0M2	2-iminobutanoate/2-iminopropanoate deaminase (EC 3.5.99.10) (Translation inhibitor L-PSP ribonuclease)	RIDA	0.555543	24.4064	24.9619			4	4	4	45.3	45.3	45.3	14.369	0	18.211	29.7589	63	0.104713	0.944188	3.46904	0.825226
A0A286ZYJ8	A0A286ZYJ8	UPF1 RNA helicase and ATPase	UPF1	0.553913	22.2024	22.7563	+	GFP_RL_CRB2_RL	13	13	13	18.1	18.1	18.1	124.31	0	27.559	28.5781	37	1.15347	0.0489483	-0.530101	-1.60099
A0A287AHC2	A0A287AHC2	Glucosamine-6-phosphate isomerase (EC 3.5.99.6) (Glucosamine-6-phosphate deaminase)	GNPDA1	0.552606	23.1653	23.718	+	GFP_RL_CRB2_RL	5	5	4	24.6	24.6	20.7	35.066	0	10.385	28.9068	29	1.17147	0.0459785	-0.677444	-1.62718
F1S8G6;A0A287A1V6;A0A5G2R4Y3;A0A5G2QXK3	F1S8G6;A0A287A1V6;A0A5G2R4Y3;A0A5G2QXK3	Small glutamine rich tetratricopeptide repeat containing alpha	SGTA	0.551697	22.8641	23.4158	+	GFP_RL_CRB2_RL	8	8	8	32.2	32.2	32.2	31.267	0	15.542	28.788	67	1.54109	0.0189742	-0.65334	-2.14512
I3LUM9;F1SPY4;A0A287APW7;A0A5G2RIT4;A0A287BBY0	I3LUM9;F1SPY4;A0A287APW7;A0A5G2RIT4	Protein-synthesizing GTPase (EC 3.6.5.3)	LOC100624149	0.551368	22.9231	23.4744			8	8	8	24.2	24.2	24.2	51.065	0	18.29	28.9852	51	0.887872	0.0977446	-0.460588	-1.19699
F1SJ32	F1SJ32	Complexin 3	CPLX3	0.550146	24.1275	24.6776			6	6	6	46.8	46.8	46.8	17.616	0	323.31	30.304	104	1.11873	0.055899	-0.503002	-1.5501
A0A286ZLR2;A0A287BCU1;A0A287ATC8	A0A286ZLR2;A0A287BCU1;A0A287ATC8	Uncharacterized protein	DCLK1	0.547391	22.1841	22.7315			5	5	3	11.1	11.1	7.5	81.17	0	10.822	27.3063	15	0.326283	0.52912	-0.493278	-0.0726585
A0A287ADG1;F1ST81;A0A5G2QE49;A0A5G2QS00	A0A287ADG1;F1ST81;A0A5G2QE49;A0A5G2QS00	Drebrin like	DBNL	0.545166	22.9133	23.4585	+	GFP_RL_CRB2_RL	9	9	9	33.3	33.3	33.3	43.392	0	30.916	28.9035	63	1.19	0.0433953	-0.551675	-1.654
F1S710;A0A5G2QG77;A0A5G2R457;A0A5G2QIJ1	F1S710;A0A5G2QG77;A0A5G2R457	Calcyclin-binding protein	CACYBP	0.543914	23.3584	23.9023			7	7	7	38.7	38.7	38.7	26.495	0	16.175	29.1145	37	0.967773	0.0783414	-0.589714	-1.32264
A0A287BHY5	A0A287BHY5	Keratin 2	KRT2	0.543652	27.5342	28.0779			14	6	2	18.6	12.7	7.2	65.663	0	35.744	34.0118	124	1.01885	0.0719873	-0.654556	-1.4009
A0A287B6J4;A0A5G2QY70;A0A287B742	A0A287B6J4;A0A5G2QY70;A0A287B742	Ro60, Y RNA binding protein	RO60	0.541898	25.9291	26.471			8	8	8	19.5	19.5	19.5	60.451	0	13.109	30.3904	45	0.925818	0.0854294	-0.503496	-1.25719
A0A287B023;F1RR60;A0A5G2R812;A0A5G2QXP1	A0A287B023;F1RR60;A0A5G2R812;A0A5G2QXP1	Uncharacterized protein	PHYHD1	0.541254	22.6838	23.2251			7	7	7	33.3	33.3	33.3	30.079	0	27.728	28.4915	57	0.834045	0.124399	-4.22515	-1.10975
A0A286ZVG3;Q95274	A0A286ZVG3;Q95274	Thymosin beta-4 (T beta-4) [Cleaved into: Hematopoietic system regulatory peptide (Seraspenide)]	TMSB4	0.540384	26.7802	27.3206			7	7	7	79.5	79.5	79.5	5.0807	0	112.63	32.1281	125	1.05367	0.0673275	-0.464133	-1.45345
M3UZ63;A0A5G2QP14	M3UZ63;A0A5G2QP14	Myeloid derived growth factor	MYDGF	0.53776	24.2288	24.7666			5	5	5	36.2	36.2	36.2	18.911	0	49.817	30.0977	75	0.903997	0.09059	-0.502806	-1.2227
A0A287B401;A0A286ZZ36	A0A287B401	RNA binding motif protein 14	RBM14	0.534696	23.4182	23.9529			11	11	11	20.5	20.5	20.5	69.561	0	29.907	29.5643	47	0.973608	0.0774563	-0.422765	-1.33165
A0A480SMR3;A0A5G2QAZ5;A0A5G2R227;A0A5G2QLG2;F1SPJ5;A0A5G2RJQ8	A0A480SMR3;A0A5G2QAZ5;A0A5G2R227;A0A5G2QLG2;F1SPJ5	SAP domain containing ribonucleoprotein	SARNP	0.533764	23.7533	24.287			3	3	3	18.1	18.1	18.1	23.635	0	46.43	28.9187	37	0.584898	0.259793	-4.33497	-0.666529
F1SHL3;A0A287AP11;A0A5G2QY85	F1SHL3;A0A287AP11;A0A5G2QY85	Protein transport protein SEC23	SEC23A	0.532882	22.9503	23.4831	+	GFP_RL_CRB2_RL	13	13	12	23.8	23.8	21.4	86.184	0	29.802	28.831	67	1.53123	0.0192939	-0.513385	-2.13166
Q5S3G4	Q5S3G4	Cytochrome c oxidase subunit 5B, mitochondrial (Cytochrome c oxidase polypeptide Vb)	COX5B	0.53146	25.2767	25.8082	+	GFP_RL_CRB2_RL	9	9	9	42.6	42.6	42.6	13.783	0	36.755	31.7473	119	1.35983	0.0272538	-0.656691	-1.89501
P13618;A0A287ACM8;A0A287B441	P13618;A0A287ACM8;A0A287B441	ATP synthase-coupling factor 6, mitochondrial (ATPase subunit F6) (ATP synthase peripheral stalk subunit F6)	ATP5PF ATP5J	0.530632	25.8781	26.4088	+	GFP_RL_CRB2_RL	8	8	8	75	75	75	8.9299	0	58.789	31.7035	147	1.58556	0.0166762	-0.691434	-2.20572
A0A286ZP17;A0A287A532;F1SR79;A0A287A4R7;A0A5G2R3C4;A0A286ZVQ8	A0A286ZP17;A0A287A532;F1SR79;A0A287A4R7;A0A5G2R3C4;A0A286ZVQ8	J domain-containing protein	DNAJB2	0.526766	24.6786	25.2053	+	GFP_RL_CRB2_RL	10	10	9	34.5	34.5	31.4	35.437	0	39.513	30.0115	68	1.34369	0.0289708	-0.45707	-1.87244
A0A287AKM2;A0A287APC7	A0A287AKM2;A0A287APC7	Calcium-transporting ATPase (EC 7.2.2.10)	ATP2B4	0.523846	22.8029	23.3268			26	12	12	28.2	15.4	15.4	127.83	0	47.522	28.4514	62	0.102232	0.944672	3.2986	0.841963
F1RR69;A0A5G2QKF6;A0A5G2QBC5;A0A5G2QKJ5;A0A5G2RF55;A0A5G2QK72	F1RR69;A0A5G2QKF6;A0A5G2QBC5;A0A5G2QKJ5;A0A5G2RF55	Uncharacterized protein	SET	0.520396	25.6691	26.1895			9	9	9	33.9	33.9	33.9	32.103	0	117.51	31.3869	102	0.583656	0.260357	-0.339541	-0.664099
A0A5G2RIC0;F1RP44	A0A5G2RIC0;F1RP44	Importin 5	IPO5	0.519839	22.2516	22.7715			7	7	7	9.6	9.6	9.6	126.71	0	16.46	27.5982	33	0.32779	0.526981	-0.410274	-0.0768704
F1S2A8	F1S2A8	B-cell receptor-associated protein (BCR-associated protein)	BCAP31	0.514779	25.1855	25.7002	+	GFP_RL_CRB2_RL	9	9	9	32.9	32.9	32.9	27.859	0	100.45	32.0907	165	1.38579	0.0252821	-0.665075	-1.93121
A0A287APX1;Q29095;A0A5G2QNJ7	A0A287APX1;Q29095;A0A5G2QNJ7	Prostaglandin-H2 D-isomerase (EC 5.3.99.2) (Glutathione-independent PGD synthase) (Lipocalin-type prostaglandin-D synthase) (Prostaglandin-D2 synthase) (PGD2 synthase) (PGDS) (PGDS2)	PTGDS	0.514377	24.0696	24.5839			6	6	6	44	44	44	19.685	0	73.042	29.9539	67	0.0777005	0.983784	7.30831	1.02919
A0A287APR1;F1S935	A0A287APR1;F1S935	60S ribosomal protein L18a	RPL18A	0.511745	24.7496	25.2613	+	GFP_RL_CRB2_RL	8	8	8	34.8	34.8	34.8	26.047	0	27.487	30.709	112	2.69925	0.00168142	-0.698521	-3.71662
A0A287A4H2	A0A287A4H2	Purine rich element binding protein B (Transcriptional activator protein Pur-beta)	PURB	0.511547	24.0446	24.5561	+	GFP_RL_CRB2_RL	13	13	13	53.6	53.6	53.6	32.908	0	68.988	30.3854	95	1.3379	0.0296885	-0.515906	-1.86432
A0A287AL32;F1SUS1	A0A287AL32;F1SUS1	Ciliary rootlet coiled-coil, rootletin	CROCC	0.510203	22.115	22.6252			18	18	18	11.3	11.3	11.3	217.74	0	117.15	28.541	38	0.948456	0.0813622	-0.59869	-1.29264
P12026;A0A5S6I0G9	P12026;A0A5S6I0G9	Acyl-CoA-binding protein (ACBP) (Diazepam-binding inhibitor) (DBI) (Endozepine) (EP) [Cleaved into: DBI(32-86)]	DBI	0.508936	27.6815	28.1904	+	GFP_RL_CRB2_RL	11	11	11	81.6	81.6	81.6	9.8962	0	266.14	33.6073	234	1.19622	0.0425912	-0.667958	-1.66298
F1RV35	F1RV35	CDC42 effector protein 4	CDC42EP4	0.507295	22.9736	23.4809			7	7	7	35	35	35	38.003	0	122.97	28.4438	53	0.833059	0.12471	-4.29101	-1.10813
K7GKH7;I3LEH4;A0A287A039;Q6PLK3	K7GKH7;I3LEH4;A0A287A039;Q6PLK3	Amine oxidase [flavin-containing] B (EC 1.4.3.4) (Monoamine oxidase type B) (MAO-B)	MAOB	0.506661	22.7073	23.214	+	GFP_RL_CRB2_RL	7	7	6	20	20	18.5	56.775	0	8.0223	28.0157	33	1.16082	0.0477199	-0.690119	-1.6117
A0A287AME4;A0A5G2QH77;A0A5G2R2N9	A0A287AME4;A0A5G2QH77;A0A5G2R2N9	Ribosomal protein L37a	RPL37A	0.50615	23.3114	23.8175	+	GFP_RL_CRB2_RL	4	4	4	51.1	51.1	51.1	10.275	0	9.7494	29.2182	48	2.4323	0.00291871	-0.609196	-3.3479
A0A287B719;A0A5G2QU45;A0A5G2R7A6	A0A287B719;A0A5G2QU45;A0A5G2R7A6	Mitochondrial ribosomal protein S36	MRPS36	0.503253	23.2083	23.7116			5	5	5	63.7	63.7	63.7	11.463	0	11.707	28.9853	35	0.820469	0.131571	-4.24878	-1.08737
A0A5G2QEJ0;A0A5G2QY84;A0A287AKN1;F1S6D0;A0A5G2R0H4;A0A287AAC2;A0A287A4K9;A0A5G2R9B7	A0A5G2QEJ0;A0A5G2QY84;A0A287AKN1;F1S6D0;A0A5G2R0H4;A0A287AAC2;A0A287A4K9;A0A5G2R9B7	Neurotrimin	NTM	0.502168	22.6845	23.1867			8	8	6	31.1	31.1	25.9	38.061	0	22.686	28.5342	44	0.325006	0.530696	-0.379338	-0.0690785
I3LEC2	I3LEC2	Uncharacterized protein	PCBP1	0.501569	26.1007	26.6023	+	GFP_RL_CRB2_RL	13	13	9	60.7	60.7	47.5	37.501	0	120.41	32.4	256	1.30255	0.0334935	-0.556245	-1.81461
F1RY67;F1RY68;A0A5G2QG94;A0A286ZZX4	F1RY67;F1RY68;A0A5G2QG94;A0A286ZZX4	Carnitine O-palmitoyltransferase (EC 2.3.1.21)	CPT1A	0.499998	22.7004	23.2004			6	6	6	9.7	9.7	9.7	85.893	0	8.3155	27.9118	23	0.821364	0.131236	-4.14693	-1.08885
A0A2C9F373;A5GFZ5	A0A2C9F373;A5GFZ5	Dolichol-phosphate mannosyltransferase subunit 1 (EC 2.4.1.83) (Dolichol-phosphate mannose synthase subunit 1) (DPM synthase subunit 1) (Dolichyl-phosphate beta-D-mannosyltransferase subunit 1) (Mannose-P-dolichol synthase subunit 1) (MPD synthase subunit 1)	DPM1	0.498087	25.6855	26.1836			6	6	6	24	24	24	28.769	0	6.1828	30.6171	19	0.805435	0.140356	-4.56795	-1.0624
A0A5G2QQ57;A0A287BI63;F1SUT0;A0A287AMK7;A0A5G2QCT8;A0A5G2R5B9;A0A5G2QXM7	A0A5G2QQ57;A0A287BI63;F1SUT0;A0A287AMK7;A0A5G2QCT8;A0A5G2R5B9	Uncharacterized protein	RAB6A	0.497419	26.9114	27.4088	+	GFP_RL_CRB2_RL	8	8	3	42.8	42.8	16.8	23.518	0	26.927	31.7035	111	1.19859	0.0423086	-0.582513	-1.6664
A0A287AFE2;A0A287AIY6;A0A287AZ29	A0A287AFE2;A0A287AIY6;A0A287AZ29	Chondroitin sulfate proteoglycan 5	CSPG5	0.493506	23.488	23.9815	+	GFP_RL_CRB2_RL	4	4	4	11.9	11.9	11.9	54.975	0	8.1572	28.6363	19	1.30697	0.0330741	-0.638285	-1.82083
Q6DUB7;A0A5S6HQM6	Q6DUB7;A0A5S6HQM6	Stathmin	STMN1	0.493365	25.3273	25.8207			16	16	14	61.7	61.7	55	17.302	0	74.777	31.4961	164	1.09519	0.0601159	-0.484111	-1.51535
A0A5G2QNW1;F1S827	A0A5G2QNW1;F1S827	SERPINE1 mRNA binding protein 1	SERBP1	0.492958	23.8093	24.3022	+	GFP_RL_CRB2_RL	9	9	9	29.3	29.3	29.3	42.971	0	158.18	30.0146	90	1.56153	0.0179099	-0.655854	-2.173
A0A286ZXI2;A0A5G2RG83;A0A287ASQ1;A0A287A6T1;A0A287APW0;A0A5G2QY94;F1RFI8;A0A5G2QK31	A0A286ZXI2;A0A5G2RG83;A0A287ASQ1;A0A287A6T1;A0A287APW0;A0A5G2QY94;F1RFI8	EWS RNA binding protein 1	EWSR1	0.492835	24.4405	24.9334			6	6	6	14	14	14	62.508	0	59.485	29.7146	66	0.332354	0.520887	-0.522738	-0.0895501
P33198;A0A287BL23;A0A286ZYE6;F1SK00	P33198;A0A287BL23;A0A286ZYE6	Isocitrate dehydrogenase [NADP], mitochondrial (IDH) (EC 1.1.1.42) (ICD-M) (IDP) (NADP(+)-specific ICDH) (Oxalosuccinate decarboxylase) (Fragment)	IDH2	0.492556	24.0709	24.5634	+	GFP_RL_CRB2_RL	13	12	12	36.3	34.2	34.2	47.526	0	146.75	30.7251	139	1.17996	0.0447662	-0.584614	-1.63947
A0A5S6G4Y0;A0A5G2QZ46;Q9GKX6;A0A5G2R1N9;A0A5G2R053;A0A5G2QHL8	A0A5S6G4Y0;A0A5G2QZ46;Q9GKX6;A0A5G2R1N9;A0A5G2R053	Galactose mutarotase (EC 5.1.3.3) (Aldose 1-epimerase)	GALM	0.491634	23.4511	23.9427			4	4	4	17.1	17.1	17.1	34.802	0	159.39	29.0416	40	0.333668	0.519272	-0.525739	-0.0931777
A0A5G2RND3;A0A5G2QWZ4;A0A287AWW1;F1RJU9;A0A5G2QEI1	A0A5G2RND3;A0A5G2QWZ4;A0A287AWW1;F1RJU9;A0A5G2QEI1	Septin 8	SEPTIN8	0.490093	24.0581	24.5482	+	GFP_RL_CRB2_RL	15	14	13	54.1	52.4	48	49.841	0	109.27	30.4451	128	1.37733	0.025907	-0.575759	-1.91943
A0A287ADR1;A0A286ZNH2;A0A286ZP16;A0A5G2R7F0;A0A5G2QXZ4;A0A5G2R4D9	A0A287ADR1;A0A286ZNH2;A0A286ZP16;A0A5G2R7F0;A0A5G2QXZ4;A0A5G2R4D9	Glutathione transferase (EC 2.5.1.18)		0.487136	23.0909	23.578			5	5	3	24.3	24.3	17.9	25.591	0	177.19	28.1747	50	0.770146	0.160859	-3.90053	-1.00295
F1RUP9;A0A5G2QEK8;I3LNH4;A0A287BHZ9;F1SQF8;A0A287AZS7	F1RUP9;A0A5G2QEK8;I3LNH4;A0A287BHZ9;F1SQF8;A0A287AZS7	Calcium/calmodulin dependent protein kinase I	CAMK1	0.483136	21.72	22.2031			6	6	6	24.9	24.9	24.9	39.789	0	17.709	27.5586	23	0.180724	0.831165	2.97515	0.423616
A0A5G2QGL1;A0A5G2QGH4;F1SA74;A0A5G2QM00	A0A5G2QGL1;A0A5G2QGH4;F1SA74;A0A5G2QM00	C-1-tetrahydrofolate synthase, cytoplasmic (EC 1.5.1.5) (EC 3.5.4.9) (EC 6.3.4.3) (Formyltetrahydrofolate synthetase) (Methenyltetrahydrofolate cyclohydrolase) (Methylenetetrahydrofolate dehydrogenase)	MTHFD1	0.48008	22.559	23.0391			8	8	8	10.2	10.2	10.2	99.206	0	9.8511	28.4351	43	0.107189	0.942753	3.13792	0.808847
A0A286ZXA4	A0A286ZXA4	Uncharacterized protein	AAMDC	0.476803	24.2803	24.7571			5	5	5	53.3	53.3	53.3	13.374	0	10.306	29.8953	33	1.14235	0.0509542	-0.426465	-1.58475
I3LFW6;A0A5G2R7H3;A0A5G2QFJ7;A0A5G2QXY1;A0A5G2QIZ7;A0A5G2RJK2;A0A287BSL7;A0A5G2QPC7	I3LFW6;A0A5G2R7H3;A0A5G2QFJ7;A0A5G2QXY1;A0A5G2QIZ7;A0A5G2RJK2;A0A287BSL7;A0A5G2QPC7	Ubiquitin conjugating enzyme E2 V1	UBE2V1	0.476498	25.0432	25.5197			6	6	4	43.5	43.5	29.9	16.495	0	61.605	30.5455	56	0.630106	0.235167	-0.362809	-0.75313
A0A480UKD4;F1SKZ8;A0A287BND4	A0A480UKD4;F1SKZ8;A0A287BND4	Translocase of outer mitochondrial membrane 70	TOMM70	0.475385	23.4859	23.9612			16	16	16	41.4	41.4	41.4	67.517	0	103.82	29.85	85	0.834849	0.123974	-0.500196	-1.11107
F1S557;A0A287AXA8;A0A287B3F4;A0A286ZMH7	F1S557;A0A287AXA8;A0A287B3F4;A0A286ZMH7	4-alpha-glucanotransferase (EC 2.4.1.25) (EC 3.2.1.33) (Amylo-alpha-1,6-glucosidase) (Dextrin 6-alpha-D-glucosidase) (Glycogen debrancher) (Glycogen debranching enzyme) (Oligo-1,4-1,4-glucantransferase)	AGL	0.473421	26.069	26.5424			70	70	70	57.8	57.8	57.8	170.98	0	323.31	33.9478	726	1.03005	0.0704877	-0.404375	-1.41787
A0A5G2QTL9;A0A5G2QFT9;F1SJI1;A0A5G2RGN2;A0A287AJF7	A0A5G2QTL9;A0A5G2QFT9;F1SJI1;A0A5G2RGN2;A0A287AJF7	Selenocysteine lyase	SCLY	0.472235	23.0373	23.5095	+	GFP_RL_CRB2_RL	7	7	7	25.3	25.3	25.3	44.62	0	17.211	28.7681	50	1.40656	0.0241961	-0.664114	-1.96006
A0A5G2R9Y8;F1SII1;A0A5G2RKM7	A0A5G2R9Y8;F1SII1	Gamma-glutamylcyclotransferase (EC 4.3.2.9)	GGCT	0.47203	23.6631	24.1352			9	9	9	55.9	55.9	55.9	21.087	0	28.543	29.4704	66	0.719313	0.191429	-0.316611	-0.915059
A0A5K1VTT2;A0A5G2R4F8	A0A5K1VTT2;A0A5G2R4F8	AP-1 complex subunit gamma	AP1G1	0.47001	22.2181	22.6881			6	6	6	7.9	7.9	7.9	91.396	0	8.8494	27.8331	45	1.0102	0.0729715	-0.514995	-1.38774
A0A287A722;A0A287A5D6;A0A287AYZ7;F1S9K3;A0A287APT1;A0A5G2RIY8;A0A287BSX7	A0A287A722;A0A287A5D6;A0A287AYZ7;F1S9K3;A0A287APT1;A0A5G2RIY8	3'(2'), 5'-bisphosphate nucleotidase 1	BPNT1	0.466944	23.2842	23.7512			9	9	9	40.6	40.6	40.6	33.43	0	21.442	29.2044	44	0.906472	0.0896291	-0.459284	-1.22662
A0A287ALJ2	A0A287ALJ2	Parvalbumin (Parvalbumin alpha)	PVALB	0.465167	23.6114	24.0766			4	4	4	34.8	34.8	34.8	15.218	0	9.198	29.0261	54	1.0977	0.0598126	-0.353253	-1.51906
A0A287BQ72;F1RYY6;Q29593	A0A287BQ72;F1RYY6	Transaldolase (EC 2.2.1.2) (Fragment)	TALDO1	0.463212	25.8261	26.2893	+	GFP_RL_CRB2_RL	9	9	9	23.5	23.5	23.5	43.017	0	108.68	31.6357	126	1.25158	0.0374838	-0.588177	-1.74234
Q29228;F1S232	Q29228;F1S232	4-trimethylaminobutyraldehyde dehydrogenase (TMABA-DH) (TMABADH) (EC 1.2.1.47) (Aldehyde dehydrogenase family 9 member A1) (EC 1.2.1.3)	ALDH9A1 ALDH9	0.460231	24.363	24.8233			15	15	15	36.2	36.2	36.2	53.941	0	98.653	30.9409	168	0.86283	0.109845	-0.415913	-1.15669
A0A287AKU9;A0A287BIA8;B5LX40;A0A5G2R903;A0A287B924;A0A5G2QM86;F6Q7B0	A0A287AKU9;A0A287BIA8;B5LX40	Adaptor protein, phosphotyrosine interacting with PH domain and leucine zipper 1	APPL1	0.455502	22.9761	23.4316	+	GFP_RL_CRB2_RL	14	14	14	30.5	30.5	30.5	73.373	0	99.627	28.927	46	1.71749	0.0115806	-0.59518	-2.3843
F1SFV3	F1SFV3	Protein S100-A14 isoform X1 (S100 calcium binding protein A14)	S100A14	0.454534	25.104	25.5585			7	7	7	77.9	77.9	77.9	11.444	0	323.31	30.7235	78	0.604548	0.247137	-0.223675	-0.704594
F1RJU6	F1RJU6	160 kDa neurofilament protein (Neurofilament 3) (Neurofilament medium polypeptide) (Neurofilament triplet M protein)	NEFM	0.450256	24.9859	25.4361			53	2	2	73.9	2.4	2.4	89.866	0	106.47	30.378	46	0.0903843	0.961454	3.96836	0.926961
Q9TSV6	Q9TSV6	V-type proton ATPase subunit G 2 (V-ATPase subunit G 2) (Vacuolar proton pump subunit G 2)	ATP6V1G2 ATP6G2	0.447768	24.7023	25.1501	+	GFP_RL_CRB2_RL	7	7	6	57.6	57.6	44.9	13.579	0	194.45	29.6227	76	1.15936	0.0479013	-0.804264	-1.60957
F1S8M9	F1S8M9	Alpha-2-macroglobulin receptor-associated protein (LDL receptor related protein associated protein 1)	LRPAP1	0.439612	24.2191	24.6587	+	GFP_RL_CRB2_RL	13	13	13	40.4	40.4	40.4	41.735	0	55.047	29.6345	103	1.48618	0.0208808	-0.535181	-2.06993
A0A5G2RBP9;A0A5G2QE74;Q52NJ1;A0A5G2R7B1;A0A287BGV3	A0A5G2RBP9;A0A5G2QE74;Q52NJ1	Ras-related protein Rab-11A	RAB11A	0.439453	25.5189	25.9584	+	GFP_RL_CRB2_RL	7	7	2	40.6	40.6	6.7	20.037	0	12.287	31.0421	73	1.17624	0.0453102	-0.46362	-1.63408
A0A286ZU97;A0A287AS79	A0A286ZU97	Uncharacterized protein	MTCH2	0.431839	23.2539	23.6858	+	GFP_RL_CRB2_RL	8	8	8	35.9	35.9	35.9	36.633	0	77.476	29.2293	71	1.21642	0.0403121	-0.678797	-1.69205
A0A287A2S6;F1S1R4;A0A5G2QCC6	A0A287A2S6;F1S1R4;A0A5G2QCC6	SH3 domain binding glutamate rich protein like	SH3BGRL	0.431519	23.8574	24.2889	+	GFP_RL_CRB2_RL	7	7	7	40.4	40.4	40.4	24.507	0	7.465	29.0241	33	1.18053	0.0447104	-0.671021	-1.64031
I3LLS7;A0A287BHC9;A0A286ZTK1;A0A287AN65	I3LLS7;A0A287BHC9;A0A286ZTK1;A0A287AN65	Exportin 1	XPO1	0.430656	23.3669	23.7976	+	GFP_RL_CRB2_RL	9	9	9	13.3	13.3	13.3	115.72	0	17.267	29.0341	70	2.0573	0.00750568	-0.657745	-2.84068
F1RTY6	F1RTY6	Peptidylprolyl isomerase D	PPID	0.430445	22.7711	23.2015			9	9	9	31.4	31.4	31.4	40.75	0	10.45	28.1981	27	0.810162	0.137437	-4.09298	-1.07027
M3UZ54;A0A287AM51;F1SBP8;F1SBQ5;F1SBQ3	M3UZ54;A0A287AM51;F1SBP8	Monocarboxylate transporter 1 (Solute carrier family 16 member 1)	SLC16A1	0.424221	25.7117	26.1359	+	GFP_RL_CRB2_RL	9	9	9	19.8	19.8	19.8	54.247	0	323.31	31.8489	131	1.22644	0.0394194	-0.478177	-1.70641
P04178;A0A2C9F3F0	P04178;A0A2C9F3F0	Superoxide dismutase [Cu-Zn] (EC 1.15.1.1)	SOD1	0.422593	27.6779	28.1005			8	8	8	77.1	77.1	77.1	15.892	0	257.96	34.105	283	1.0411	0.0691534	-0.482808	-1.43454
A0A5G2R5U8;K7GNZ3	A0A5G2R5U8;K7GNZ3	NAC-A/B domain-containing protein	NACA	0.422523	23.8835	24.3061			5	5	5	41.9	41.9	41.9	15.016	0	76.478	29.422	69	0.733595	0.183387	-0.275133	-0.940044
P01846;A0A286ZNH4;A0A287ARX1;A0A0A0MY58;A0A287A1M4;A0A287BP38;F1RL06	P01846;A0A286ZNH4;A0A287ARX1;A0A0A0MY58;A0A287A1M4;A0A287BP38	Ig lambda chain C region	LOC100523213	0.418551	25.4141	25.8326			4	4	4	65.7	65.7	65.7	11.003	0	323.31	31.0982	99	1.00227	0.0739621	-0.440861	-1.37565
F1SQD9	F1SQD9	Protein disulfide-isomerase (EC 5.3.4.1)	CRELD1	0.41636	21.9581	22.3745			7	7	7	22.2	22.2	22.2	45.366	0	41.472	27.4496	44	0.31232	0.560716	-0.220457	-0.0329797
A0A5S6G7K0;Q52NJ3	A0A5S6G7K0;Q52NJ3	GTP-binding protein SAR1a	SAR1A	0.41614	24.0741	24.4902			6	6	3	32	32	20.6	21.953	0	4.0215	29.279	22	0.820231	0.131641	-4.39376	-1.08698
A0A480YLE4;I3LEQ7	A0A480YLE4;I3LEQ7	Serine-threonine kinase receptor-associated protein	STRAP	0.412091	23.321	23.7331			12	12	12	48	48	48	38.502	0	58.433	29.8165	112	0.899875	0.0919095	-0.321489	-1.21614
I3L770;F1RUH0;A0A287AA97;K7GNJ7	I3L770;F1RUH0;A0A287AA97;K7GNJ7	HECT-type E3 ubiquitin transferase (EC 2.3.2.26)	HUWE1	0.411313	24.6839	25.0952			35	35	35	12.3	12.3	12.3	482.59	0	71.513	30.3726	130	0.734843	0.182737	-0.347387	-0.942216
F1RF40	F1RF40	Cyclic nucleotide gated channel subunit beta 1	CNGB1	0.410632	23.1926	23.6033			6	6	6	6.3	6.3	6.3	129.22	0	6.4477	28.3577	28	0.849653	0.116531	-4.41904	-1.13529
A0A286ZUS4;F1SNF6;A0A286ZRH7;A0A287AC97;A0A5G2RD05	A0A286ZUS4;F1SNF6;A0A286ZRH7;A0A287AC97;A0A5G2RD05	Uncharacterized protein	CHCHD3	0.409041	24.1505	24.5596	+	GFP_RL_CRB2_RL	8	8	8	32.9	32.9	32.9	27.752	0	16.031	29.4086	41	1.16847	0.0464633	-8.35315	-1.62282
A0A5G2Q796;A0A5G2QAY3;I3L7D3;A0A287ALW8;A0A5G2RBW6	A0A5G2Q796;A0A5G2QAY3;I3L7D3;A0A287ALW8	Synapsin II	SYN2	0.407362	21.5151	21.9225			6	5	5	17.2	13.9	13.9	52.606	0	9.7491	26.6638	23	0.151619	0.884147	3.31354	0.557604
F1SUG3;A0A287B900;A0A5G2R839;A0A5G2R334;A0A5G2QSD2;A0A5G2QWC1	F1SUG3;A0A287B900;A0A5G2R839;A0A5G2R334;A0A5G2QSD2	VPS26, retromer complex component A	VPS26A	0.401684	22.5787	22.9804			3	3	3	17.2	17.2	17.2	32.353	0	13.846	27.9722	20	0.158812	0.863417	3.26311	0.522728
F2Z5B2;Q767L7;A0A5G2QHG1	F2Z5B2;Q767L7;A0A5G2QHG1	Tubulin beta chain (Tubulin beta-5 chain)	TUBB TUBB5	0.398839	28.6221	29.0209	+	GFP_RL_CRB2_RL	28	4	4	63.2	12.6	12.6	51.268	0	56.4	33.8482	124	1.48534	0.0208983	-0.646409	-2.06878
A0A286ZL65;P79324;A0A287A452;A0A287BRW3	A0A286ZL65;P79324;A0A287A452	60S ribosomal protein L15 (Fragment)	RPL15	0.392184	25.1302	25.5224	+	GFP_RL_CRB2_RL	8	8	8	33.8	33.8	33.8	24.146	0	227.87	31.4798	159	2.21984	0.0056768	-0.607954	-3.05945
A0A287ALA0;I3L661	A0A287ALA0	Uncharacterized protein	BASP1	0.390422	27.5946	27.985			23	23	23	84.2	84.2	84.2	23.087	0	323.31	34.1557	563	1.05654	0.0669103	-0.529226	-1.45775
A0A286ZUI9;A0A5G2R4T3;A0A5G2QYM2;F1SKC4;A0A287BSM6;A0A5G2R329;A0A287ASA2;A0A287BBS7;A0A287A756;A0A5G2R2E9	A0A286ZUI9;A0A5G2R4T3;A0A5G2QYM2;F1SKC4	Glycogenin 2	GYG2	0.388399	25.131	25.5194	+	GFP_RL_CRB2_RL	9	9	9	24.3	24.3	24.3	37.404	0	88.306	30.9483	99	1.21969	0.0400944	-0.661069	-1.69675
A0A5G2QDT6;A0A287AA99;F1RMB1	A0A5G2QDT6;A0A287AA99	Phytanoyl-CoA 2-hydroxylase interacting protein like	PHYHIPL	0.386445	23.6545	24.041			8	8	8	28	28	28	39.735	0	51.792	29.4266	79	0.983007	0.0763673	-0.383588	-1.34613
F2Z5U6;A0A5G2QNN7	F2Z5U6;A0A5G2QNN7	CB1 cannabinoid receptor-interacting protein 1	CNRIP1	0.385875	25.844	26.2299	+	GFP_RL_CRB2_RL	5	5	5	47	47	47	18.664	0	20.412	30.5408	53	1.4327	0.0229888	-0.548882	-1.99626
Q9BDC3	Q9BDC3	Cyclin-dependent kinase inhibitor 1B (Cyclin-dependent kinase inhibitor p27) (p27Kip1)	CDKN1B p27Kip1	0.385259	23.1115	23.4968			7	7	7	54.5	54.5	54.5	22.201	0	121.29	28.3553	46	0.838536	0.122001	-4.30166	-1.11712
A0A287B9A0	A0A287B9A0	J domain-containing protein	DNAJC5	0.384866	24.6077	24.9926			5	5	5	23	23	23	27.692	0	61.404	30.7188	99	0.964342	0.0787537	-0.490623	-1.31732
F1RGJ3;A0A287ADJ2	F1RGJ3;A0A287ADJ2	75 kDa glucose-regulated protein (Heat shock 70 kDa protein 9) (Stress-70 protein, mitochondrial)	HSPA9	0.379347	26.838	27.2174	+	GFP_RL_CRB2_RL	40	40	39	58.2	58.2	58.2	70.122	0	323.31	34.2517	779	1.28182	0.0353529	-0.447898	-1.7853
A0A286ZLH8;A0A287A6D6;I3LAB1;A0A287BLX7;I3LIK0;A0A5G2QVN8	A0A286ZLH8;A0A287A6D6;I3LAB1;A0A287BLX7	60S ribosomal protein L35a	RPL35A	0.378862	24.4119	24.7908	+	GFP_RL_CRB2_RL	5	5	5	33.6	33.6	33.6	12.538	0	12.449	30.1927	79	1.50787	0.0201359	-0.642936	-2.09969
F1SPM8;A0A5G2QPT0;A0A5G2QJD9;A0A5G2QTU9;A0A5G2QN33;A0A5S8KKS4;A0A287A4E3;A0A5G2R7D0;A0A287BJR7	F1SPM8;A0A5G2QPT0;A0A5G2QJD9;A0A5G2QTU9;A0A5G2QN33;A0A5S8KKS4;A0A287A4E3;A0A5G2R7D0;A0A287BJR7	AP2-associated protein kinase 1 (EC 2.7.11.1) (Adaptor-associated kinase 1)	AAK1	0.377748	23.4573	23.835			21	21	21	31.7	31.7	31.7	104.31	0	111.27	30.1447	147	0.916895	0.0872281	-0.437111	-1.24313
A0A286ZSD7;A0A5G2RMK5;A0A5G2RC13	A0A286ZSD7;A0A5G2RMK5;A0A5G2RC13	Stomatin like 2	STOML2	0.37434	22.1269	22.5012			6	6	6	26.1	26.1	26.1	38.645	0	25.494	27.649	36	0.153182	0.880056	3.3356	0.549919
A0A5G2QGH3;A0A5G2QJK4;P61958;A7WLI0;A0A287AD21	A0A5G2QGH3;A0A5G2QJK4;P61958;A7WLI0;A0A287AD21	Small ubiquitin-related modifier 4 (SUMO-4)	SUMO4	0.373499	26.1194	26.4929			2	2	2	31	31	31	8.1111	0	8.5168	30.6926	38	0.949532	0.0812208	-0.37396	-1.29432
M3VJZ7;A0A287A8S0	M3VJZ7;A0A287A8S0	LIM and SH3 domain protein 1	LASP1	0.370125	23.994	24.3642			9	9	9	39.6	39.6	39.6	29.688	0	57.434	30.3689	99	1.03864	0.0694386	-0.460485	-1.43083
F1SFB0	F1SFB0	Guanine nucleotide-binding protein subunit gamma	GNGT1	0.366828	27.8463	28.2131			7	6	6	44.9	33.7	33.7	10.13	0	100.52	33.3811	96	0.965427	0.0786459	-0.531302	-1.319
A0A286ZIK8;A0A5G2QSN4;A0A287AGN3;F1RRA7	A0A286ZIK8;A0A5G2QSN4;A0A287AGN3;F1RRA7	Uncharacterized protein	PLK4	0.366753	26.2222	26.5889	+	GFP_RL_CRB2_RL	40	40	36	54.6	54.6	48.9	103.69	0	265.12	33.2423	503	1.35624	0.027581	-0.473627	-1.89
I3LFE8;A0A287BKH7;A0A287A6I6;A0A5G2R466;A0A287AYH4;A0A5G2Q8L9;A0A5G2QBZ4	I3LFE8;A0A287BKH7;A0A287A6I6;A0A5G2R466;A0A287AYH4;A0A5G2Q8L9;A0A5G2QBZ4	Inorganic diphosphatase (EC 3.6.1.1)	PPA2	0.364722	23.5634	23.9281	+	GFP_RL_CRB2_RL	11	11	11	39.8	39.8	39.8	38.757	0	39.966	29.3548	69	1.21608	0.0403185	-0.495431	-1.69156
A0A286ZWA5;F1RJB1	A0A286ZWA5	Ubiquilin 3	UBQLN3	0.364649	22.7945	23.1591			6	6	3	16.8	16.8	8.7	61.4	0	11.633	28.3763	32	0.104125	0.943228	3.23784	0.829161
A0A5G2RC36;F1S0B9	A0A5G2RC36;F1S0B9	Eukaryotic translation initiation factor 4E	EIF4E	0.361816	23.0746	23.4364	+	GFP_RL_CRB2_RL	5	5	5	23.5	23.5	23.5	25.079	0	7.1905	28.2603	18	1.1488	0.0495993	-7.86115	-1.59418
F1SIP0;A0A287A8W9;A0A287BJ05;A0A286ZRC8	F1SIP0;A0A287A8W9;A0A287BJ05;A0A286ZRC8	Septin-2	SEPTIN2	0.359386	24.7041	25.0634			14	14	14	54	54	54	41.554	0	239.42	31.097	147	0.924093	0.085833	-0.307993	-1.25448
A0A5G2R1P2;I3LDC1;Q007T0	A0A5G2R1P2;I3LDC1;Q007T0	Succinate dehydrogenase [ubiquinone] iron-sulfur subunit, mitochondrial (EC 1.3.5.1) (Iron-sulfur subunit of complex II) (Ip)	SDHB	0.359105	24.1428	24.5019	+	GFP_RL_CRB2_RL	7	7	7	24.4	24.4	24.4	36.301	0	128.68	30.0818	78	1.17677	0.045255	-0.498825	-1.63485
F1RZU8;A0A287BAP9;A0A287A7G6;A0A287AHQ7;A0A287ARN2;A0A287A0I5;A0A287A2M3;A0A287A6B6;A0A286ZPP2;A0A287B9J3	F1RZU8;A0A287BAP9;A0A287A7G6;A0A287AHQ7;A0A287ARN2;A0A287A0I5;A0A287A2M3;A0A287A6B6;A0A286ZPP2;A0A287B9J3	Uncharacterized protein	DST	0.35807	22.0299	22.388			13	13	13	2.5	2.5	2.5	854.48	0	14.361	27.6189	26	0.152474	0.881861	3.3344	0.553394
A0A287AJ48;A0A287ADE3;A0A286ZNX8;A0A287B2P2;F1SSI1;A0A286ZU20	A0A287AJ48;A0A287ADE3;A0A286ZNX8;A0A287B2P2;F1SSI1;A0A286ZU20	Protein-serine/threonine phosphatase (EC 3.1.3.16)	PPM1A	0.356531	25.5537	25.9102	+	GFP_RL_CRB2_RL	20	17	17	60.7	52.6	52.6	42.445	0	148.33	31.9077	139	1.25916	0.0369426	-0.482269	-1.75313
F1SDX2	F1SDX2	Solute carrier family 32 member 1 (Vesicular inhibitory amino acid transporter)	SLC32A1	0.352814	23.4923	23.8451			9	9	9	25.7	25.7	25.7	57.508	0	25.383	29.2027	70	0.963473	0.0788789	-0.477817	-1.31598
A0A287B6Z8;B6EAV3;A0A287AXM4	A0A287B6Z8;B6EAV3;A0A287AXM4	Uncharacterized protein	VPS26B	0.350127	22.668	23.0181			11	11	11	34.2	34.2	34.2	42.253	0	40.377	28.4901	48	0.0944468	0.954578	3.45939	0.896809
F1RP05;K7GPK2	F1RP05;K7GPK2	DnaJ heat shock protein family (Hsp40) member A2	DNAJA2	0.344141	25.3548	25.699	+	GFP_RL_CRB2_RL	18	18	18	46.4	46.4	46.4	45.703	0	71.858	31.7478	225	1.15217	0.0491007	-0.475685	-1.5991
A0A287ASR7;A0A287BNI1;A0A287A547;A0A5G2R4F6;F1SKB5	A0A287ASR7;A0A287BNI1;A0A287A547;A0A5G2R4F6;F1SKB5	Exportin-T (Exportin(tRNA)) (tRNA exportin)	XPOT	0.340538	22.3545	22.695			9	9	9	11.7	11.7	11.7	107.84	0	12.725	28.2968	51	0.0406058	1	7.02403	1.44695
Q06AU6	Q06AU6	Ras-related protein Rab-5A (EC 3.6.5.2)	RAB5A	0.335945	21.8944	22.2304			7	4	4	46.5	31.6	31.6	23.747	0	11.271	27.3675	35	0.101391	0.944664	3.19002	0.847719
F1RHM8	F1RHM8	RAN binding protein 1	RANBP1	0.320884	24.2176	24.5385			6	6	2	38.8	38.8	13.6	23.817	0	87.147	30.08	89	0.0948758	0.954348	3.6812	0.89369
A0A5G2R2C9;F1RTH3;A0A5G2QTA3;A0A5G2QQE8;A0A5G2R2M9	A0A5G2R2C9;F1RTH3;A0A5G2QTA3;A0A5G2QQE8	Apoptosis inducing factor mitochondria associated 1	AIFM1	0.31897	25.4702	25.7892			26	26	26	49.3	49.3	49.3	66.118	0	207.78	32.8006	460	0.93432	0.0836462	-0.285397	-1.27054
A0A5G2R6S5;F1RGD9;A0A5G2R4V8;A0A5G2R0Y6;A0A5G2R955;A0A5G2QTC6;A0A287A876;A0A287B4W0;A0A5G2QTT8;F1RGD8;A0A5G2R2B0	A0A5G2R6S5;F1RGD9;A0A5G2R4V8;A0A5G2R0Y6	Histidine--tRNA ligase (EC 6.1.1.21)	HARS2	0.303785	21.6907	21.9945			6	6	6	14.7	14.7	14.7	48.492	0.00082953	2.5177	27.2454	10	0.148408	0.892631	3.40724	0.573599
A0A5G2QF13;A0A5G2QJT5;F1SUN0;A0A5G2QSR3;A0A287B6F5;A0A286ZZD7;A0A5G2RB87;A0A286ZND1;A0A5G2R923	A0A5G2QF13;A0A5G2QJT5;F1SUN0;A0A5G2QSR3;A0A287B6F5;A0A286ZZD7;A0A5G2RB87;A0A286ZND1;A0A5G2R923	Arrestin beta 1	ARRB1	0.300532	28.0393	28.3398	+	GFP_RL_CRB2_RL	6	6	4	16.8	16.8	14.7	43.845	0	5.6317	32.4359	27	1.15558	0.0486146	-9.53822	-1.60406
I3LP37	I3LP37	Trifunctional purine biosynthetic protein adenosine-3 [Includes: Phosphoribosylamine--glycine ligase (EC 6.3.4.13) (Glycinamide ribonucleotide synthetase) (GARS) (Phosphoribosylglycinamide synthetase)	GART	0.300279	23.869	24.1693			10	10	10	12.2	12.2	12.2	107.85	0	5.6578	28.7735	23	0.0369757	1	7.73187	1.50502
I3LPP4;I3L918;A0A287BD56	I3LPP4;I3L918;A0A287BD56	Chromosome segregation 1-like protein (Exportin-2) (Importin-alpha re-exporter)	CSE1L	0.288017	24.808	25.0961			10	10	10	13.1	13.1	13.1	110.65	0	33.802	29.9268	52	0.398165	0.451105	-0.0891126	-0.260738
A0A287BBM1;A0A286ZMU5;I3LRF8;A0A5G2R731;A0A5G2Q7Y5	A0A287BBM1;A0A286ZMU5;I3LRF8;A0A5G2R731;A0A5G2Q7Y5	Uncharacterized protein	PCBP3	0.27773	26.3187	26.5964			9	5	4	33	19.4	15.4	36.754	0	8.64	30.53	45	0.14895	0.891567	4.0885	0.570881
I3L778;A0A287AK28	I3L778;A0A287AK28	Protein phosphatase, Mg2+/Mn2+ dependent 1H	PPM1H	0.270768	21.0874	21.3582			4	4	4	11.5	11.5	11.5	52.515	0	6.2856	26.5833	21	0.174184	0.840005	3.05857	0.452167
Q9MYT8;A0A5S6GNK8;A0A287A2B0	Q9MYT8;A0A5S6GNK8	ATP synthase subunit e, mitochondrial (ATPase subunit e) (ATP synthase membrane subunit e)	ATP5ME ATP5I	0.269009	26.9237	27.1927			5	5	5	66.2	66.2	66.2	8.2314	0	143.86	31.3872	53	0.0906188	0.96159	4.20443	0.92519
A0A287AN23;A0A287AXB4;A0A287ANF3;A0A287BT58;I3LF32;A0A287BNX5;A0A287BH41	A0A287AN23;A0A287AXB4;A0A287ANF3;A0A287BT58	Chloride intracellular channel protein	CLIC6	0.264914	21.9997	22.2646			6	6	5	18.4	18.4	15.5	62.619	0	27.001	27.5441	35	0.32033	0.539148	-0.297369	-0.0558862
F1RKU4;A0A5G2QJ95	F1RKU4;A0A5G2QJ95	WD repeat domain 61	WDR61	0.247937	22.7024	22.9503			6	6	6	33.8	33.8	33.8	33.582	0	35.092	28.3408	53	0.0955065	0.953791	3.43085	0.889125
P24540;J9JIK5	P24540;J9JIK5	Acylphosphatase-1 (EC 3.6.1.7) (Acylphosphatase, organ-common type isozyme) (Acylphosphate phosphohydrolase 1)	ACYP1 ACYPE	0.24068	25.004	25.2446			4	4	4	43.6	43.6	43.6	11.427	0	11.516	30.0436	49	0.0394235	1	7.91534	1.46532
B6E241;A0A5G2QN78;A0A5G2QG04	B6E241;A0A5G2QN78	Growth factor receptor bound protein 2	GRB2	0.238858	23.388	23.6268			8	8	8	41.5	41.5	41.5	25.206	0	8.6525	28.3859	26	0.315789	0.549856	-0.238857	-0.0429489
A0A5G2QBD8;A0A2C9F3H3;A0A5G2RIA6;A0A287B8H8;P37111;A0A287BCN4;A0A5G2RAG0;I3LAP5;A0A286ZX40;A0A5S6IH59	A0A5G2QBD8;A0A2C9F3H3;A0A5G2RIA6;A0A287B8H8;P37111;A0A287BCN4;A0A5G2RAG0;I3LAP5;A0A286ZX40	Aminoacylase-1 (ACY-1) (EC 3.5.1.14) (N-acyl-L-amino-acid amidohydrolase)	ACY1	0.237355	22.1225	22.3599			3	3	3	11.7	11.7	11.7	38.318	0	5.9207	27.5221	19	0.154287	0.877231	3.32112	0.544518
K9IVV5;F1SAP4	K9IVV5;F1SAP4	T1-TrpRS (EC 6.1.1.2) (T2-TrpRS) (Tryptophan--tRNA ligase, cytoplasmic) (Tryptophanyl-tRNA synthetase)	WARS1 WARS	0.232106	23.0044	23.2365			8	8	8	25.6	25.6	25.6	53.69	0	53.723	28.5878	74	0.781597	0.154074	-3.93078	-1.02238
F1SUQ5	F1SUQ5	Ubiquitin protein ligase E3 component n-recognin 4	UBR4	0.227245	22.4481	22.6753			22	22	22	5.3	5.3	5.3	572.73	0	28.18	28.7741	87	0.842702	0.119977	-0.265769	-1.12394
A0A286ZTD8;A0A5G2R6V9	A0A286ZTD8;A0A5G2R6V9	Uncharacterized protein	CRK	0.221771	23.1121	23.3339			6	6	6	20.5	20.5	20.5	42.297	0	10.83	28.6407	62	0.102622	0.944717	3.32936	0.839311
A0A287BSL4;A0A5G2RBX6;A0A2C9F393;P26234	A0A287BSL4;A0A5G2RBX6;A0A2C9F393;P26234	Vinculin (Metavinculin)	VCL	0.21754	22.9444	23.1619			14	14	14	20.9	20.9	20.9	99.11	0	18.255	28.7705	45	0.0896788	0.962326	3.60221	0.932315
F1RX17;A0A287ACW6;A0A287APH7;A0A287B4Y6;A0A287A891;A0A287AC95;I3LMY9;A0A5G2R365;I3LHI4	F1RX17;A0A287ACW6;A0A287APH7;A0A287B4Y6;A0A287A891;A0A287AC95;I3LMY9	Ubiquitinyl hydrolase 1 (EC 3.4.19.12)	LOC100625207	0.211531	21.9825	22.194			8	8	8	4.1	4.1	4.1	282.84	0	8.7278	27.525	20	0.584117	0.260159	-3.96294	-0.665002
A0A5G2RAC9;A0A5G2R1V1;A0A286ZYM6;A0A5G2R4S0	A0A5G2RAC9;A0A5G2R1V1;A0A286ZYM6;A0A5G2R4S0	ATP synthase F(0) complex subunit B1, mitochondrial (ATP synthase peripheral stalk-membrane subunit b) (ATP synthase subunit b)	ATP5PB	0.210538	26.8023	27.0129			10	10	10	32.8	32.8	32.8	27.128	0	210.47	32.5816	151	1.00508	0.0736474	-0.391084	-1.37994
A0A287AE06;A0A480NRZ3;F1RLQ2;Q3ZD69;A0A287B1C7;A0A287BCB7	A0A287AE06;A0A480NRZ3;F1RLQ2;Q3ZD69;A0A287B1C7;A0A287BCB7	Prelamin-A/C [Cleaved into: Lamin-A/C]	LMNA	0.208693	23.1461	23.3547	+	GFP_RL_CRB2_RL	16	15	15	27.6	26.4	26.4	74.232	0	20.817	29.3957	63	1.31689	0.0319545	-0.430732	-1.83481
A1XQU5	A1XQU5	60S ribosomal protein L27	RPL27	0.206401	25.1975	25.4039			4	4	4	36	36	36	15.798	0	6.276	30.7598	66	0.035976	1	8.18337	1.52193
I3LV17	I3LV17	Small monomeric GTPase (EC 3.6.5.2)	RALB	0.205204	23.9306	24.1358			6	6	3	35.4	35.4	14.6	23.392	0	13.249	28.6701	20	0.600381	0.249568	-0.225965	-0.696578
F1SE73;A0A287BAZ4	F1SE73	Uncharacterized protein	DNAJA1	0.198465	24.6955	24.894			17	17	17	60.2	60.2	60.2	44.868	0	133.12	31.4775	310	0.628294	0.235888	-0.222619	-0.749723
Q29561;A0A5G2QCQ6;F1S6D8;A0A5G2R081	Q29561;A0A5G2QCQ6;F1S6D8;A0A5G2R081	UMP-CMP kinase (EC 2.7.4.14) (Deoxycytidylate kinase) (CK) (dCMP kinase) (Nucleoside-diphosphate kinase) (EC 2.7.4.6) (Uridine monophosphate/cytidine monophosphate kinase) (UMP/CMP kinase) (UMP/CMPK)	CMPK1 CMPK UCK	0.197139	23.6324	23.8295			6	6	6	38.8	38.8	38.8	22.279	0	10.802	28.9105	56	0.696979	0.203547	-0.291343	-0.875506
Q4U116;A0A286ZM68;A0A287B1T3;A0A287BKL7;A0A287A0J6;A0A286ZTC7;F1RUN7;A0A287B5P5;A0A287ADK0;A0A287BGD4	Q4U116;A0A286ZM68;A0A287B1T3;A0A287BKL7;A0A287A0J6;A0A286ZTC7;F1RUN7;A0A287B5P5;A0A287ADK0;A0A287BGD4	Electrogenic sodium bicarbonate cotransporter 1 (Sodium bicarbonate cotransporter) (Na(+)/HCO3(-) cotransporter) (Solute carrier family 4 member 4)	SLC4A4 NBC1 NBCE1	0.17645	22.3756	22.552			5	5	5	8.2	8.2	8.2	121.41	0	7.6855	27.6236	22	0.321162	0.537656	-0.312485	-0.0582432
A0A5G2RFE7	A0A5G2RFE7	Uncharacterized protein	PTMA	0.175376	25.2784	25.4538			5	5	3	19.7	19.7	11.4	14.318	0	242.81	29.9632	129	0.698747	0.202783	-0.331708	-0.878661
K7GLL1;A0A5G2QN76;K7GND9;K7GL11;A0A5G2RJT1;K7GN90;F1SGT4;K7GM14	K7GLL1;A0A5G2QN76;K7GND9;K7GL11;A0A5G2RJT1;K7GN90;F1SGT4	CD44 antigen (GP90 lymphocyte homing/adhesion receptor) (HUTCH-I) (Hermes antigen) (Hyaluronate receptor) (Phagocytic glycoprotein 1) (Phagocytic glycoprotein I)	CD44	0.15788	24.6751	24.833			7	7	7	16.9	16.9	16.9	48.738	0	19.596	30.4667	81	0.389148	0.459916	-0.0969105	-0.238433
A0A287ADK3;A0A286ZL79;A0A287A399;A0A287AWM0;F1RKM1;A0A5G2Q7X5;A0A5G2RFH5;A0A5G2QZJ5;A0A5G2RFA2;A0A5G2R3L2	A0A287ADK3;A0A286ZL79;A0A287A399;A0A287AWM0;F1RKM1;A0A5G2Q7X5;A0A5G2RFH5;A0A5G2QZJ5;A0A5G2RFA2;A0A5G2R3L2	Aldehyde dehydrogenase 7 family member A1	ALDH7A1	0.154809	23.0076	23.1624			5	5	5	17.7	17.7	17.7	55.456	0	16.746	28.5402	41	0.743093	0.177869	-0.387393	-0.956529
A0A287B9X6;A0A287B2T9;A0A287BM79	A0A287B9X6;A0A287B2T9;A0A287BM79	Cold shock domain containing E1	CSDE1	0.15474	22.1995	22.3542			9	9	9	16.1	16.1	16.1	88.746	0	25.75	27.8361	41	0.0379638	1	7.10722	1.48871
A0A287AGJ3;F1RL81	A0A287AGJ3	Branched-chain-amino-acid transaminase (EC 2.6.1.42)	BCAT2	0.139156	22.8761	23.0153			5	5	5	26.9	26.9	26.9	26.173	0	8.2818	27.8454	26	0.580007	0.262788	-4.06736	-0.656945
A0A286ZUQ6;I3LT39;A0A480J532;A0A5G2QG20;A0A5G2QPE7;A0A5G2QQZ9;A0A5G2RAV9	A0A286ZUQ6;I3LT39;A0A480J532;A0A5G2QG20;A0A5G2QPE7	NECAP endocytosis associated 1	NECAP1	0.135556	22.6269	22.7625			5	5	5	29.6	29.6	29.6	26.755	0	10.781	27.8469	40	0.572946	0.268591	-3.9462	-0.643034
A0A5G2QUZ8;A0A5G2QA28;K7GNW3;F1RPJ8;A0A5G2QZY2;A0A286ZXE4;K7GM11	A0A5G2QUZ8;A0A5G2QA28;K7GNW3;F1RPJ8;A0A5G2QZY2;A0A286ZXE4;K7GM11	ATP binding cassette subfamily B member 7	ABCB7	0.129484	22.1124	22.2418			6	6	6	10.8	10.8	10.8	76.429	0	8.0275	27.5524	40	0.0344657	1	7.30225	1.54832
F1RN71;A0A5G2R8F5;A0A5G2QTS8	F1RN71;A0A5G2R8F5	Bleomycin hydrolase (EC 3.4.22.40)	BLMH	0.112733	22.0573	22.17			6	6	6	12.1	12.1	12.1	52.447	0	8.1966	27.6115	40	0.316089	0.54938	-0.229214	-0.0438083
A0A480MBC5;A0A286ZL07;F2Z5F3;A0A5G2QXH0	A0A480MBC5;A0A286ZL07;F2Z5F3	BUB3 mitotic checkpoint protein	BUB3	0.106889	25.1936	25.3005			10	10	10	35.2	35.2	35.2	36.766	0	47.564	30.7013	80	0.429924	0.42108	-0.0984592	-0.336839
F1SV06;A0A287BQ02	F1SV06;A0A287BQ02	Polyadenylate-binding protein (PABP)	PABPC4	0.103316	22.1988	22.3022			13	6	5	22.5	10	8.6	69.534	0	4.7537	28.3565	17	0.0741525	0.986023	6.85085	1.06035
F1SGC6;A0A5G2REA1;A0A5G2R7U1	F1SGC6;A0A5G2REA1	Complex I-SGDH (NADH dehydrogenase [ubiquinone] 1 beta subcomplex subunit 5, mitochondrial) (NADH-ubiquinone oxidoreductase SGDH subunit)	NDUFB5	0.101032	23.8143	23.9153			8	8	8	31.2	31.2	31.2	21.554	0	10.803	29.3269	54	0.730326	0.185213	-3.75264	-0.934345
A0A287B0V1;A0A287AFR6	A0A287B0V1;A0A287AFR6	AFP-like domain-containing protein	NANS	0.0938919	23.6267	23.7206			6	6	3	22.1	22.1	9	37.441	0	11.29	28.8911	45	0.825291	0.129146	-0.480517	-1.09534
F1RGP1;A0A287BBE4;A0A286ZYY8	F1RGP1;A0A287BBE4;A0A286ZYY8	MYB binding protein 1a	MYBBP1A	0.0918699	23.0726	23.1644	+	GFP_RL_CRB2_RL	16	16	16	15.9	15.9	15.9	164.08	0	42.628	28.522	60	1.51472	0.0199453	-0.459404	-2.10908
I3LB68;A0A286ZID6;A0A5G2QQX9;A0A5G2QM60	I3LB68;A0A286ZID6;A0A5G2QQX9;A0A5G2QM60	Uncharacterized protein	DAZAP1	0.0907248	23.9727	24.0634			6	6	6	23.5	23.5	23.5	43.198	0	11.709	28.9417	44	0.0417046	1	7.45169	1.4303
F1SC47	F1SC47	Delta-1-pyrroline-5-carboxylate synthase [Includes: Glutamate 5-kinase (GK) (EC 2.7.2.11) (Gamma-glutamyl kinase)	ALDH18A1	0.0862399	22.293	22.3793			10	10	10	16.2	16.2	16.2	87.085	0	14.126	27.5916	41	0.0350338	1	7.30522	1.53827
A0A287ADV8;I3LC25;A0A286ZTL8	A0A287ADV8;I3LC25;A0A286ZTL8	Lamin B2	LMNB2	0.0839404	24.3739	24.4579			23	23	20	34.8	34.8	31.5	82.011	0	37.937	30.6623	147	0.593562	0.253682	-0.217257	-0.683396
I3L5D6;A0A287BKL5;A0A287AQV3;A0A287AAF8	I3L5D6;A0A287BKL5;A0A287AQV3;A0A287AAF8	Phospholipase D family member 3	PLD3	0.0801738	23.9577	24.0378			6	6	6	18.2	18.2	18.2	54.807	0	10.414	28.7634	41	1.11738	0.0561399	-7.94946	-1.54812
A0A287BQ09;I3LGV6;A0A287AAV0;F1SNX7	A0A287BQ09;I3LGV6;A0A287AAV0;F1SNX7	GTP-binding protein 1	GTPBP1	0.0764741	22.581	22.6574			7	7	7	16	16	16	72.132	0	11.374	27.5362	27	0.0341905	1	7.50857	1.55324
I3LDY2	I3LDY2	Isopentenyl-diphosphate Delta-isomerase (EC 5.3.3.2)	IDI1	0.0676484	22.0067	22.0744			4	4	4	28.6	28.6	28.6	26.535	0	5.7567	26.8867	15	0.148378	0.892115	3.44324	0.573752
A0A5G2R4Z0;Q52NJ5;F6Q6Z2	A0A5G2R4Z0;Q52NJ5;F6Q6Z2	ADP ribosylation factor like GTPase 1	ARL1	0.0650405	22.7293	22.7943			3	3	3	21.7	21.7	21.7	23.386	0	4.8556	27.8614	7	0.0748185	0.985828	6.96058	1.05441
A0A5S6I5L2;Q56P28;A0A5G2QS88	A0A5S6I5L2;Q56P28;A0A5G2QS88	PRA1 family protein 3 (ADP-ribosylation factor-like protein 6-interacting protein 5) (ARL-6-interacting protein 5) (Aip-5)	ARL6IP5 PRAF3	0.0647992	24.2245	24.2893			4	4	4	22.8	22.8	22.8	23.197	0	6.2816	29.3279	34	0.147009	0.894339	3.85198	0.580659
A0A287A5U7;F1RMR6;A0A287BJM3;A0A5G2QLG3	A0A287A5U7;F1RMR6;A0A287BJM3;A0A5G2QLG3	HSPA (Hsp70) binding protein 1	HSPBP1	0.0633113	22.945	23.0083			8	8	8	29.1	29.1	29.1	36.509	0	80.185	28.4759	78	0.0829727	0.976135	3.81235	0.985076
A0A287BS88;F1SAI9	A0A287BS88;F1SAI9	Solute carrier family 37 member 4	SLC37A4	0.0627588	22.719	22.7817			3	3	3	9.8	9.8	9.8	48.688	0	7.5717	27.7739	20	0.148347	0.891589	3.56543	0.573908
A0A5G2R913;A0A286ZZY2;A0A5G2RJV6;A0A480ESV1;A0A5G2R091;A0A5G2R181;I3LIV1;A0A287BHM0;A0A287AU32	A0A5G2R913;A0A286ZZY2;A0A5G2RJV6;A0A480ESV1;A0A5G2R091;A0A5G2R181	Endophilin-3-interacting protein (SH3-containing GRB2-like protein 3-interacting protein 1)	SGIP1	0.0556474	22.6237	22.6794			3	3	3	6.5	6.5	6.5	80.618	0	7.8436	27.5577	16	0.168893	0.846491	3.42742	0.475884
A0A287B4N0;A0A5K1VLI8;A0A5G2R1H2;I3LSG1;F1RJL2;A0A5G2QDT5	A0A287B4N0;A0A5K1VLI8;A0A5G2R1H2;I3LSG1;F1RJL2;A0A5G2QDT5	General transcription factor IIi	GTF2I	0.0460689	22.8417	22.8878			7	7	7	10	10	10	108.27	0	11.353	28.4177	51	0.0340643	1	7.58195	1.55551
A0A287A6R2;F2Z5W4;A0A5K1TZB6	A0A287A6R2;F2Z5W4;A0A5K1TZB6	Heterogeneous nuclear ribonucleoprotein H3	HNRNPH3	0.0399134	22.9686	23.0085			7	7	7	35.8	35.8	35.8	36.926	0	21.27	28.1257	25	0.312147	0.560805	-0.178294	-0.0324815
A0A287AAI9;A0A287AZ17;F1RG31;A0A5G2QKD2;A0A5G2QP05;A0A287BIP5	A0A287AAI9;A0A287AZ17;F1RG31;A0A5G2QKD2;A0A5G2QP05	Hydroxyacylglutathione hydrolase (Hydroxyacylglutathione hydrolase, mitochondrial isoform 1)	HAGH	0.033245	24.8552	24.8884			13	13	13	62.7	62.7	62.7	28.937	0	177.26	31.2215	163	0.560086	0.279901	-0.15609	-0.617452
A0A287AAP2	A0A287AAP2	Very-long-chain (3R)-3-hydroxyacyl-CoA dehydratase (EC 4.2.1.134)	HACD2	0.0307074	22.7178	22.7485			4	4	4	8.3	8.3	8.3	28.418	0	10.597	27.2004	25	0.383772	0.465083	-0.0935866	-0.224975
F1S0P4;A0A287B3M2;A0A5G2R4K6	F1S0P4;A0A287B3M2;A0A5G2R4K6	DnaJ heat shock protein family (Hsp40) member C7	DNAJC7	0.02987	22.0621	22.0919			9	9	9	22.8	22.8	22.8	52.534	0	17.22	27.6808	46	0.235685	0.762336	0.0605017	0.210338
A0A287AT59;A0A287B6T1;A0A287B178;A0A287AME2;F1SHF9	A0A287AT59;A0A287B6T1;A0A287B178;A0A287AME2	Amino acid transporter	SLC1A2	0.0274817	22.4696	22.4971			5	5	5	11.9	11.9	11.9	60.1	0	44.575	27.8181	31	0.0346245	1	7.37658	1.5455
A0A287AW15;A0A480E2J0;A0A5G2QTD9;A0A5G2QNH2	A0A287AW15;A0A480E2J0;A0A5G2QTD9;A0A5G2QNH2	Transporter	SLC6A11	0.0210125	24.6416	24.6626			4	4	4	7.9	7.9	7.9	67.846	0	30.89	30.0021	53	0.422934	0.427452	-0.085707	-0.3204
A0A287BN36;A0A5G2R4N3	A0A287BN36;A0A5G2R4N3	RAB5C, member RAS oncogene family	RAB5C	0.0149973	22.7489	22.7639			8	5	5	47.7	32.9	32.9	23.466	0	11.575	27.5155	39	0.0963584	0.952658	3.40559	0.883
P81693	P81693	Low molecular weight phosphotyrosine protein phosphatase (LMW-PTP) (LMW-PTPase) (EC 3.1.3.48) (Low molecular weight cytosolic acid phosphatase) (EC 3.1.3.2)	ACP1	-0.0156613	21.3319	21.3163			6	2	2	42.4	20.9	20.9	18.035	0	8.9094	25.7934	29	0.144955	0.898748	3.45788	0.591112
A0A287A0Z0;A0A287BNQ5;A0A5G2RBM3	A0A287A0Z0;A0A287BNQ5;A0A5G2RBM3	Crystallin gamma S	CRYGS	-0.0169719	22.1211	22.1042			5	5	5	46.6	46.6	46.6	21.043	0	17.422	29.2616	45	0.0792946	0.981969	6.80926	1.01559
A0A287AKZ9;A0A287B7T5;A0A286ZNE5	A0A287AKZ9;A0A287B7T5	V-type proton ATPase subunit G	TMEM268	-0.0239097	25.2237	25.1998			5	4	4	48.3	35.6	35.6	13.724	0	253.92	30.5009	80	0.46033	0.395085	-0.111718	-0.406487
A0A5G2R2X2;A0A287B513;A0A287AZD6	A0A5G2R2X2;A0A287B513;A0A287AZD6	Purkinje cell protein 2	PCP2	-0.0389077	22.8758	22.8369			3	3	3	34.4	34.4	34.4	24.018	0	14.047	28.456	57	0.0175736	1	10.6433	1.9533
F1SLY7	F1SLY7	Saposin B-type domain-containing protein	CNPY2	-0.0442239	23.6248	23.5806			7	7	7	51.6	51.6	51.6	20.665	0	9.1479	28.7156	43	0.0367459	1	7.58773	1.50887
Q2EN76;A0A5G2Q9S0	Q2EN76;A0A5G2Q9S0	Nucleoside diphosphate kinase B (NDK B) (NDP kinase B) (EC 2.7.4.6) (Histidine protein kinase NDKB) (EC 2.7.13.3)	NME2	-0.0743085	22.9901	22.9158			6	3	3	44.7	22.4	22.4	17.176	0	4.7544	28.7546	22	0.0197021	1	10.5239	1.88559
F1SR61;A0A287A2J9	F1SR61;A0A287A2J9	Cullin 3	CUL3	-0.0774464	21.564	21.4866			7	7	7	14.8	14.8	14.8	81.121	0	34.416	27.5973	38	0.171015	0.844135	3.23566	0.466303
A0A5G2QPA8;Q0PIT9;F1RP34	A0A5G2QPA8;Q0PIT9;F1RP34	NAD(P)H-hydrate epimerase (EC 5.1.99.6) (Apolipoprotein A-I-binding protein) (AI-BP) (NAD(P)HX epimerase)	NAXE AIBP APOA1BP	-0.0799292	23.015	22.9351			6	6	6	24	24	24	41.631	0	15.766	28.6842	54	0.14539	0.898175	3.71124	0.588887
I3LLG4;A0A287BPK0;A0A287AJ91	I3LLG4;A0A287BPK0;A0A287AJ91	Uncharacterized protein	DNAJA3	-0.146143	23.8966	23.7505			9	9	9	18.3	18.3	18.3	53.967	0	46.836	29.4595	79	0.0665592	0.997879	0.308291	1.13166
A0A287BG47;F1S398	A0A287BG47;F1S398	Clathrin light chain	CLTB	-0.146286	25.2824	25.1361			9	9	5	28	28	15.2	23.182	0	12.537	30.4583	76	0.216664	0.78706	0.0724115	0.279458
I3LMH4;A0A287BR08;A0A287A2E1;A0A286ZZG7;A0A287B9M9	I3LMH4;A0A287BR08;A0A287A2E1;A0A286ZZG7;A0A287B9M9	Eukaryotic translation initiation factor 4 gamma 1	EIF4G1	-0.19775	23.1757	22.978			21	21	18	16	16	13.7	167.42	0	45.961	29.6265	93	0.116604	0.93796	0.216878	0.7493
F1SR76;A0A287B1J1;A0A287A7C2;A0A5G2R9H6;A0A287ALM0	F1SR76;A0A287B1J1;A0A287A7C2;A0A5G2R9H6;A0A287ALM0	Aspartyl aminopeptidase (EC 3.4.11.21)	DNPEP	-0.201261	22.6299	22.4287			6	6	6	19.6	19.6	19.6	48.244	0	9.5746	28.5231	49	0.0159628	1	10.8447	2.00998
A0A5G2REG7	A0A5G2REG7	Protein S100 (S100 calcium-binding protein)		-0.29472	24.5089	24.2142			3	3	3	21.4	21.4	21.4	11.778	0	16.403	29.2943	26	0.0814189	0.979139	4.07061	0.99782
A0A5G2QDB8;A0A5G2RAB5;A0A5G2R688;F1SG38;A0A5G2QZE6;A0A5G2R7A3;A0A5G2QJ21;Q9MYY8	A0A5G2QDB8;A0A5G2RAB5;A0A5G2R688;F1SG38;A0A5G2QZE6;A0A5G2R7A3;A0A5G2QJ21;Q9MYY8	Thioredoxin reductase 1, cytoplasmic (TR) (EC 1.8.1.9) (Thioredoxin reductase TR1)	TXNRD1	-0.310022	21.7622	21.4522			4	4	4	16	16	16	49.915	0	15.65	26.8062	20	0.0149019	1	10.4586	2.05041
A0A286ZWP6;A0A5G2QP29;A0A5G2QJP3;A0A286ZMD9;A0A480VMQ4;A0A287BEU6;A0A5G2R6R7;F1SM19	A0A286ZWP6;A0A5G2QP29;A0A5G2QJP3;A0A286ZMD9;A0A480VMQ4	DnaJ homolog subfamily B member 6 isoform a	DNAJB6	-0.326862	24.0965	23.7696			8	7	7	30.9	27.8	27.8	35.421	0	11.07	29.1789	59	0.0307211	1	8.25109	1.61867
A0A287ABG2	A0A287ABG2	Proliferating cell nuclear antigen	PCNA	-0.344417	23.9819	23.6374			10	10	10	53.3	53.3	53.3	29.827	0	69.883	30.1005	168	0.0234865	1	0.288327	1.78082
A0A480XGR1;I3L9Y6;F1S325	A0A480XGR1;I3L9Y6;F1S325	Putative hydroxypyruvate isomerase (EC 5.3.1.22)	HYI	-0.396128	20.9477	20.5515			4	4	4	21.5	21.5	21.5	29.813	0	7.8415	26.4777	15	0.0779717	0.983794	6.26744	1.02686
Q2PKF4	Q2PKF4	Guanine nucleotide-binding protein G(q) subunit alpha (Guanine nucleotide-binding protein alpha-q)	GNAQ	-0.433765	23.416	22.9822			5	4	3	18.1	15.9	12.8	42.142	0	16.399	28.4169	36	0.0675632	0.996306	7.52008	1.12184
A0A287BHM4;A0A5G2RAF5;A0A5G2QXV7;A0A480UJU4;F1SHH7;A0A5G2QXT4;A0A5G2RBX1	A0A287BHM4;A0A5G2RAF5;A0A5G2QXV7;A0A480UJU4;F1SHH7;A0A5G2QXT4	Apoptosis inhibitor 5	API5	-0.520016	23.506	22.986			8	8	8	19.8	19.8	19.8	56.863	0	7.904	28.5896	18	0.0732788	0.987463	4.15894	1.06822
K7GQP7;A0A287A881;F1S2B3;A0A287BKH5;K7GRJ7;A0A5K1VCX5	K7GQP7;A0A287A881;F1S2B3;A0A287BKH5;K7GRJ7;A0A5K1VCX5	Calcium-transporting ATPase (EC 7.2.2.10)	ATP2B3	-0.535221	23.1058	22.5706			17	7	6	17.7	8.1	7.1	123.07	0	8.2614	28.0936	41	0.0145011	1	11.1115	2.06642
F1SP32	F1SP32	UV excision repair protein RAD23	RAD23B	-0.553881	22.7354	22.1815			4	4	4	19.9	19.9	19.9	34.975	0	30.767	28.1158	42	0.07046	0.991408	7.19385	1.09419
A0A287AWB5;A0A5G2QI93	A0A287AWB5;A0A5G2QI93	Alpha/beta hydrolase domain-containing protein 16A (EC 3.1.1.23) (Monoacylglycerol lipase ABHD16A) (Phosphatidylserine lipase ABHD16A)	ABHD16A	-0.62139	21.5389	20.9175			5	5	5	11.8	11.8	11.8	62.877	0	5.3448	26.9456	9	0.159994	0.861767	3.5138	0.517116
A0A286ZUP1;A0A0D5BWD2	A0A286ZUP1;A0A0D5BWD2	Complement component 1 Q subcomponent-binding protein, mitochondrial	C1QBP	-0.667537	24.9834	24.3159			7	7	7	44.6	44.6	44.6	28.847	0	61.414	30.5642	140	0.00393946	1	0.636646	2.82325
A0A287AZ22;A0A5G2RAV4;A0A287AII2;A0A287BFT5;A0A287AT87	A0A287AZ22;A0A5G2RAV4;A0A287AII2;A0A287BFT5;A0A287AT87	Target of myb1 membrane trafficking protein	TOM1	-0.680504	22.1434	21.4629			7	7	7	24.6	24.6	24.6	55.963	0	16.826	27.6373	19	0.0134134	1	10.8281	2.1121
F1SBE6;O18868;F1RWI2	F1SBE6;O18868	Potassium voltage-gated channel subfamily B member 1 (Delayed rectifier potassium channel 1) (DRK1) (Voltage-gated potassium channel subunit Kv2.1)	KCNB1	-0.70296	22.199	21.4961			8	8	8	13.9	13.9	13.9	96.087	0	16.479	27.4893	29	0.168076	0.847211	3.39318	0.479598
Q6S4N2;A0A287BQU9;P34930;P34934	Q6S4N2;A0A287BQU9;P34930	Heat shock 70 kDa protein (Fragment)	HSPA1B	-0.72491	30.449	29.7241			39	38	20	59.4	59.4	30.6	70.097	0	323.31	36.7122	1124	0.000648783	1	0.663253	3.89493
A0A5G2RH47;F1RU52;I3LGH6;A0A5G2RLJ6	A0A5G2RH47;F1RU52;I3LGH6;A0A5G2RLJ6	Dipeptidyl peptidase 3 (EC 3.4.14.4) (Dipeptidyl aminopeptidase III) (Dipeptidyl peptidase III)	DPP3	-0.743721	22.1304	21.3867			6	6	6	13.7	13.7	13.7	79.456	0	15.24	27.2186	22	0.159533	0.861762	3.57891	0.519299
A0A287B3H4;A0A5G2QQU7;F1RHF7;A0A5G2QTB5	A0A287B3H4;A0A5G2QQU7;F1RHF7;A0A5G2QTB5	DIS3 homolog, exosome endoribonuclease and 3'-5' exoribonuclease	DIS3	-0.793071	22.5156	21.7226			5	5	5	7.2	7.2	7.2	104.45	0	7.0142	27.2816	11	0.159604	0.862183	3.65025	0.518965
F1S7T1;A0A287AZP9;A0A5G2QR40;A0A287B621;A0A286ZS85;A0A286ZXS8;A0A5G2R3C7;A0A5G2QWU7;A0A287B509;F1S0W4	F1S7T1;A0A287AZP9;A0A5G2QR40;A0A287B621;A0A286ZS85;A0A286ZXS8	Proline rich coiled-coil 2C	PRRC2C	-0.8116	21.9	21.0884			5	4	4	1.9	1.6	1.6	304.14	0	5.0847	26.4546	17	0.0129873	1	10.668	2.13099
A0A286ZMU8;A0A5G2R2M6;I3LFR2	A0A286ZMU8;A0A5G2R2M6;I3LFR2	Cullin 5	CUL5	-0.895273	21.4883	20.593			5	5	5	8.4	8.4	8.4	76.589	0	5.5789	26.658	15	0.161975	0.85757	3.44052	0.507782
A0A287BBA1;F1RHA0;A0A5G2QBG7;A0A5G2QLR8;A0A287ACH4;A0A286ZI04;I3LNR4	A0A287BBA1;F1RHA0;A0A5G2QBG7;A0A5G2QLR8;A0A287ACH4;A0A286ZI04;I3LNR4	2-oxoisovalerate dehydrogenase subunit alpha (EC 1.2.4.4) (Branched-chain alpha-keto acid dehydrogenase E1 component alpha chain)	TMEM91	-0.955129	21.76	20.8049			6	6	6	18.8	18.8	18.8	44.04	0	7.5057	27.438	12	0.167105	0.848194	3.32463	0.484027
I3L8I5;A0A5G2R117	I3L8I5;A0A5G2R117	Eukaryotic translation initiation factor 6 (eIF-6)	EIF6 ITGB4BP	-1.01422	22.6126	21.5984			4	4	4	25.7	25.7	25.7	26.613	0	7.7541	28.1831	39	0.156118	0.87171	3.77652	0.535643
A0A480TKL8;M3TYU5;A0A5G2QST7	A0A480TKL8;M3TYU5;A0A5G2QST7	WD repeat-containing protein 44	WDR44	-1.01521	22.2645	21.2492			10	10	10	17.3	17.3	17.3	101.73	0	12.343	27.2365	16	0.153221	0.880536	3.80832	0.549724
A0A5G2R2Q4;F1RTV5;A0A5G2QTY6;A0A287AI68	A0A5G2R2Q4;F1RTV5;A0A5G2QTY6;A0A287AI68	AIR carboxylase (EC 4.1.1.21) (EC 6.3.2.6) (Multifunctional protein ADE2) (Phosphoribosylaminoimidazole carboxylase) (Phosphoribosylaminoimidazole-succinocarboxamide synthase) (SAICAR synthetase)	PAICS	-1.0365	22.8112	21.7747			8	8	8	22	22	22	46.988	0	7.5137	28.2985	18	0.0117065	1	11.2744	2.19162
A0A286ZU72;A0A287B3Z6;A0A287AHG9;A0A5G2QTC5;A0A287AA48	A0A286ZU72;A0A287B3Z6;A0A287AHG9;A0A5G2QTC5;A0A287AA48	Caseinolytic mitochondrial matrix peptidase chaperone subunit B	CLPB	-1.06871	23.2706	22.2018			8	8	8	15.8	15.8	15.8	80.251	0	9.5828	28.2404	15	0.0121436	1	11.5205	2.17023
A0A287AVW1;A0A286ZRG2;D2WKD8;A0A287BCY9;A0A5S6G1Z7	A0A287AVW1;A0A286ZRG2;D2WKD8;A0A287BCY9;A0A5S6G1Z7	Sodium/potassium-transporting ATPase subunit alpha-2 (Na(+)/K(+) ATPase alpha-2 subunit) (EC 7.2.2.13) (Sodium pump subunit alpha-2)	ATP1A2	-1.12658	22.8689	21.7424			29	9	8	34.6	11.7	10.8	103.62	0	167.14	27.8436	37	0.0123387	1	11.2309	2.16092
A0A287B929;Q95307	A0A287B929;Q95307	60S ribosomal protein L13a (Fragment)	RPL13A	-1.14554	24.5042	23.3587			5	5	5	10	10	10	56.411	0	6.8452	29.8181	48	0.0118248	1	12.0909	2.18575
A0A287BJL8;F1SKE2;A0A287AM48;A0A287A5M0	A0A287BJL8;F1SKE2;A0A287AM48;A0A287A5M0	Procollagen-lysine 5-dioxygenase (EC 1.14.11.4)	PLOD2	-1.14916	24.4791	23.3299			20	20	20	31	31	31	85.148	0	171.15	30.6432	136	0.0499147	1	5.15354	1.31722
A0A5G2R9C8;A0A287BP82;F1RRH2;A0A286ZI11;A0A5G2QL85;A0A287B420	A0A5G2R9C8;A0A287BP82;F1RRH2;A0A286ZI11;A0A5G2QL85;A0A287B420	Anion exchange protein	SLC4A7	-1.23632	22.5823	21.346			9	7	7	11.4	9.5	9.5	127.17	0	17.709	27.1536	34	0.0111355	1	11.2184	2.22076
F1RGS2;Q70KH2;A0A5G2R4K3	F1RGS2;Q70KH2;A0A5G2R4K3	Lysosomal acid glucosylceramidase (EC 3.2.1.45) (Acid beta-glucosidase) (Beta-glucocerebrosidase) (Cholesterol glucosyltransferase) (SGTase) (EC 2.4.1.-) (Cholesteryl-beta-glucosidase) (EC 3.2.1.-) (D-glucosyl-N-acylsphingosine glucohydrolase)	GBA	-1.33668	24.0674	22.7307			8	8	8	18.8	18.8	18.8	59.86	0	18.382	28.5034	43	0.05128	1	4.98093	1.30007
F1SMN8;A0A5G2QHK8	F1SMN8;A0A5G2QHK8	Glycine cleavage system P protein (EC 1.4.4.2)	GLDC	-1.35177	21.5682	20.2164			7	7	7	8.3	8.3	8.3	113.48	0	7.3096	26.2435	19	0.0589094	1	7.31712	1.21112
F1S1L1	F1S1L1	Mitochondrial import inner membrane translocase subunit	TIMM8A	-1.356	23.8369	22.4809			5	5	5	72.2	72.2	72.2	11.041	0	6.015	28.6488	17	0.0117026	1	11.7252	2.19181
[truncated: 81 more rows]
