# Supplementary material for: Human CRB1 and CRB2 form homo- and heteromeric protein complexes in the retina
Source: Life Sci Alliance. 2024 Apr 3;7(6):e202302440. doi: 10.26508/lsa.202302440 (PMC10992996; doi:10.26508/lsa.202302440)
Supplement: Supplementary file 3 [file LSA-2023-02440_TableS3.xlsx]

## Sheet: Tabelle1
Supplemental table 3
List and sequences of primers used to introduce missense mutations in the canonical human CRB1 and CRB2 construct by site-directed mutagenesis
Gene	Mutation		Sequence (5'-> 3')
CRB1	p.C480R	forward	GTCCCTGTATGAAATCGCAACCACA
	p.C480R	reverse	CGATTTCATACAGGGACCCGGTGT
	p.C681Y	forward	GCCAACCTTATCAAAGCAGAGGA
	p.C681Y	reverse	TGCTTTGATAAGGTTGGCTTTCACA
	p.C948Y	forward	GGATTTGAATATATTGCAAATGCTG
	p.C948Y	reverse	TGCAATATATTCAAATCCTTGAAGC
	p.G1103R	forward	TAGAAATCAGAGGCATTTATCTCTC
	p.G1103R	reverse	AAATGCCTCTGATTTCTATTGTACT
	p.C1321S	forward	ATTCCAGTACCTCTGTGATGTTG
	p.C1321S	reverse	TCACAGAGGTACTGGAATTTGTTGA
	p.Y1161C	forward	TATAGCTCTTGTCATTGCTCCTGT
	p.Y1161C	reverse	GCAATGACAAGAGCTATAGATGTC
	p.Y1181R	forward	TCGATGAACGCTTTTCAAACCCCT
	p.Y1181R	reverse	TTGAAAAGCGTTCATCGATGTTGA
	p.C1174G	forward	GGGAAACACGGTGAACTCAACATCG
	p.C1174G	reverse	GAGTTCACCGTGTTTCCCTGACCAT
	p.N1317H	forward	GACTTACTCCACAAATTCCAGTGC
	p.N1317H	reverse	GAATTTGTGGAGTAAGTCCTGGCA
CRB2	p.W498C	forward	CACACTCTGCAGCTACAGCACCACT
	p.W498C	reverse	CTGTAGCTGCAGAGTGTGGCCTGA
	p.C620S	forward	AGGGTCCTCTGTGGATCTGTGGACT
	p.C620S	reverse	AGATCCACAGAGGACCCTCCGTGG
	p.R628C	forward	CTCATTTCTGTTGCGACTGTGCCAG
	p.R628C	reverse	AGTCGCAACAGAAATGAGTCCACAGA
	p.C629S	forward	TTCCGTTCCGACTGTGCCAGGCC
	p.C629S	reverse	GGCACAGTCGGAACGGAAATGAGTCC
	p.R633W	forward	ACTGTGCCTGGCCCCATAGAGGTCC
	p.R633W	reverse	TATGGGGCCAGGCACAGTCGCAAC
	p.L777H	forward	GCTGCCACCACCCCTTCTTTCCTCT
	p.L777H	reverse	AGAAGGGGTGGTGGCAGCCATCG
	p.N800K	forward	AGTCCTGGAAACTCACTGCGGGCTG
	p.N800K	reverse	CAGTGAGTTTCCAGGACTGCCTGCC
	p.G839W	forward	TTCACGTGGCCTACGTGTGCCCAGC
	p.G839W	reverse	CACACGTAGGCCACGTGAAATTGGCAGGG
	p.R1115C	forward	CCGACGGCTGCTTCGAGTGCCGCT
	p.R1115C	reverse	CTCGAAGCAGCCGTCGGGGTGCGT
	p.C1129S	forward	CCCGCGCTCCAGGTTGCCTGTCC
	p.C1129S	reverse	AACCTGGAGCGCGGGCCCCC
